# Supplementary material for: De novo assembly and characterization of Camelina sativa transcriptome by paired-end sequencing
Source: BMC Genomics. 2013 Mar 5;14:146. doi: 10.1186/1471-2164-14-146 (PMC3635884; doi:10.1186/1471-2164-14-146)
Supplement: Additional file 2 — NR annotations of Camelina sativa with an E-value threshold of 1.0E-5. [file 1471-2164-14-146-S2.xlsx]

## Sheet: Additional file 2
Additional file 2. NR annotations of Camelina sativa with an E-value threshold of 1.0E-5.
Query_id	Query_length	Query_start	Query_end	Subject_id	Subject_length	Subject_start	Subject_end	Identity	Positive	Gap	Align_length	Score	E_value	Subject_annotation
Unigene1_WT	1023	1022	3	gi|15228434|ref|NP_187719.1|	943	304	646	0.72	0.8	0.01	344	470	1e-131	AtRLP35 (Receptor Like Protein 35); kinase/ protein binding [Arabidopsis thaliana]
Unigene10_WT	293	1	291	gi|10176875|dbj|BAB10082.1|	517	141	237	0.83	0.91	0	97	186	9e-47	MtN19-like protein [Arabidopsis thaliana]
Unigene100_WT	1153	1151	117	gi|297830190|ref|XP_002882977.1|	502	159	500	0.93	0.95	0	345	645	0	Zinc finger family protein [Arabidopsis lyrata subsp. lyrata] >gi|297328817|gb|EFH59236.1| zinc finger family protein [Arabidopsis lyrata subsp. lyrata]
Unigene1000_WT	907	1	738	gi|15226133|ref|NP_180916.1|	664	418	657	0.91	0.94	0	246	438	1e-122	protein kinase family protein / peptidoglycan-binding LysM domain-containing protein [Arabidopsis thaliana] >gi|209529791|gb|ACI49790.1| At2g33580 [Arabidopsis thaliana]
Unigene10000_WT	269	125	3	gi|46931208|gb|AAT06408.1|	130	1	40	0.87	0.95	0	41	73.6	7e-13	At5g59410 [Arabidopsis thaliana]
Unigene10001_WT	269	2	268	gi|297824333|ref|XP_002880049.1|	918	207	295	0.94	0.97	0	89	177	3e-44	RWP-RK domain-containing protein [Arabidopsis lyrata subsp. lyrata] >gi|297325888|gb|EFH56308.1| RWP-RK domain-containing protein [Arabidopsis lyrata subsp. lyrata]
Unigene10002_WT	558	556	131	gi|15235765|ref|NP_194823.1|	441	255	396	0.95	0.97	0	142	286	3e-98	potassium channel tetramerisation domain-containing protein [Arabidopsis thaliana] >gi|16226415|gb|AAL16162.1|AF428394_1 AT4g30940/F6I18_150 [Arabidopsis thaliana] >gi|22137122|gb|AAM91406.1| At4g30940/F6I18_150 [Arabidopsis thaliana]
Unigene10003_WT	330	116	328	gi|15237666|ref|NP_196048.1|	310	1	71	0.97	1	0	71	142	2e-33	glycine-rich RNA-binding protein [Arabidopsis thaliana] >gi|20260152|gb|AAM12974.1| RNA-binding protein-like [Arabidopsis thaliana] >gi|21387121|gb|AAM47964.1| RNA-binding protein-like [Arabidopsis thaliana]
Unigene10004_WT	322	320	219	gi|297833706|ref|XP_002884735.1|	444	411	444	1	1	0	34	80.1	7e-15	pectinacetylesterase family protein [Arabidopsis lyrata subsp. lyrata] >gi|297330575|gb|EFH60994.1| pectinacetylesterase family protein [Arabidopsis lyrata subsp. lyrata]
Unigene10006_WT	248	4	246	gi|18402794|ref|NP_564555.1|	420	288	368	0.88	0.95	0	81	154	3e-37	ATMTK (ARABIDOPSIS THALIANA S-METHYL-5-THIORIBOSE KINASE); S-methyl-5-thioribose kinase [Arabidopsis thaliana] >gi|165760998|pdb|2PYW|A Chain A, Structure Of A. Thaliana 5-Methylthioribose Kinase In Complex With Adp And Mtr >gi|165760999|pdb|2PYW|B Chain B, Structure Of A. Thaliana 5-Methylthioribose Kinase In Complex With Adp And Mtr >gi|15982811|gb|AAL09753.1| At1g49820/F10F5_1 [Arabidopsis tha…
Unigene10007_WT	257	255	139	gi|4204312|gb|AAD10693.1|	874	836	874	0.92	1	0	39	77	6e-14	Hypothetical protein [Arabidopsis thaliana]
Unigene10008_WT	537	1	384	gi|15237711|ref|NP_200668.1|	402	190	317	0.92	0.98	0	128	262	9e-94	PMR5 (POWDERY MILDEW RESISTANT 5) [Arabidopsis thaliana]
Unigene10009_WT	966	132	965	gi|297808167|ref|XP_002871967.1|	570	208	485	0.94	0.97	0	278	555	1e-179	ascorbate oxidase [Arabidopsis lyrata subsp. lyrata] >gi|297317804|gb|EFH48226.1| ascorbate oxidase [Arabidopsis lyrata subsp. lyrata]
Unigene1001_WT	530	1	528	gi|9795611|gb|AAF98429.1|AC021044_8	880	551	718	0.83	0.89	0	176	290	5e-78	Hypothetical protein [Arabidopsis thaliana]
Unigene10010_WT	379	2	298	gi|20466440|gb|AAM20537.1|	371	276	371	0.86	0.88	0	99	174	2e-43	SCARECROW transcriptional regulator-like [Arabidopsis thaliana] >gi|22136380|gb|AAM91268.1| SCARECROW transcriptional regulator-like [Arabidopsis thaliana]
Unigene10011_WT	547	104	547	gi|13605690|gb|AAK32838.1|AF361826_1	793	1	148	0.89	0.95	0	148	252	2e-66	At1g42440/F7F22_7 [Arabidopsis thaliana] >gi|22137072|gb|AAM91381.1| At1g42440/F7F22_7 [Arabidopsis thaliana]
Unigene10012_WT	227	227	9	gi|22328071|ref|NP_201349.2|	1281	530	602	0.91	0.94	0	73	132	9e-31	kinesin motor protein-related [Arabidopsis thaliana]
Unigene10013_WT	427	425	3	gi|25360983|gb|AAN73219.1|	443	161	301	0.97	0.99	0	141	270	3e-72	MRS2-10 [Arabidopsis thaliana]
Unigene10014_WT	482	2	481	gi|297835130|ref|XP_002885447.1|	954	454	613	0.96	0.98	0	160	311	2e-84	transducin family protein [Arabidopsis lyrata subsp. lyrata] >gi|297331287|gb|EFH61706.1| transducin family protein [Arabidopsis lyrata subsp. lyrata]
Unigene10015_WT	362	194	3	gi|15240385|ref|NP_200998.1|	238	1	64	0.81	0.87	0	64	104	4e-22	unknown protein [Arabidopsis thaliana] >gi|186532652|ref|NP_001119474.1| unknown protein [Arabidopsis thaliana] >gi|9758391|dbj|BAB08878.1| unnamed protein product [Arabidopsis thaliana] >gi|91807090|gb|ABE66272.1| hypothetical protein At5g61920 [Arabidopsis thaliana]
Unigene10016_WT	436	1	435	gi|297799550|ref|XP_002867659.1|	1007	209	352	0.74	0.84	0	145	212	1e-54	ubiquitin-specific protease 16 [Arabidopsis lyrata subsp. lyrata] >gi|297313495|gb|EFH43918.1| ubiquitin-specific protease 16 [Arabidopsis lyrata subsp. lyrata]
Unigene10017_WT	285	2	277	gi|297809045|ref|XP_002872406.1|	467	77	171	0.64	0.71	0.04	96	118	2e-26	zinc finger family protein [Arabidopsis lyrata subsp. lyrata] >gi|297318243|gb|EFH48665.1| zinc finger family protein [Arabidopsis lyrata subsp. lyrata]
Unigene10018_WT	267	89	262	gi|18400577|ref|NP_566495.1|	418	1	58	0.87	0.93	0	58	103	5e-22	HEME1; uroporphyrinogen decarboxylase [Arabidopsis thaliana] >gi|30683381|ref|NP_850587.1| HEME1; uroporphyrinogen decarboxylase [Arabidopsis thaliana] >gi|238064978|sp|Q93ZB6.2|DCUP1_ARATH RecName: Full=Uroporphyrinogen decarboxylase 1, chloroplastic; Short=UPD1; Short=URO-D1; Flags: Precursor
Unigene10019_WT	547	33	134	gi|218200559|gb|EEC82986.1|	937	189	222	0.67	0.82	0	34	57.4	9e-08	hypothetical protein OsI_28021 [Oryza sativa Indica Group]
Unigene1002_WT	323	323	3	gi|297812061|ref|XP_002873914.1|	412	67	168	0.84	0.89	0	107	160	3e-39	zinc finger family protein [Arabidopsis lyrata subsp. lyrata] >gi|297319751|gb|EFH50173.1| zinc finger family protein [Arabidopsis lyrata subsp. lyrata]
Unigene10020_WT	292	292	203	gi|48310049|gb|AAT41743.1|	98	69	98	0.96	1	0	30	72.8	1e-12	At3g09860 [Arabidopsis thaliana] >gi|52218784|gb|AAU29462.1| At3g09860 [Arabidopsis thaliana]
Unigene10021_WT	530	530	105	gi|56382023|gb|AAV85730.1|	469	328	469	0.94	0.95	0	143	276	1e-73	At5g10060 [Arabidopsis thaliana]
Unigene10022_WT	1375	1	1281	gi|18412104|ref|NP_567116.1|	517	83	515	0.91	0.94	0.01	434	802	0	autophagy protein Apg6 family [Arabidopsis thaliana] >gi|148852650|sp|Q9M367.2|BECN1_ARATH RecName: Full=Beclin-1-like protein >gi|14517556|gb|AAK62668.1| AT3g61710/F15G16_100 [Arabidopsis thaliana] >gi|23308215|gb|AAN18077.1| At3g61710/F15G16_100 [Arabidopsis thaliana]
Unigene10023_WT	981	1	657	gi|18397649|ref|NP_565365.1|	343	124	343	0.95	0.97	0	220	412	1e-114	zinc finger (C3HC4-type RING finger) family protein [Arabidopsis thaliana] >gi|42570775|ref|NP_973461.1| zinc finger (C3HC4-type RING finger) family protein [Arabidopsis thaliana] >gi|20197262|gb|AAM15000.1| Expressed protein [Arabidopsis thaliana]
Unigene10024_WT	258	258	67	gi|15236146|ref|NP_195180.1|	306	243	306	0.98	0.98	0	64	132	2e-30	isoflavone reductase family protein [Arabidopsis thaliana] >gi|3641839|emb|CAA18833.1| isoflavone reductase-like protein [Arabidopsis thaliana] >gi|7270404|emb|CAB80171.1| isoflavone reductase-like protein [Arabidopsis thaliana]
Unigene10025_WT	356	56	355	gi|30696333|ref|NP_200155.2|	1043	93	195	0.76	0.82	0.03	104	152	1e-36	SDG29 (SET DOMAIN GROUP 29); DNA binding / protein binding / zinc ion binding [Arabidopsis thaliana] >gi|75244456|sp|Q8GZ42.1|ATX5_ARATH RecName: Full=Histone-lysine N-methyltransferase ATX5; AltName: Full=Protein SET DOMAIN GROUP 29; AltName: Full=Trithorax-homolog protein 5; Short=TRX-homolog protein 5 >gi|29029074|gb|AAO64916.1| At5g53430 [Arabidopsis thaliana]
Unigene10027_WT	317	154	315	gi|297837003|ref|XP_002886383.1|	1049	22	75	0.72	0.9	0	54	82.4	5e-20	hypothetical protein ARALYDRAFT_474974 [Arabidopsis lyrata subsp. lyrata] >gi|297332224|gb|EFH62642.1| hypothetical protein ARALYDRAFT_474974 [Arabidopsis lyrata subsp. lyrata]
Unigene10028_WT	284	40	282	gi|297824599|ref|XP_002880182.1|	511	1	81	0.83	0.9	0	81	140	3e-33	CYP704A2 [Arabidopsis lyrata subsp. lyrata] >gi|297326021|gb|EFH56441.1| CYP704A2 [Arabidopsis lyrata subsp. lyrata]
Unigene10029_WT	415	414	133	gi|28416689|gb|AAO42875.1|	403	250	343	0.98	1	0	94	193	3e-69	At3g50340 [Arabidopsis thaliana]
Unigene1003_WT	1232	62	1231	gi|30685515|ref|NP_188618.2|	743	1	379	0.85	0.88	0	390	664	0	FF domain-containing protein / WW domain-containing protein [Arabidopsis thaliana]
Unigene10030_WT	311	2	310	gi|295829100|gb|ADG38219.1|	139	8	109	0.93	0.95	0	103	204	2e-52	AT2G33860-like protein [Neslia paniculata]
Unigene10031_WT	340	130	339	gi|20453175|gb|AAM19828.1|	463	1	67	0.85	0.92	0	70	116	7e-26	At3g19895 [Arabidopsis thaliana] >gi|24797006|gb|AAN64515.1| At3g19895/At3g19895 [Arabidopsis thaliana]
Unigene10032_WT	1041	1	1041	gi|145340318|ref|NP_193432.4|	670	62	404	0.8	0.88	0	347	548	1e-155	RLM3 (RESISTANCE TO LEPTOSPHAERIA MACULANS 3); ATP binding / transmembrane receptor [Arabidopsis thaliana]
Unigene10033_WT	258	258	1	gi|15237873|ref|NP_197193.1|	1145	290	375	0.9	0.95	0	86	170	5e-42	CSLD2 (CELLULOSE-SYNTHASE LIKE D2); cellulose synthase/ transferase, transferring glycosyl groups [Arabidopsis thaliana] >gi|75174138|sp|Q9LFL0.1|CSLD2_ARATH RecName: Full=Cellulose synthase-like protein D2; Short=AtCslD2 >gi|9755692|emb|CAC01704.1| cellulose synthase catalytic subunit-like protein [Arabidopsis thaliana]
Unigene10036_WT	341	1	339	gi|18420226|ref|NP_568040.1|	225	50	162	0.87	0.95	0	113	206	9e-53	phosphoglycerate/bisphosphoglycerate mutase family protein [Arabidopsis thaliana]
Unigene10037_WT	590	588	121	gi|18406178|ref|NP_565993.1|	296	142	296	0.86	0.92	0	156	261	5e-69	ribonuclease P family protein [Arabidopsis thaliana] >gi|20197152|gb|AAC64308.2| expressed protein [Arabidopsis thaliana]
Unigene10039_WT	499	2	493	gi|18400244|ref|NP_566471.1|	595	436	595	0.84	0.87	0	165	285	2e-76	CID4 (CTC-Interacting Domain 4); protein binding [Arabidopsis thaliana] >gi|145332387|ref|NP_001078150.1| CID4 (CTC-Interacting Domain 4); protein binding [Arabidopsis thaliana] >gi|145332389|ref|NP_001078151.1| CID4 (CTC-Interacting Domain 4); protein binding [Arabidopsis thaliana]
Unigene1004_WT	498	197	3	gi|15240185|ref|NP_200931.1|	174	3	67	0.9	0.98	0	65	128	3e-29	ankyrin repeat family protein [Arabidopsis thaliana] >gi|14517560|gb|AAK62670.1| AT5g61230/maf19_230 [Arabidopsis thaliana] >gi|18700228|gb|AAL77724.1| AT5g61230/maf19_230 [Arabidopsis thaliana]
Unigene10040_WT	226	1	144	gi|297815156|ref|XP_002875461.1|	486	436	486	0.8	0.86	0.05	51	76.6	8e-14	oxidoreductase/ zinc ion binding protein [Arabidopsis lyrata subsp. lyrata] >gi|297321299|gb|EFH51720.1| oxidoreductase/ zinc ion binding protein [Arabidopsis lyrata subsp. lyrata]
Unigene10042_WT	311	310	2	gi|15227325|ref|NP_181663.1|	225	100	203	0.83	0.88	0.02	106	164	4e-40	ATRR3 (RESPONSE REGULATOR 3); transcription regulator/ two-component response regulator [Arabidopsis thaliana] >gi|51315814|sp|O80365.1|ARR8_ARATH RecName: Full=Two-component response regulator ARR8; AltName: Full=Response reactor 3 >gi|3273200|dbj|BAA31145.1| responce reactor3 [Arabidopsis thaliana] >gi|18491269|gb|AAL69459.1| At2g41310/F13H10.14 [Arabidopsis thaliana]
Unigene10043_WT	255	255	1	gi|297800428|ref|XP_002868098.1|	461	341	424	0.82	0.9	0	85	139	8e-33	hydroxyproline-rich glycoprotein family protein [Arabidopsis lyrata subsp. lyrata] >gi|297313934|gb|EFH44357.1| hydroxyproline-rich glycoprotein family protein [Arabidopsis lyrata subsp. lyrata]
Unigene10044_WT	269	199	2	gi|42567286|ref|NP_567862.3|	466	3	54	0.48	0.66	0	66	57.8	4e-08	WRKY32; transcription factor [Arabidopsis thaliana] >gi|29839502|sp|P59583.1|WRK32_ARATH RecName: Full=Probable WRKY transcription factor 32; AltName: Full=WRKY DNA-binding protein 32
Unigene10045_WT	252	1	135	gi|108385436|gb|ABF85788.1|	338	68	112	0.93	0.97	0	45	99.4	9e-38	At3g63410 [Arabidopsis thaliana]
Unigene10046_WT	269	2	184	gi|186507803|ref|NP_973681.2|	668	301	361	0.9	0.95	0	61	108	3e-23	IQD14; calmodulin binding [Arabidopsis thaliana] >gi|238479554|ref|NP_001154574.1| IQD14; calmodulin binding [Arabidopsis thaliana] >gi|75271948|sp|Q8LPG9.1|IQD14_ARATH RecName: Full=Protein IQ-DOMAIN 14 >gi|30725490|gb|AAP37767.1| At2g43680 [Arabidopsis thaliana] >gi|110741128|dbj|BAE98657.1| SF16 protein {Helianthus annuus} like protein [Arabidopsis thaliana]
Unigene10047_WT	548	4	546	gi|15223050|ref|NP_172268.1|	190	1	183	0.88	0.91	0.01	184	314	4e-85	LBD1 (LOB DOMAIN-CONTAINING PROTEIN 1) [Arabidopsis thaliana] >gi|29428015|sp|Q9LQR0.1|LBD1_ARATH RecName: Full=LOB domain-containing protein 1; AltName: Full=ASYMMETRIC LEAVES 2-like protein 8; Short=AS2-like protein 8 >gi|8439879|gb|AAF75065.1|AC007583_1 F24B9.1 [Arabidopsis thaliana] >gi|219807092|dbj|BAH10552.1| ASYMMETRIC LEAVES2-like 8 protein [Arabidopsis thaliana]
Unigene10048_WT	393	1	309	gi|226529087|ref|NP_001148911.1|	722	386	489	0.61	0.75	0	104	122	1e-27	pre-mRNA-splicing factor ATP-dependent RNA helicase [Zea mays] >gi|195623176|gb|ACG33418.1| pre-mRNA-splicing factor ATP-dependent RNA helicase [Zea mays]
Unigene10049_WT	341	134	340	gi|297803324|ref|XP_002869546.1|	520	228	300	0.84	0.87	0.05	73	119	2e-42	CYP709B3 [Arabidopsis lyrata subsp. lyrata] >gi|297315382|gb|EFH45805.1| CYP709B3 [Arabidopsis lyrata subsp. lyrata]
Unigene1005_WT	339	16	339	gi|15237502|ref|NP_199488.1|	592	45	152	0.98	0.99	0	108	223	5e-58	basic helix-loop-helix (bHLH) family protein [Arabidopsis thaliana] >gi|75309118|sp|Q9FIP9.1|ATR2_ARATH RecName: Full=Transcription factor ATR2; AltName: Full=Basic helix-loop-helix protein 5; Short=AtbHLH5; Short=bHLH 5; AltName: Full=Protein ALTERED TRYPTOPHAN REGULATION 2; AltName: Full=Transcription factor EN 36; AltName: Full=Transcription factor MYC3; AltName: Full=bHLH transcription factor…
Unigene10050_WT	266	266	3	gi|297808365|ref|XP_002872066.1|	489	1	55	0.61	0.62	0	88	103	5e-22	LCB2 subunit protein [Arabidopsis lyrata subsp. lyrata] >gi|297317903|gb|EFH48325.1| LCB2 subunit protein [Arabidopsis lyrata subsp. lyrata]
Unigene10051_WT	281	1	279	gi|186510764|ref|NP_001118788.1|	1607	278	370	0.8	0.86	0	93	150	6e-36	ubiquitin thiolesterase/ zinc ion binding [Arabidopsis thaliana]
Unigene10052_WT	457	109	456	gi|15232514|ref|NP_188764.1|	204	1	120	0.89	0.92	0.03	120	224	3e-58	ADOF2; DNA binding / transcription factor [Arabidopsis thaliana] >gi|55584039|sp|Q94AR6.2|DOF31_ARATH RecName: Full=Dof zinc finger protein DOF3.1; Short=AtDOF3.1 >gi|3608263|dbj|BAA33197.1| Dof zinc finger protein [Arabidopsis thaliana] >gi|9280230|dbj|BAB01720.1| Dof zinc finger protein-like [Arabidopsis thaliana] >gi|23297302|gb|AAN12936.1| Dof zinc finger protein [Arabidopsis thaliana]
Unigene10054_WT	348	348	19	gi|15238795|ref|NP_200175.1|	917	722	831	0.61	0.74	0	110	134	2e-31	F-box family protein [Arabidopsis thaliana]
Unigene10055_WT	238	1	237	gi|15239604|ref|NP_200240.1|	354	3	78	0.83	0.91	0	79	122	1e-27	cytochrome c biogenesis protein family [Arabidopsis thaliana] >gi|75185104|sp|Q9M5P3.1|CCDA_ARATH RecName: Full=Cytochrome c-type biogenesis ccda-like chloroplastic protein; AltName: Full=Cytochrome b6f biogenesis protein CCDA >gi|9759502|dbj|BAB10752.1| cytochrome c biogenesis protein precursor [Arabidopsis thaliana] >gi|23297361|gb|AAN12950.1| cytochrome c biogenesis protein precursor [Arabidop…
Unigene10056_WT	444	27	239	gi|79332590|ref|NP_001032157.1|	192	1	45	0.59	0.63	0	71	63.5	7e-10	Expressed protein [Arabidopsis thaliana] >gi|48310273|gb|AAT41788.1| At5g66005 [Arabidopsis thaliana] >gi|52218814|gb|AAU29477.1| At5g66005 [Arabidopsis thaliana]
Unigene10057_WT	320	315	145	gi|297846306|ref|XP_002891034.1|	424	153	209	0.89	0.94	0	57	102	2e-43	protein prenyltransferase [Arabidopsis lyrata subsp. lyrata] >gi|297336876|gb|EFH67293.1| protein prenyltransferase [Arabidopsis lyrata subsp. lyrata]
Unigene10058_WT	507	475	167	gi|116309786|emb|CAH66826.1|	2615	1750	1857	0.38	0.59	0.04	108	68.9	3e-11	OSIGBa0148A10.3 [Oryza sativa (indica cultivar-group)]
Unigene10059_WT	1166	144	575	gi|83853820|gb|ABC47853.1|	817	353	493	0.62	0.76	0	144	180	2e-87	expressed protein-like protein [Glycine max]
Unigene1006_WT	217	3	215	gi|297846770|ref|XP_002891266.1|	600	436	506	0.97	1	0	71	146	6e-35	ubiquitin interaction motif-containing protein [Arabidopsis lyrata subsp. lyrata] >gi|297337108|gb|EFH67525.1| ubiquitin interaction motif-containing protein [Arabidopsis lyrata subsp. lyrata]
Unigene10060_WT	331	329	108	gi|15221835|ref|NP_173303.1|	186	113	186	0.95	0.95	0	74	145	2e-34	HNH endonuclease domain-containing protein [Arabidopsis thaliana]
Unigene10061_WT	250	117	248	gi|98961023|gb|ABF58995.1|	99	1	44	0.84	0.9	0	44	80.5	6e-15	At1g22520 [Arabidopsis thaliana]
Unigene10062_WT	1246	1	1245	gi|297834468|ref|XP_002885116.1|	696	77	492	0.92	0.95	0	417	752	0	glycosyl transferase family 1 protein [Arabidopsis lyrata subsp. lyrata] >gi|297330956|gb|EFH61375.1| glycosyl transferase family 1 protein [Arabidopsis lyrata subsp. lyrata]
Unigene10063_WT	1331	1226	3	gi|240254392|ref|NP_177883.5|	1367	917	1321	0.87	0.92	0	408	709	0	binding [Arabidopsis thaliana]
Unigene10064_WT	434	3	434	gi|15227294|ref|NP_179269.1|	415	140	283	0.93	0.97	0	144	292	9e-79	MSI2 (MULTICOPY SUPPRESSOR OF IRA1 2) [Arabidopsis thaliana] >gi|3122388|sp|O22468.1|MSI2_ARATH RecName: Full=WD-40 repeat-containing protein MSI2 >gi|2394231|gb|AAB70243.1| WD-40 repeat protein [Arabidopsis thaliana] >gi|15983817|gb|AAL10505.1| At2g16780/T24I21.19 [Arabidopsis thaliana]
Unigene10065_WT	461	423	1	gi|51536578|gb|AAU05527.1|	265	1	144	0.73	0.8	0.04	147	206	6e-53	At3g26850 [Arabidopsis thaliana]
Unigene10066_WT	594	594	133	gi|15237466|ref|NP_198882.1|	325	145	298	0.94	0.98	0	154	292	6e-84	ATP12 protein-related [Arabidopsis thaliana] >gi|14517426|gb|AAK62603.1| AT5g40660/MNF13_180 [Arabidopsis thaliana] >gi|22655442|gb|AAM98313.1| At5g40660/MNF13_180 [Arabidopsis thaliana]
Unigene10067_WT	315	313	41	gi|15241487|ref|NP_196418.1|	566	469	563	0.86	0.89	0.05	96	152	1e-36	unknown protein [Arabidopsis thaliana] >gi|6562315|emb|CAB62613.1| putative protein [Arabidopsis thaliana]
Unigene10068_WT	355	1	354	gi|297798144|ref|XP_002866956.1|	495	112	229	0.89	0.94	0	118	211	2e-54	CYP81D5 [Arabidopsis lyrata subsp. lyrata] >gi|297312792|gb|EFH43215.1| CYP81D5 [Arabidopsis lyrata subsp. lyrata]
Unigene10069_WT	350	126	347	gi|15230228|ref|NP_189138.1|	890	808	880	0.61	0.8	0.02	76	99.8	2e-37	AtRLP42 (Receptor Like Protein 42); protein binding [Arabidopsis thaliana] >gi|9293984|dbj|BAB01887.1| leucine-rich repeat disease resistance protein-like [Arabidopsis thaliana]
Unigene1007_WT	786	780	1	gi|30681003|ref|NP_850547.1|	341	41	301	0.79	0.84	0.02	267	410	1e-114	zinc finger (C3HC4-type RING finger) family protein [Arabidopsis thaliana]
Unigene10070_WT	254	1	252	gi|116248599|gb|ABJ90444.1|	773	272	355	0.97	0.97	0	84	167	3e-41	endomembrane Ca2+ ATPase 2 [Arabidopsis thaliana]
Unigene10071_WT	267	11	265	gi|4324678|gb|AAD16984.1|	275	1	86	0.88	0.94	0.01	86	172	1e-42	urease accessory protein UREG [Arabidopsis thaliana]
Unigene10072_WT	305	305	147	gi|17065222|gb|AAL32765.1|	441	369	421	0.9	0.94	0	53	93.6	7e-28	Unknown protein [Arabidopsis thaliana]
Unigene10073_WT	1107	1105	2	gi|297807177|ref|XP_002871472.1|	701	190	557	0.94	0.97	0	368	697	0	1-deoxy-D-xylulose 5-phosphate synthase 3 [Arabidopsis lyrata subsp. lyrata] >gi|297317309|gb|EFH47731.1| 1-deoxy-D-xylulose 5-phosphate synthase 3 [Arabidopsis lyrata subsp. lyrata]
Unigene10074_WT	246	245	6	gi|145332010|ref|NP_001078127.1|	510	264	343	0.7	0.75	0	80	110	4e-24	MYB3R-3 (myb domain protein 3R-3); DNA binding / transcription factor [Arabidopsis thaliana]
Unigene10075_WT	241	239	27	gi|15221484|ref|NP_176440.1|	149	79	149	0.95	0.98	0	71	142	9e-34	protease inhibitor/seed storage/lipid transfer protein (LTP) family protein [Arabidopsis thaliana] >gi|5454193|gb|AAD43608.1|AC005698_7 T3P18.7 [Arabidopsis thaliana] >gi|34365599|gb|AAQ65111.1| At1g62510 [Arabidopsis thaliana] >gi|62318622|dbj|BAD95067.1| At1g62510 [Arabidopsis thaliana] >gi|62320964|dbj|BAD93991.1| similar to 14KD proline-rich protein DC2.15 precursor [Arabidopsis thaliana] >gi…
Unigene10076_WT	261	2	214	gi|75180314|sp|Q9LR97.1|Y1239_ARATH	373	284	354	0.7	0.77	0	71	96.3	1e-19	RecName: Full=UPF0725 protein At1g23950 >gi|9369407|gb|AAF87155.1|AC002423_20 T23E23.13 [Arabidopsis thaliana]
Unigene10077_WT	280	113	280	gi|30696219|ref|NP_849823.1|	256	1	59	0.84	0.86	0.05	59	91.7	2e-18	carbonic anhydrase family protein / carbonate dehydratase family protein [Arabidopsis thaliana]
Unigene10078_WT	323	323	3	gi|75164930|sp|Q94A88.1|Y1397_ARATH	378	223	331	0.69	0.77	0.01	109	141	3e-33	RecName: Full=UPF0725 protein At1g23970 >gi|15146262|gb|AAK83614.1| At1g23970/T23E23_15 [Arabidopsis thaliana] >gi|22136590|gb|AAM91081.1| At1g23970/T23E23_15 [Arabidopsis thaliana]
Unigene10079_WT	291	291	22	gi|240255851|ref|NP_193249.5|	304	196	285	0.93	0.98	0	90	179	1e-44	catalytic/ choline-phosphate cytidylyltransferase/ nucleotidyltransferase [Arabidopsis thaliana]
Unigene1008_WT	659	659	3	gi|15240938|ref|NP_198667.1|	434	14	228	0.8	0.9	0	220	344	6e-94	rhomboid family protein [Arabidopsis thaliana] >gi|145334671|ref|NP_001078681.1| rhomboid family protein [Arabidopsis thaliana] >gi|46518449|gb|AAS99706.1| At5g38510 [Arabidopsis thaliana]
Unigene10080_WT	282	170	9	gi|297610410|ref|NP_001064488.2|	713	31	86	0.5	0.75	0.03	56	55.8	1e-07	Os10g0382300 [Oryza sativa Japonica Group] >gi|255679365|dbj|BAF26402.2| Os10g0382300 [Oryza sativa Japonica Group]
Unigene10081_WT	342	342	1	gi|16648987|gb|AAL24345.1|	648	407	520	0.95	0.97	0	114	212	1e-54	Unknown protein [Arabidopsis thaliana] >gi|28059051|gb|AAO29982.1| Unknown protein [Arabidopsis thaliana]
Unigene10083_WT	361	197	3	gi|14596187|gb|AAK68821.1|	368	1	65	0.87	0.93	0	65	119	1e-26	Unknown protein [Arabidopsis thaliana]
Unigene10084_WT	438	438	163	gi|12992|emb|CAA44478.1|	291	137	231	0.35	0.58	0.07	99	56.2	1e-09	ORF 873 [Helianthus annuus]
Unigene10085_WT	268	126	266	gi|18403597|ref|NP_566720.1|	596	85	131	0.85	0.93	0	47	84.7	2e-28	PKP-ALPHA; pyruvate kinase [Arabidopsis thaliana] >gi|11994727|dbj|BAB03043.1| pyruvate kinase [Arabidopsis thaliana] >gi|15983775|gb|AAL10484.1| AT3g22960/F5N5_15 [Arabidopsis thaliana] >gi|16604372|gb|AAL24192.1| AT3g22960/F5N5_15 [Arabidopsis thaliana]
Unigene10086_WT	418	1	417	gi|30690755|ref|NP_174240.2|	770	48	184	0.85	0.92	0	139	231	2e-60	dehydration-responsive protein-related [Arabidopsis thaliana] >gi|79318852|ref|NP_001031109.1| dehydration-responsive protein-related [Arabidopsis thaliana] >gi|75223284|sp|Q6NPR7.1|PMTO_ARATH RecName: Full=Probable methyltransferase PMT24 >gi|38564284|gb|AAR23721.1| At1g29470 [Arabidopsis thaliana]
Unigene10087_WT	716	716	3	gi|22325422|ref|NP_178307.2|	1146	891	1127	0.83	0.92	0	238	390	1e-108	SOS1 (SALT OVERLY SENSITIVE 1); sodium:hydrogen antiporter [Arabidopsis thaliana] >gi|75174530|sp|Q9LKW9.1|NHX7_ARATH RecName: Full=Sodium/hydrogen exchanger 7; AltName: Full=Na(+)/H(+) exchanger 7; Short=NHE-7; AltName: Full=Protein SALT OVERLY SENSITIVE 1
Unigene10088_WT	374	2	373	gi|6634762|gb|AAF19742.1|AC009917_1	662	372	495	0.99	1	0	124	253	6e-67	Contains a bZIP transcription factor PF|00170 domain. ESTs gb|R30400, gb|AA650964, gb|AI994521 come from this gene [Arabidopsis thaliana]
Unigene1009_WT	704	704	3	gi|18425006|ref|NP_569021.1|	432	143	376	0.8	0.88	0.01	238	369	1e-101	BSD domain-containing protein [Arabidopsis thaliana]
Unigene10090_WT	246	246	1	gi|8778702|gb|AAF79710.1|AC020889_18	468	11	92	0.86	0.91	0.01	83	142	2e-33	T1N15.20 [Arabidopsis thaliana]
Unigene10091_WT	878	165	707	gi|15242124|ref|NP_197599.1|	670	487	670	0.93	0.94	0.01	184	338	1e-113	B73; molybdenum ion binding [Arabidopsis thaliana] >gi|26454618|sp|Q39054.2|CNX1_ARATH RecName: Full=Molybdopterin biosynthesis protein CNX1; AltName: Full=Molybdenum cofactor biosynthesis enzyme CNX1; Includes: RecName: Full=Molybdopterin molybdenumtransferase; Short=MPT Mo-transferase; AltName: Full=Domain E; Includes: RecName: Full=Molybdopterin adenylyltransferase; Short=MPT adenylyltransfera…
Unigene10092_WT	657	167	655	gi|297806917|ref|XP_002871342.1|	590	18	180	0.93	0.96	0	163	332	2e-90	transmembrane CLPTM1 family protein [Arabidopsis lyrata subsp. lyrata] >gi|297317179|gb|EFH47601.1| transmembrane CLPTM1 family protein [Arabidopsis lyrata subsp. lyrata]
Unigene10095_WT	250	250	17	gi|297850950|ref|XP_002893356.1|	672	15	92	0.75	0.82	0.03	81	112	2e-24	galactosyltransferase family protein [Arabidopsis lyrata subsp. lyrata] >gi|297339198|gb|EFH69615.1| galactosyltransferase family protein [Arabidopsis lyrata subsp. lyrata]
Unigene10096_WT	749	749	3	gi|15238505|ref|NP_201359.1|	915	322	570	0.95	0.96	0	249	478	1e-134	pentatricopeptide (PPR) repeat-containing protein [Arabidopsis thaliana] >gi|75180383|sp|Q9LSL9.1|PP445_ARATH RecName: Full=Pentatricopeptide repeat-containing protein At5g65560
Unigene10097_WT	263	137	262	gi|30690360|ref|NP_850886.1|	475	42	83	0.9	0.9	0	42	84.7	9e-27	catalytic/ pyridoxal phosphate binding [Arabidopsis thaliana] >gi|42573483|ref|NP_974838.1| catalytic/ pyridoxal phosphate binding [Arabidopsis thaliana]
Unigene10098_WT	283	171	1	gi|15241492|ref|NP_196982.1|	384	149	205	0.89	0.98	0	57	107	1e-37	FDH (FORMATE DEHYDROGENASE); NAD or NADH binding / binding / catalytic/ cofactor binding / oxidoreductase, acting on the CH-OH group of donors, NAD or NADP as acceptor [Arabidopsis thaliana] >gi|21263610|sp|Q9S7E4.1|FDH_ARATH RecName: Full=Formate dehydrogenase, mitochondrial; AltName: Full=NAD-dependent formate dehydrogenase; Short=FDH; Flags: Precursor >gi|6625953|gb|AAF19435.1|AF208028_1 NAD-d…
Unigene10099_WT	233	1	231	gi|15237245|ref|NP_197105.1|	268	112	188	0.92	0.97	0	77	146	8e-35	3-oxo-5-alpha-steroid 4-dehydrogenase family protein / steroid 5-alpha-reductase family protein [Arabidopsis thaliana] >gi|14190513|gb|AAK55737.1|AF380656_1 AT5g16010/F1N13_150 [Arabidopsis thaliana] >gi|9755647|emb|CAC01800.1| steroid 5alpha-reductase-like protein [Arabidopsis thaliana] >gi|24797018|gb|AAN64521.1| At5g16010/F1N13_150 [Arabidopsis thaliana]
Unigene101_WT	792	790	281	gi|186522847|ref|NP_196950.2|	540	97	265	0.84	0.91	0	171	298	1e-128	pseudouridine synthase/ transporter [Arabidopsis thaliana] >gi|110741670|dbj|BAE98781.1| tRNA synthase - like protein [Arabidopsis thaliana]
Unigene1010_WT	439	437	3	gi|22329751|ref|NP_173754.2|	564	53	196	0.95	0.97	0	145	295	1e-79	CAF2; RNA splicing factor, transesterification mechanism [Arabidopsis thaliana] >gi|75173812|sp|Q9LDA9.1|CAF2P_ARATH RecName: Full=CRS2-associated factor 2, chloroplastic; AltName: Full=Chloroplastic group IIA intron splicing facilitator CRS2-associated factor 2; Flags: Precursor >gi|8778588|gb|AAF79596.1|AC007945_16 F28C11.4 [Arabidopsis thaliana] >gi|9295699|gb|AAF87005.1|AC005292_14 F26F24.27 …
Unigene10100_WT	439	387	1	gi|297852474|ref|XP_002894118.1|	443	1	127	0.9	0.93	0	130	230	4e-60	zinc finger (Ran-binding) family protein [Arabidopsis lyrata subsp. lyrata] >gi|297339960|gb|EFH70377.1| zinc finger (Ran-binding) family protein [Arabidopsis lyrata subsp. lyrata]
Unigene10101_WT	299	1	297	gi|297819910|ref|XP_002877838.1|	382	171	269	0.93	0.94	0	99	179	9e-45	binding protein [Arabidopsis lyrata subsp. lyrata] >gi|297323676|gb|EFH54097.1| binding protein [Arabidopsis lyrata subsp. lyrata]
Unigene10103_WT	243	242	90	gi|15220020|ref|NP_173725.1|	148	98	148	0.88	0.94	0	51	100	7e-21	major latex protein-related / MLP-related [Arabidopsis thaliana] >gi|2829900|gb|AAC00608.1| similar to ripening-induced protein, gp|AJ001449|2465015 and major latex protein, gp|X91961|1107495 [Arabidopsis thaliana] >gi|28372844|gb|AAO39904.1| At1g23120 [Arabidopsis thaliana]
Unigene10105_WT	439	89	409	gi|15242365|ref|NP_196487.1|	107	1	107	0.95	0.97	0	107	209	6e-54	KIWI; DNA binding / protein binding / transcription coactivator [Arabidopsis thaliana] >gi|37079587|sp|O65154.1|KIWI_ARATH RecName: Full=RNA polymerase II transcriptional coactivator KIWI >gi|28466805|gb|AAO44011.1| At5g09250 [Arabidopsis thaliana]
Unigene10106_WT	276	77	274	gi|297722159|ref|NP_001173443.1|	251	6	71	0.71	0.78	0	66	102	2e-21	Os03g0374575 [Oryza sativa Japonica Group] >gi|255674538|dbj|BAH92171.1| Os03g0374575 [Oryza sativa Japonica Group]
Unigene10108_WT	306	304	2	gi|297799952|ref|XP_002867860.1|	317	184	284	0.91	0.96	0	101	189	1e-47	EMB1417 [Arabidopsis lyrata subsp. lyrata] >gi|297313696|gb|EFH44119.1| EMB1417 [Arabidopsis lyrata subsp. lyrata]
Unigene10109_WT	316	3	314	gi|145323774|ref|NP_001077476.1|	493	254	356	0.91	0.96	0	104	182	1e-45	GTP binding [Arabidopsis thaliana]
Unigene1011_WT	284	283	2	gi|28950773|gb|AAO63310.1|	227	50	144	0.9	0.93	0.01	95	162	1e-39	At5g57950 [Arabidopsis thaliana]
Unigene10110_WT	327	2	325	gi|15230386|ref|NP_190673.1|	231	71	178	0.78	0.86	0	108	183	5e-46	RTH (RTE1-HOMOLOG) [Arabidopsis thaliana] >gi|42572625|ref|NP_974408.1| RTH (RTE1-HOMOLOG) [Arabidopsis thaliana] >gi|145332805|ref|NP_001078268.1| RTH (RTE1-HOMOLOG) [Arabidopsis thaliana]
Unigene10111_WT	302	302	138	gi|15237413|ref|NP_197180.1|	820	301	355	0.87	0.9	0	55	101	7e-41	DOT2 (DEFECTIVELY ORGANIZED TRIBUTARIES 2) [Arabidopsis thaliana]
Unigene10112_WT	291	2	289	gi|3142290|gb|AAC16741.1|	814	136	279	0.61	0.61	0.33	144	148	2e-35	Contains similarity to gb|Z69902 from C. elegans [Arabidopsis thaliana]
Unigene10113_WT	256	253	107	gi|164605515|dbj|BAF98581.1|	167	119	164	0.55	0.73	0	49	57.8	4e-08	CM0216.450.nc [Lotus japonicus]
Unigene10114_WT	238	213	1	gi|18408447|ref|NP_564866.1|	431	1	73	0.91	0.93	0.02	73	133	6e-31	U-box domain-containing protein [Arabidopsis thaliana] >gi|75169496|sp|Q9C8D1.1|PUB20_ARATH RecName: Full=U-box domain-containing protein 20; AltName: Full=Plant U-box protein 20
Unigene10115_WT	497	497	3	gi|7406426|emb|CAB85535.1|	1225	262	426	0.92	0.94	0	165	298	3e-80	ubiquitin-protein ligase E3-alpha-like protein [Arabidopsis thaliana]
Unigene10116_WT	323	11	169	gi|238479953|ref|NP_001154659.1|	1358	1305	1358	0.83	0.88	0.01	54	94.4	4e-19	transducin family protein / WD-40 repeat family protein [Arabidopsis thaliana]
Unigene10117_WT	519	455	3	gi|30692165|ref|NP_849521.1|	280	1	160	0.71	0.79	0.06	162	200	6e-51	RNA binding [Arabidopsis thaliana]
Unigene10118_WT	231	80	229	gi|145336413|ref|NP_174767.2|	316	23	72	0.82	0.9	0	50	81.3	3e-15	ATP-dependent protease La (LON) domain-containing protein [Arabidopsis thaliana]
Unigene10119_WT	1782	1782	73	gi|15228982|ref|NP_191223.1|	789	213	789	0.91	0.93	0.01	577	1015	0	exocyst complex subunit Sec15-like family protein [Arabidopsis thaliana] >gi|24418676|sp|Q9LXX6.1|EXOC6_ARATH RecName: Full=Probable exocyst complex component 6; AltName: Full=Exocyst complex component Sec15
Unigene1012_WT	625	3	623	gi|15239642|ref|NP_197409.1|	378	109	316	0.79	0.84	0.01	210	324	4e-88	zinc finger (C3HC4-type RING finger) family protein [Arabidopsis thaliana] >gi|30102494|gb|AAP21165.1| At5g19080/T16G12_120 [Arabidopsis thaliana]
Unigene10120_WT	299	135	299	gi|30690081|ref|NP_195183.2|	565	275	329	0.96	0.98	0	55	111	3e-38	THY-2 (thymidylate synthase 2); dihydrofolate reductase/ thymidylate synthase [Arabidopsis thaliana] >gi|150421542|sp|Q05763.2|DRTS2_ARATH RecName: Full=Bifunctional dihydrofolate reductase-thymidylate synthase 2; Short=DHFR-TS 2; Includes: RecName: Full=Dihydrofolate reductase; Includes: RecName: Full=Thymidylate synthase >gi|110743754|dbj|BAE99713.1| dihydrofolate reductase-thymidylate synthase…
Unigene10121_WT	358	356	3	gi|15241612|ref|NP_198719.1|	806	116	234	0.73	0.84	0	119	167	3e-41	protein kinase family protein [Arabidopsis thaliana] >gi|75333904|sp|Q9FID5.1|Y5393_ARATH RecName: Full=Probable receptor-like protein kinase At5g39030; Flags: Precursor >gi|10177548|dbj|BAB10827.1| receptor protein kinase-like protein [Arabidopsis thaliana]
Unigene10122_WT	357	356	9	gi|115484375|ref|NP_001065849.1|	862	325	446	0.36	0.52	0.05	123	72.4	1e-12	Os11g0169100 [Oryza sativa Japonica Group] >gi|108864039|gb|ABA91601.2| expressed protein [Oryza sativa (japonica cultivar-group)] >gi|113644553|dbj|BAF27694.1| Os11g0169100 [Oryza sativa Japonica Group]
Unigene10123_WT	310	132	308	gi|31711834|gb|AAP68273.1|	350	10	67	0.72	0.79	0	59	81.6	3e-15	At3g54290 [Arabidopsis thaliana]
Unigene10124_WT	613	135	611	gi|18411876|ref|NP_567110.1|	379	180	338	0.94	0.94	0	159	308	9e-89	zinc finger (C3HC4-type RING finger) family protein [Arabidopsis thaliana]
Unigene10125_WT	284	140	3	gi|30680203|ref|NP_195998.2|	420	218	265	0.62	0.77	0.04	48	53.5	9e-10	TRFL10 (TRF-LIKE 10); DNA binding [Arabidopsis thaliana]
Unigene10126_WT	508	386	3	gi|222422887|dbj|BAH19430.1|	507	1	119	0.73	0.76	0.05	135	182	1e-45	AT1G60200 [Arabidopsis thaliana]
Unigene10127_WT	352	1	264	gi|15228003|ref|NP_181807.1|	509	421	508	0.93	1	0	88	176	7e-44	CSY3 (citrate synthase 3); citrate (SI)-synthase [Arabidopsis thaliana] >gi|73917790|sp|Q9SJH7.1|CISY3_ARATH RecName: Full=Citrate synthase 3, peroxisomal; Flags: Precursor >gi|15081644|gb|AAK82477.1| At2g42790/F7D19.21 [Arabidopsis thaliana] >gi|21700853|gb|AAM70550.1| At2g42790/F7D19.21 [Arabidopsis thaliana]
Unigene10128_WT	259	183	13	gi|297831252|ref|XP_002883508.1|	728	1	57	0.76	0.83	0.05	60	73.6	7e-13	hypothetical protein ARALYDRAFT_898989 [Arabidopsis lyrata subsp. lyrata] >gi|297329348|gb|EFH59767.1| hypothetical protein ARALYDRAFT_898989 [Arabidopsis lyrata subsp. lyrata]
Unigene10129_WT	469	405	1	gi|227202638|dbj|BAH56792.1|	829	531	659	0.35	0.5	0.02	138	73.6	9e-13	AT4G00440 [Arabidopsis thaliana]
Unigene1013_WT	538	1	354	gi|79330462|ref|NP_001032049.1|	230	110	230	0.84	0.9	0.02	121	196	2e-49	UBC33 (ubiquitin-conjugating enzyme 33); ubiquitin-protein ligase [Arabidopsis thaliana]
Unigene10131_WT	297	297	1	gi|166674|gb|AAB04606.1|	539	216	314	0.94	0.98	0	99	203	6e-52	carboxypeptidase Y-like protein [Arabidopsis thaliana] >gi|445120|prf||1908426A carboxypeptidase Y
Unigene10132_WT	317	315	1	gi|297795051|ref|XP_002865410.1|	759	245	348	0.81	0.89	0	105	184	2e-46	zinc knuckle (CCHC-type) family protein [Arabidopsis lyrata subsp. lyrata] >gi|297311245|gb|EFH41669.1| zinc knuckle (CCHC-type) family protein [Arabidopsis lyrata subsp. lyrata]
Unigene10133_WT	1093	2	973	gi|30694663|ref|NP_191312.2|	538	213	536	0.97	0.99	0	324	638	0	CPK32 (CALCIUM-DEPENDENT PROTEIN KINASE 32); calcium-dependent protein kinase C/ calmodulin-dependent protein kinase/ kinase/ protein binding [Arabidopsis thaliana] >gi|75324322|sp|Q6NLQ6.1|CDPKW_ARATH RecName: Full=Calcium-dependent protein kinase 32 >gi|44681392|gb|AAS47636.1| At3g57530 [Arabidopsis thaliana] >gi|45773914|gb|AAS76761.1| At3g57530 [Arabidopsis thaliana]
Unigene10134_WT	241	2	241	gi|297847714|ref|XP_002891738.1|	357	60	140	0.87	0.92	0.01	81	142	9e-34	F12M16.15 [Arabidopsis lyrata subsp. lyrata] >gi|297337580|gb|EFH67997.1| F12M16.15 [Arabidopsis lyrata subsp. lyrata]
Unigene10136_WT	283	281	3	gi|75334096|sp|Q9FN37.1|PSKR2_ARATH	1036	784	876	0.98	0.98	0	93	193	4e-49	RecName: Full=Phytosulfokine receptor 2; Short=AtPSKR2; AltName: Full=Phytosulfokine LRR receptor kinase 2; Flags: Precursor >gi|10177251|dbj|BAB10719.1| receptor protein kinase-like protein [Arabidopsis thaliana] >gi|224589723|gb|ACN59393.1| leucine-rich repeat receptor-like protein kinase [Arabidopsis thaliana]
Unigene10137_WT	242	1	240	gi|240256158|ref|NP_195140.5|	530	364	444	0.86	0.92	0.01	81	143	7e-34	nucleic acid binding [Arabidopsis thaliana]
Unigene10138_WT	255	243	1	gi|17978972|gb|AAL47447.1|	287	152	232	0.92	0.97	0	81	152	1e-36	At2g20920/F5H14.11 [Arabidopsis thaliana] >gi|21700805|gb|AAM70526.1| At2g20920/F5H14.11 [Arabidopsis thaliana]
Unigene1014_WT	597	307	26	gi|227438165|gb|ACP30572.1|	1184	97	190	0.84	0.92	0	94	165	2e-64	disease resistance protein [Brassica rapa subsp. pekinensis]
Unigene10140_WT	283	281	147	gi|190016004|gb|ACE62890.1|	540	470	512	0.86	0.91	0	45	77	3e-20	At3g63430 [Arabidopsis thaliana]
Unigene10141_WT	706	512	3	gi|297841831|ref|XP_002888797.1|	335	129	303	0.89	0.94	0.02	175	328	1e-120	bet v I allergen family protein [Arabidopsis lyrata subsp. lyrata] >gi|297334638|gb|EFH65056.1| bet v I allergen family protein [Arabidopsis lyrata subsp. lyrata]
Unigene10142_WT	259	258	1	gi|297823979|ref|XP_002879872.1|	518	178	265	0.82	0.85	0.05	91	127	3e-29	hypothetical protein ARALYDRAFT_483106 [Arabidopsis lyrata subsp. lyrata] >gi|297325711|gb|EFH56131.1| hypothetical protein ARALYDRAFT_483106 [Arabidopsis lyrata subsp. lyrata]
Unigene10143_WT	295	67	294	gi|15232817|ref|NP_190333.1|	234	1	90	0.73	0.77	0.17	92	123	6e-28	HNH endonuclease domain-containing protein [Arabidopsis thaliana] >gi|117168237|gb|ABK32201.1| At3g47490 [Arabidopsis thaliana]
Unigene10144_WT	297	223	2	gi|186511881|ref|NP_193363.4|	533	1	66	0.68	0.72	0.03	77	95.9	1e-19	FCA; RNA binding [Arabidopsis thaliana]
Unigene10145_WT	300	3	191	gi|79332463|ref|NP_001032152.1|	300	179	241	0.82	0.85	0	63	113	3e-40	protein binding / zinc ion binding [Arabidopsis thaliana] >gi|222424329|dbj|BAH20121.1| AT5G65740 [Arabidopsis thaliana]
Unigene10146_WT	284	2	283	gi|15242462|ref|NP_196524.1|	531	137	233	0.88	0.91	0.04	98	172	1e-42	octicosapeptide/Phox/Bem1p (PB1) domain-containing protein [Arabidopsis thaliana]
Unigene10147_WT	257	156	34	gi|124359484|gb|ABN05922.1|	432	12	52	0.61	0.76	0.02	42	55.8	1e-07	Smr protein/MutS2 C-terminal [Medicago truncatula]
Unigene10148_WT	236	236	3	gi|15236899|ref|NP_192809.1|	1074	207	284	0.92	0.94	0	78	145	1e-34	SPT16 (global transcription factor C) [Arabidopsis thaliana] >gi|75220257|sp|O82491.1|SPT16_ARATH RecName: Full=FACT complex subunit SPT16; AltName: Full=Facilitates chromatin transcription complex subunit SPT16 >gi|3600033|gb|AAC35521.1| contains similarity to the N terminal domain of the E1 protein (Pfam: E1_N.hmm, score: 12.36) [Arabidopsis thaliana]
Unigene10149_WT	518	163	516	gi|5734782|gb|AAD50047.1|AC007980_12	242	1	120	0.86	0.9	0.03	122	201	4e-51	Hypothetical protein [Arabidopsis thaliana]
Unigene1015_WT	389	3	293	gi|55953220|dbj|BAD72794.1|	304	209	304	0.93	0.96	0	97	186	7e-47	BBMII isomerase [Arabidopsis thaliana]
Unigene10150_WT	827	825	79	gi|42572121|ref|NP_974151.1|	430	175	429	0.94	0.96	0.02	255	479	1e-134	pseudouridine synthase family protein [Arabidopsis thaliana] >gi|122215273|sp|Q3ECD0.1|PUS2_ARATH RecName: Full=RNA pseudourine synthase 2, chloroplastic; AltName: Full=RNA pseudouridylate synthase 2; AltName: Full=RNA-uridine isomerase 2; Flags: Precursor
Unigene10151_WT	237	2	235	gi|297831830|ref|XP_002883797.1|	361	225	302	0.89	0.97	0	78	161	3e-39	glycosyl transferase family 17 protein [Arabidopsis lyrata subsp. lyrata] >gi|297329637|gb|EFH60056.1| glycosyl transferase family 17 protein [Arabidopsis lyrata subsp. lyrata]
Unigene10152_WT	345	134	343	gi|15231831|ref|NP_188050.1|	710	503	572	0.94	1	0	70	144	3e-52	pentatricopeptide (PPR) repeat-containing protein [Arabidopsis thaliana] >gi|218546762|sp|Q9LUL5.2|PP229_ARATH RecName: Full=Pentatricopeptide repeat-containing protein At3g14330
Unigene10153_WT	332	3	332	gi|297846282|ref|XP_002891022.1|	774	10	119	0.91	0.94	0	110	200	5e-51	subtilase family protein [Arabidopsis lyrata subsp. lyrata] >gi|297336864|gb|EFH67281.1| subtilase family protein [Arabidopsis lyrata subsp. lyrata]
Unigene10155_WT	2052	2	2050	gi|20138095|sp|Q9ZPY7.1|XPO2_ARATH	972	128	810	0.92	0.96	0	683	1253	0	RecName: Full=Exportin-2; Short=Exp2; AltName: Full=Cellular apoptosis susceptibility protein homolog; AltName: Full=Importin-alpha re-exporter >gi|18077710|emb|CAC83300.1| cellular apoptosis susceptibility protein homologue [Arabidopsis thaliana]
Unigene10156_WT	353	2	352	gi|8954049|gb|AAF82223.1|AC067971_31	247	77	216	0.63	0.68	0.16	140	163	5e-40	Strong similarity to a small nuclear ribonucleoprotein U2B'' - potato from Solanum tuberosum gb|M72892. It contains an RNA recognition motif PF|00076. ESTs gb|AA041158 and gb|AI992475 come from this gene [Arabidopsis thaliana]
Unigene10157_WT	251	1	246	gi|115441603|ref|NP_001045081.1|	623	214	295	0.37	0.57	0	82	55.1	2e-07	Os01g0896500 [Oryza sativa Japonica Group] >gi|113534612|dbj|BAF06995.1| Os01g0896500 [Oryza sativa Japonica Group]
Unigene10158_WT	227	225	16	gi|19909130|gb|AAM03125.1|	189	120	189	1	1	0	70	146	6e-35	BRI1-like receptor kinase [Camelina sativa]
Unigene10159_WT	329	191	3	gi|297832820|ref|XP_002884292.1|	230	1	66	0.72	0.8	0.07	68	89	2e-17	structural constituent of ribosome [Arabidopsis lyrata subsp. lyrata] >gi|297330132|gb|EFH60551.1| structural constituent of ribosome [Arabidopsis lyrata subsp. lyrata]
Unigene1016_WT	536	536	3	gi|297821589|ref|XP_002878677.1|	314	29	211	0.8	0.85	0.06	190	270	7e-72	WRKY DNA-binding protein 15 [Arabidopsis lyrata subsp. lyrata] >gi|297324516|gb|EFH54936.1| WRKY DNA-binding protein 15 [Arabidopsis lyrata subsp. lyrata]
Unigene10160_WT	728	2	727	gi|297850522|ref|XP_002893142.1|	2171	904	1145	0.98	0.99	0	242	465	1e-130	EMB1507 [Arabidopsis lyrata subsp. lyrata] >gi|297338984|gb|EFH69401.1| EMB1507 [Arabidopsis lyrata subsp. lyrata]
Unigene10161_WT	250	3	131	gi|186488901|ref|NP_001117432.1|	431	280	322	0.83	0.88	0	43	75.9	2e-27	PHD finger family protein [Arabidopsis thaliana]
Unigene10162_WT	328	201	1	gi|155242124|gb|ABT18096.1|	891	2	66	0.86	0.91	0	67	110	4e-24	FERONIA receptor-like kinase [Arabidopsis lyrata]
Unigene10163_WT	1184	1	918	gi|297838071|ref|XP_002886917.1|	338	33	338	0.97	0.98	0	306	588	1e-167	ATNAP11 [Arabidopsis lyrata subsp. lyrata] >gi|297332758|gb|EFH63176.1| ATNAP11 [Arabidopsis lyrata subsp. lyrata]
Unigene10165_WT	241	51	239	gi|15222595|ref|NP_173917.1|	320	1	64	0.89	0.93	0.01	64	111	2e-24	oxidoreductase family protein [Arabidopsis thaliana]
Unigene10166_WT	228	228	1	gi|8778621|gb|AAF79629.1|AC025416_3	212	62	136	0.88	0.96	0	76	132	2e-30	F5O11.5 [Arabidopsis thaliana]
Unigene10167_WT	426	2	424	gi|18390661|ref|NP_563768.1|	585	207	347	0.87	0.96	0	141	264	3e-70	GPAT1 (GLYCEROL-3-PHOSPHATE ACYLTRANSFERASE 1); 1-acylglycerol-3-phosphate O-acyltransferase/ acyltransferase [Arabidopsis thaliana] >gi|83288231|sp|Q9SHJ5.1|GPAT1_ARATH RecName: Full=Glycerol-3-phosphate acyltransferase 1; Short=AtGPAT1 >gi|6692682|gb|AAF24816.1|AC007592_9 F12K11.15 [Arabidopsis thaliana] >gi|193083237|gb|ACF09412.1| At1g06520 [Arabidopsis thaliana]
Unigene10168_WT	419	2	415	gi|18416469|ref|NP_567715.1|	375	136	249	0.6	0.67	0.01	140	150	4e-36	KOW domain-containing protein / D111/G-patch domain-containing protein [Arabidopsis thaliana] >gi|115311463|gb|ABI93912.1| At4g25020 [Arabidopsis thaliana]
Unigene10169_WT	293	113	3	gi|22218833|pdb|1J6Y|A	139	6	44	0.69	0.74	0.05	39	52	2e-06	Chain A, Solution Structure Of Pin1at From Arabidopsis Thaliana
Unigene1017_WT	398	395	3	gi|108861901|sp|Q94BV4.2|RH6_ARATH	528	92	221	0.91	0.95	0	131	245	1e-64	RecName: Full=DEAD-box ATP-dependent RNA helicase 6
Unigene10171_WT	404	401	96	gi|15236471|ref|NP_193170.1|	457	360	457	0.91	0.95	0	102	176	7e-44	CKI1 (CASEIN KINASE I); kinase/ protein serine/threonine kinase [Arabidopsis thaliana] >gi|9965745|gb|AAG10149.1|AF250343_1 casein kinase I [Arabidopsis thaliana] >gi|1103318|emb|CAA55395.1| casein kinase I [Arabidopsis thaliana] >gi|2244791|emb|CAB10213.1| casein kinase I [Arabidopsis thaliana] >gi|7268139|emb|CAB78476.1| casein kinase I [Arabidopsis thaliana] >gi|15450525|gb|AAK96555.1| AT4g143…
Unigene10172_WT	311	2	310	gi|18397569|ref|NP_566283.1|	119	9	111	0.96	0.99	0	103	207	3e-53	ATG8H (autophagy 8h); microtubule binding [Arabidopsis thaliana] >gi|75160542|sp|Q8S925.1|ATG8H_ARATH RecName: Full=Autophagy-related protein 8h; AltName: Full=Autophagy-related ubiquitin-like modifier ATG8h; Short=AtAPG8h; Short=Protein autophagy 8h >gi|19912165|dbj|BAB88394.1| autophagy 8h [Arabidopsis thaliana] >gi|21553409|gb|AAM62502.1| symbiosis-related like protein [Arabidopsis thaliana] >…
Unigene10173_WT	409	409	2	gi|9958056|gb|AAG09545.1|AC011810_4	409	77	212	0.91	0.95	0	136	248	1e-65	Unknown protein [Arabidopsis thaliana]
Unigene10176_WT	570	3	569	gi|297797101|ref|XP_002866435.1|	336	141	327	0.95	0.96	0	189	355	2e-97	ANAC100/ATNAC5 [Arabidopsis lyrata subsp. lyrata] >gi|297312270|gb|EFH42694.1| ANAC100/ATNAC5 [Arabidopsis lyrata subsp. lyrata]
Unigene10177_WT	591	209	589	gi|7141308|gb|AAF37283.1|AF225704_1	712	1	126	0.94	0.96	0	127	231	3e-60	RSH3 [Arabidopsis thaliana]
Unigene10178_WT	534	534	1	gi|8778651|gb|AAF79659.1|AC025416_33	1789	127	304	0.94	0.97	0	178	347	3e-95	F5O11.3 [Arabidopsis thaliana]
Unigene10179_WT	248	246	4	gi|13605599|gb|AAK32793.1|AF361625_1	713	142	222	0.92	0.97	0	81	157	3e-38	AT4g32910/F26P21_30 [Arabidopsis thaliana] >gi|25090220|gb|AAN72255.1| At4g32910/F26P21_30 [Arabidopsis thaliana]
Unigene1018_WT	412	218	3	gi|21553404|gb|AAM62497.1|	398	1	72	0.97	0.98	0	72	142	1e-33	26S proteasome regulatory particle chain RPT6-like protein [Arabidopsis thaliana]
Unigene10180_WT	451	3	449	gi|9972372|gb|AAG10622.1|AC008030_22	1013	213	363	0.71	0.82	0.01	151	211	2e-54	Putative receptor-like serine/threonine kinase - partial protein [Arabidopsis thaliana]
Unigene10181_WT	527	2	472	gi|297793215|ref|XP_002864492.1|	434	278	434	0.98	0.99	0	157	318	2e-86	N-myristoyltransferase 1 [Arabidopsis lyrata subsp. lyrata] >gi|297310327|gb|EFH40751.1| N-myristoyltransferase 1 [Arabidopsis lyrata subsp. lyrata]
Unigene10184_WT	301	123	299	gi|297795101|ref|XP_002865435.1|	276	126	184	0.89	0.91	0	59	103	1e-39	ATDCI1,DELTA-DIENOYL-COA isomerase 1 [Arabidopsis lyrata subsp. lyrata] >gi|297311270|gb|EFH41694.1| ATDCI1,DELTA-DIENOYL-COA isomerase 1 [Arabidopsis lyrata subsp. lyrata]
Unigene10185_WT	372	138	368	gi|42573822|ref|NP_975007.1|	383	17	91	0.71	0.8	0.03	80	111	3e-24	BT4 (BTB AND TAZ DOMAIN PROTEIN 4); protein binding / transcription regulator [Arabidopsis thaliana]
Unigene10186_WT	229	1	228	gi|297789118|ref|XP_002862561.1|	1115	1010	1089	0.86	0.9	0.05	80	126	7e-29	hypothetical protein ARALYDRAFT_920538 [Arabidopsis lyrata subsp. lyrata] >gi|297308159|gb|EFH38819.1| hypothetical protein ARALYDRAFT_920538 [Arabidopsis lyrata subsp. lyrata]
Unigene10187_WT	289	125	3	gi|297798672|ref|XP_002867220.1|	1424	48	88	0.97	1	0	41	84.3	1e-31	glycine-rich protein [Arabidopsis lyrata subsp. lyrata] >gi|297313056|gb|EFH43479.1| glycine-rich protein [Arabidopsis lyrata subsp. lyrata]
Unigene10188_WT	260	258	1	gi|297853094|ref|XP_002894428.1|	612	207	292	0.77	0.83	0	86	125	1e-28	F12M16.11 [Arabidopsis lyrata subsp. lyrata] >gi|297340270|gb|EFH70687.1| F12M16.11 [Arabidopsis lyrata subsp. lyrata]
Unigene10189_WT	272	272	3	gi|297810911|ref|XP_002873339.1|	315	211	308	0.65	0.73	0.08	98	121	2e-27	L-asparaginase [Arabidopsis lyrata subsp. lyrata] >gi|297319176|gb|EFH49598.1| L-asparaginase [Arabidopsis lyrata subsp. lyrata]
Unigene1019_WT	323	323	3	gi|124301020|gb|ABN04762.1|	386	1	107	0.9	0.94	0	107	196	7e-50	At1g66540 [Arabidopsis thaliana]
Unigene10190_WT	328	1	81	gi|18395025|ref|NP_564149.1|	204	178	204	1	1	0	27	62	2e-09	PBC1 (PROTEASOME BETA SUBUNIT C1); peptidase/ threonine-type endopeptidase [Arabidopsis thaliana] >gi|288558823|sp|Q9XI05.2|PSB3A_ARATH RecName: Full=Proteasome subunit beta type-3-A; AltName: Full=20S proteasome beta subunit C-1; AltName: Full=Proteasome component T >gi|17473525|gb|AAL38246.1| proteasome subunit [Arabidopsis thaliana] >gi|21387087|gb|AAM47947.1| proteasome subunit [Arabidopsis t…
Unigene10191_WT	447	143	265	gi|297841041|ref|XP_002888402.1|	438	337	377	0.53	0.75	0	41	52	2e-06	predicted protein [Arabidopsis lyrata subsp. lyrata] >gi|297334243|gb|EFH64661.1| predicted protein [Arabidopsis lyrata subsp. lyrata]
Unigene10192_WT	268	259	2	gi|30685105|ref|NP_850176.1|	671	1	84	0.74	0.87	0	86	133	6e-31	RAP [Arabidopsis thaliana] >gi|18086393|gb|AAL57655.1| At2g31890/F20M17.7 [Arabidopsis thaliana] >gi|22136584|gb|AAM91078.1| At2g31890/F20M17.7 [Arabidopsis thaliana]
Unigene10193_WT	541	539	315	gi|297845030|ref|XP_002890396.1|	842	738	812	0.97	0.98	0	75	155	2e-50	RWP-RK domain-containing protein [Arabidopsis lyrata subsp. lyrata] >gi|297336238|gb|EFH66655.1| RWP-RK domain-containing protein [Arabidopsis lyrata subsp. lyrata]
Unigene10194_WT	582	581	132	gi|90093286|gb|ABD85156.1|	353	193	334	0.88	0.9	0	150	254	3e-70	At1g80420 [Arabidopsis thaliana]
Unigene10196_WT	704	1	702	gi|145360808|ref|NP_565915.2|	775	148	385	0.84	0.89	0.01	238	408	1e-113	identical protein binding / serine-type endopeptidase [Arabidopsis thaliana]
Unigene10197_WT	322	322	2	gi|18417630|ref|NP_568312.1|	318	105	207	0.93	0.93	0	107	187	2e-47	SPX4 (SPX DOMAIN GENE 4) [Arabidopsis thaliana] >gi|75164900|sp|Q94A21.1|SPX4_ARATH RecName: Full=SPX domain-containing protein 4; AltName: Full=Protein SPX DOMAIN GENE 4; Short=AtSPX4 >gi|15215822|gb|AAK91456.1| AT5g15330/F8M21_220 [Arabidopsis thaliana] >gi|56550691|gb|AAV97799.1| At5g15330 [Arabidopsis thaliana]
Unigene10198_WT	575	1	570	gi|222422849|dbj|BAH19411.1|	826	235	424	0.94	0.96	0	190	356	8e-98	AT3G45780 [Arabidopsis thaliana]
Unigene10199_WT	801	695	3	gi|227206336|dbj|BAH57223.1|	570	1	231	0.9	0.92	0	231	417	1e-116	AT3G63400 [Arabidopsis thaliana]
Unigene102_WT	635	103	633	gi|297803642|ref|XP_002869705.1|	709	1	176	0.88	0.94	0	177	303	1e-81	ubiquitin-associated /TS-N domain-containing protein [Arabidopsis lyrata subsp. lyrata] >gi|297315541|gb|EFH45964.1| ubiquitin-associated /TS-N domain-containing protein [Arabidopsis lyrata subsp. lyrata]
Unigene1020_WT	298	3	296	gi|297797789|ref|XP_002866779.1|	427	220	317	0.95	0.97	0	98	187	2e-47	amino acid transporter family protein [Arabidopsis lyrata subsp. lyrata] >gi|297312614|gb|EFH43038.1| amino acid transporter family protein [Arabidopsis lyrata subsp. lyrata]
Unigene10201_WT	906	2	904	gi|15241927|ref|NP_201074.1|	616	16	316	0.96	0.99	0	301	591	1e-168	proton-dependent oligopeptide transport (POT) family protein [Arabidopsis thaliana] >gi|8809664|dbj|BAA97215.1| peptide transporter [Arabidopsis thaliana] >gi|222423295|dbj|BAH19623.1| AT5G62680 [Arabidopsis thaliana]
Unigene10202_WT	488	483	1	gi|44917437|gb|AAS49043.1|	277	95	256	0.87	0.95	0	162	285	2e-76	At1g28410 [Arabidopsis thaliana] >gi|45773882|gb|AAS76745.1| At1g28410 [Arabidopsis thaliana]
Unigene10203_WT	295	1	294	gi|15241619|ref|NP_199306.1|	443	303	400	0.88	0.92	0	98	180	5e-45	ARAD2 (ARABINAN DEFICIENT 2); catalytic [Arabidopsis thaliana] >gi|30694651|ref|NP_851132.1| ARAD2 (ARABINAN DEFICIENT 2); catalytic [Arabidopsis thaliana] >gi|15081733|gb|AAK82521.1| AT5g44930/K21C13_11 [Arabidopsis thaliana] >gi|27363262|gb|AAO11550.1| At5g44930/K21C13_11 [Arabidopsis thaliana]
Unigene10204_WT	490	1	489	gi|297842745|ref|XP_002889254.1|	1245	225	387	0.87	0.92	0	163	278	2e-74	kinase family protein [Arabidopsis lyrata subsp. lyrata] >gi|297335095|gb|EFH65513.1| kinase family protein [Arabidopsis lyrata subsp. lyrata]
Unigene10205_WT	429	149	424	gi|77696213|gb|ABB00841.1|	385	275	365	0.57	0.68	0	92	105	4e-25	disease resistance protein [Arabidopsis lyrata]
Unigene10206_WT	343	1	150	gi|297797531|ref|XP_002866650.1|	689	640	689	1	1	0	50	102	1e-21	acyl-CoA oxidase [Arabidopsis lyrata subsp. lyrata] >gi|297312485|gb|EFH42909.1| acyl-CoA oxidase [Arabidopsis lyrata subsp. lyrata]
Unigene10207_WT	746	100	531	gi|227202782|dbj|BAH56864.1|	173	32	173	0.84	0.86	0	144	249	3e-65	AT2G18670 [Arabidopsis thaliana]
Unigene10208_WT	276	276	1	gi|42572489|ref|NP_974340.1|	345	5	94	0.81	0.89	0	92	148	2e-35	polyadenylate-binding protein-related / PABP-related [Arabidopsis thaliana]
Unigene1021_WT	704	1	702	gi|15235348|ref|NP_194586.1|	748	279	512	0.9	0.96	0	234	434	1e-121	alcohol oxidase-related [Arabidopsis thaliana] >gi|300680984|sp|Q94BP3.2|FAO4B_ARATH RecName: Full=Long-chain-alcohol oxidase FAO4B; AltName: Full=Long-chain fatty alcohol oxidase 4B >gi|22798798|emb|CAC87644.1| alcohol oxidase [Arabidopsis thaliana]
Unigene10212_WT	265	3	263	gi|240255277|ref|NP_187084.6|	1320	132	218	0.86	0.89	0	87	145	1e-34	emb2458 (embryo defective 2458); ATP binding / ATPase/ metalloendopeptidase/ nucleoside-triphosphatase/ nucleotide binding [Arabidopsis thaliana]
Unigene10213_WT	235	130	2	gi|297828902|ref|XP_002882333.1|	506	87	129	0.88	0.93	0	43	86.7	9e-31	pentatricopeptide repeat-containing protein [Arabidopsis lyrata subsp. lyrata] >gi|297328173|gb|EFH58592.1| pentatricopeptide repeat-containing protein [Arabidopsis lyrata subsp. lyrata]
Unigene10214_WT	368	1	366	gi|3540206|gb|AAC34356.1|	1250	990	1111	0.88	0.93	0	122	249	9e-66	Hypothetical protein [Arabidopsis thaliana]
Unigene10215_WT	322	6	320	gi|6573718|gb|AAF17638.1|AC009978_14	591	206	310	0.94	0.97	0	105	209	6e-54	T23E18.20 [Arabidopsis thaliana]
Unigene10216_WT	237	236	3	gi|18402015|ref|NP_564520.1|	680	57	134	0.88	0.92	0	78	140	6e-33	KU80; double-stranded DNA binding / protein binding [Arabidopsis thaliana] >gi|75172082|sp|Q9FQ09.1|KU80_ARATH RecName: Full=ATP-dependent DNA helicase 2 subunit KU80; AltName: Full=ATP-dependent DNA helicase 2 subunit 2; AltName: Full=ATP-dependent DNA helicase II 80 kDa subunit >gi|12006422|gb|AAG44851.1|AF283758_1 Ku80-like protein [Arabidopsis thaliana]
Unigene10217_WT	429	429	1	gi|42563280|ref|NP_177849.2|	522	163	305	0.89	0.93	0	143	279	6e-75	PHD finger family protein [Arabidopsis thaliana] >gi|95147302|gb|ABF57286.1| At1g77250 [Arabidopsis thaliana]
Unigene10218_WT	326	197	33	gi|297801136|ref|XP_002868452.1|	96	14	70	0.96	0.96	0.03	57	114	3e-25	predicted protein [Arabidopsis lyrata subsp. lyrata] >gi|297314288|gb|EFH44711.1| predicted protein [Arabidopsis lyrata subsp. lyrata]
Unigene10219_WT	376	376	38	gi|28466867|gb|AAO44042.1|	211	99	211	0.94	0.97	0	113	221	2e-57	At4g01650 [Arabidopsis thaliana]
Unigene1022_WT	224	1	222	gi|429153|emb|CAA81286.1|	334	22	95	0.91	0.94	0	74	130	5e-30	chorismate mutase precursor [Arabidopsis thaliana]
Unigene10220_WT	366	1	366	gi|71905609|gb|AAZ52782.1|	359	99	218	0.7	0.8	0	122	174	3e-43	expressed protein [Arabidopsis thaliana]
Unigene10221_WT	330	3	329	gi|6573740|gb|AAF17660.1|AC009398_9	452	310	419	0.92	0.93	0	110	208	1e-53	F20B24.15 [Arabidopsis thaliana]
Unigene10222_WT	241	221	3	gi|186510028|ref|NP_187957.3|	172	49	117	0.74	0.79	0.01	74	89	2e-17	unknown protein [Arabidopsis thaliana]
Unigene10223_WT	468	2	466	gi|18423407|ref|NP_568775.1|	614	249	403	0.95	0.98	0	155	308	2e-83	ATUSP (ARABIDOPSIS THALIANA UDP-SUGAR PYROPHOSPHORYLASE); UTP-monosaccharide-1-phosphate uridylyltransferase/ UTP:arabinose-1-phosphate uridylyltransferase/ UTP:galactose-1-phosphate uridylyltransferase/ UTP:glucose-1-phosphate uridylyltransferase/ UTP:xylose-1-phosphate uridylyltransferase/ glucuronate-1-phosphate uridylyltransferase [Arabidopsis thaliana] >gi|75168956|sp|Q9C5I1.1|USP_ARATH RecN…
Unigene10224_WT	304	134	3	gi|297804626|ref|XP_002870197.1|	210	46	91	0.76	0.86	0.04	46	72	4e-27	At4g15950 [Arabidopsis lyrata subsp. lyrata] >gi|297316033|gb|EFH46456.1| At4g15950 [Arabidopsis lyrata subsp. lyrata]
Unigene10225_WT	306	144	305	gi|22326830|ref|NP_197090.2|	427	18	63	0.62	0.66	0	54	55.1	3e-10	ATPCME (PRENYLCYSTEINE METHYLESTERASE); prenylcysteine methylesterase [Arabidopsis thaliana]
Unigene10226_WT	512	105	512	gi|14194878|sp|Q9SA34.1|IMDH2_ARATH	502	3	138	0.97	0.99	0	136	268	2e-71	RecName: Full=Probable inosine-5'-monophosphate dehydrogenase; Short=IMP dehydrogenase; Short=IMPD; Short=IMPDH >gi|4966356|gb|AAD34687.1|AC006341_15 Strong similarity to gb|L34684 inosine monophosphate dehydrogenase (IMPDH) from Arabidopsis thaliana and is a member of the PF|00478 IMP dehydrogenase family
Unigene10227_WT	231	124	2	gi|18413493|ref|NP_567375.1|	322	1	41	0.95	0.95	0	41	77	6e-14	TOPP7; protein serine/threonine phosphatase [Arabidopsis thaliana] >gi|148887170|sp|P48486.2|PP16_ARATH RecName: Full=Serine/threonine-protein phosphatase PP1 isozyme 6 >gi|19699316|gb|AAL91268.1| AT4g11240/F8L21_30 [Arabidopsis thaliana] >gi|21554190|gb|AAM63269.1| protein phosphatase type 1 PP1BG [Arabidopsis thaliana] >gi|21689631|gb|AAM67437.1| AT4g11240/F8L21_30 [Arabidopsis thaliana]
Unigene10228_WT	229	228	1	gi|15242952|ref|NP_200041.1|	853	295	369	0.42	0.63	0	76	59.7	1e-08	protein transport protein-related [Arabidopsis thaliana] >gi|10177394|dbj|BAB10525.1| hyaluronan mediated motility receptor-like protein [Arabidopsis thaliana] >gi|47550677|gb|AAT35237.1| At5g52280 [Arabidopsis thaliana] >gi|51970830|dbj|BAD44107.1| hyaluronan mediated motility receptor-like protein [Arabidopsis thaliana]
Unigene10229_WT	1550	155	1447	gi|14484938|gb|AAK62821.1|AF332960_1	464	8	449	0.54	0.69	0.04	449	469	1e-131	auxin-regulated dual specificity cytosolic kinase [Solanum lycopersicum] >gi|270303597|gb|ACZ71039.1| auxin-regulated dual specificity cytosolic kinase [Solanum lycopersicum]
Unigene1023_WT	835	835	128	gi|297834706|ref|XP_002885235.1|	341	106	341	0.97	0.99	0	236	480	1e-135	aldose 1-epimerase family protein [Arabidopsis lyrata subsp. lyrata] >gi|297331075|gb|EFH61494.1| aldose 1-epimerase family protein [Arabidopsis lyrata subsp. lyrata]
Unigene10230_WT	466	100	378	gi|186510360|ref|NP_001118686.1|	1438	1008	1114	0.45	0.63	0.13	107	79	2e-14	TOPII (TOPOISOMERASE II); ATP binding / DNA binding / DNA topoisomerase (ATP-hydrolyzing)/ DNA topoisomerase/ DNA-dependent ATPase [Arabidopsis thaliana]
Unigene10231_WT	336	2	334	gi|297830642|ref|XP_002883203.1|	1012	466	584	0.71	0.78	0.06	119	154	2e-37	hypothetical protein ARALYDRAFT_479495 [Arabidopsis lyrata subsp. lyrata] >gi|297329043|gb|EFH59462.1| hypothetical protein ARALYDRAFT_479495 [Arabidopsis lyrata subsp. lyrata]
Unigene10232_WT	248	5	247	gi|145322924|ref|NP_001030788.2|	316	218	298	0.92	0.97	0	81	155	2e-37	nodulin MtN21 family protein [Arabidopsis thaliana]
Unigene10233_WT	730	3	728	gi|222422950|dbj|BAH19460.1|	918	86	327	0.98	0.99	0	242	509	1e-143	AT3G15980 [Arabidopsis thaliana]
Unigene10235_WT	325	322	2	gi|18403862|ref|NP_565806.1|	568	357	463	0.88	0.94	0	107	207	3e-53	SRO1 (SIMILAR TO RCD ONE 1); NAD+ ADP-ribosyltransferase [Arabidopsis thaliana] >gi|20197351|gb|AAC36170.2| expressed protein [Arabidopsis thaliana]
Unigene10236_WT	340	3	338	gi|25360983|gb|AAN73219.1|	443	30	141	0.97	0.99	0	112	215	1e-55	MRS2-10 [Arabidopsis thaliana]
Unigene10237_WT	1757	1672	2	gi|238479953|ref|NP_001154659.1|	1358	1	577	0.87	0.91	0.03	577	999	0	transducin family protein / WD-40 repeat family protein [Arabidopsis thaliana]
Unigene10238_WT	300	135	299	gi|13517747|gb|AAK28968.1|AF344446_1	669	350	404	0.92	0.94	0	55	109	1e-45	SUVH3 [Arabidopsis thaliana]
Unigene10239_WT	730	1	561	gi|15236156|ref|NP_195187.1|	532	339	532	0.84	0.87	0.03	194	320	1e-86	BLH6 (BELL1-LIKE HOMEODOMAIN 6); DNA binding / transcription factor [Arabidopsis thaliana] >gi|186516293|ref|NP_001119116.1| BLH6 (BELL1-LIKE HOMEODOMAIN 6); DNA binding / transcription factor [Arabidopsis thaliana] >gi|75219970|sp|O65685.1|BLH6_ARATH RecName: Full=BEL1-like homeodomain protein 6; Short=BEL1-like protein 6 >gi|3096930|emb|CAA18840.1| Homeodomain-like protein [Arabidopsis thaliana…
Unigene1024_WT	276	1	144	gi|297816640|ref|XP_002876203.1|	558	512	558	0.81	0.87	0	48	75.5	2e-13	transducin family protein [Arabidopsis lyrata subsp. lyrata] >gi|297322041|gb|EFH52462.1| transducin family protein [Arabidopsis lyrata subsp. lyrata]
Unigene10240_WT	255	254	3	gi|297829786|ref|XP_002882775.1|	422	140	227	0.74	0.78	0.06	90	118	2e-26	F-box family protein [Arabidopsis lyrata subsp. lyrata] >gi|297328615|gb|EFH59034.1| F-box family protein [Arabidopsis lyrata subsp. lyrata]
Unigene10241_WT	520	2	91	gi|122178092|sp|Q1ECF1.1|PYL7_ARATH	211	165	194	1	1	0	30	60.8	2e-11	RecName: Full=Abscisic acid receptor PYL7; AltName: Full=ABI1-binding protein 7; AltName: Full=PYR1-like protein 7; AltName: Full=Regulatory components of ABA receptor 2 >gi|107738290|gb|ABF83673.1| At4g01026 [Arabidopsis thaliana]
Unigene10242_WT	271	269	3	gi|15227320|ref|NP_179284.1|	1102	37	118	0.74	0.86	0	89	135	1e-31	UBC23 (UBIQUITIN-CONJUGATING ENZYME 23); small conjugating protein ligase/ ubiquitin-protein ligase [Arabidopsis thaliana] >gi|75315951|sp|Q9ZVX1.1|UBC23_ARATH RecName: Full=Probable ubiquitin-conjugating enzyme E2 23; AltName: Full=Ubiquitin carrier protein 23
Unigene10243_WT	351	3	182	gi|110468116|gb|ABG74917.1|	387	328	387	0.98	0.98	0	60	125	2e-28	BIN2-like protein [Brassica napus]
Unigene10244_WT	481	466	17	gi|15241159|ref|NP_200436.1|	811	166	320	0.63	0.74	0.06	161	182	1e-45	HAP8 (HAPLESS 8) [Arabidopsis thaliana] >gi|42573690|ref|NP_974941.1| HAP8 (HAPLESS 8) [Arabidopsis thaliana]
Unigene10246_WT	452	450	1	gi|222423108|dbj|BAH19533.1|	445	124	257	0.74	0.8	0	150	201	2e-51	AT4G08310 [Arabidopsis thaliana]
Unigene10247_WT	370	137	3	gi|15221411|ref|NP_177623.1|	862	1	45	0.93	0.95	0	45	92.8	1e-18	PTAC2 (PLASTID TRANSCRIPTIONALLY ACTIVE2) [Arabidopsis thaliana] >gi|75194055|sp|Q9S7Q2.1|PP124_ARATH RecName: Full=Pentatricopeptide repeat-containing protein At1g74850, chloroplastic; AltName: Full=Protein PLASTID TRANSCRIPTIONALLY ACTIVE 2; Flags: Precursor >gi|5882738|gb|AAD55291.1|AC008263_22 Contains 3 PF|01535 DUF17 domains [Arabidopsis thaliana]
Unigene10248_WT	636	632	135	gi|15239601|ref|NP_200237.1|	720	549	715	0.89	0.92	0	167	286	1e-76	MRE11 (meiotic recombination 11); endonuclease/ exonuclease/ hydrolase/ manganese ion binding / protein serine/threonine phosphatase [Arabidopsis thaliana] >gi|17380154|sp|Q9XGM2.1|MRE11_ARATH RecName: Full=Double-strand break repair protein MRE11 >gi|5524769|emb|CAB50793.1| Mre11 protein [Arabidopsis thaliana] >gi|9759499|dbj|BAB10749.1| DNA repair and meiosis protein Mre11 [Arabidopsis thaliana]
Unigene10249_WT	306	301	8	gi|3426064|emb|CAA07575.1|	407	229	326	0.87	0.95	0	98	182	8e-46	monooxygenase [Arabidopsis thaliana] >gi|4467141|emb|CAB37510.1| monooxygenase 2 (MO2) [Arabidopsis thaliana] >gi|7270837|emb|CAB80518.1| monooxygenase 2 (MO2) [Arabidopsis thaliana]
Unigene1025_WT	691	691	2	gi|42564228|ref|NP_188221.2|	726	295	524	0.84	0.91	0	230	374	1e-103	MFP1 (MAR BINDING FILAMENT-LIKE PROTEIN 1); DNA binding [Arabidopsis thaliana] >gi|83304464|sp|Q9LW85.2|MFP1_ARATH RecName: Full=MAR-binding filament-like protein 1
Unigene10251_WT	569	443	3	gi|85541788|sp|Q56Y11.2|DDPS2_ARATH	310	1	151	0.78	0.83	0.04	154	226	1e-58	RecName: Full=Dehydrodolichyl diphosphate synthase 2; Short=Dedol-PP synthase 2 >gi|208879536|gb|ACI31313.1| At5g58770 [Arabidopsis thaliana]
Unigene10252_WT	297	2	295	gi|3522948|gb|AAC34230.1|	627	113	211	0.83	0.87	0.03	102	153	7e-37	expressed protein [Arabidopsis thaliana]
Unigene10253_WT	270	268	17	gi|228007647|dbj|BAH57632.1|	475	27	108	0.49	0.68	0.01	85	67.8	4e-11	F-box family protein [Arabidopsis thaliana]
Unigene10254_WT	451	451	2	gi|42565286|ref|NP_189577.2|	551	9	154	0.82	0.87	0	150	250	5e-66	calmodulin-binding protein-related [Arabidopsis thaliana] >gi|19310462|gb|AAL84966.1| AT3g29310/MUO10_1 [Arabidopsis thaliana] >gi|23506159|gb|AAN31091.1| At3g29310/MUO10_1 [Arabidopsis thaliana]
Unigene10255_WT	274	94	273	gi|297844192|ref|XP_002889977.1|	463	92	150	0.85	0.91	0	60	100	7e-21	leucine-rich repeat family protein [Arabidopsis lyrata subsp. lyrata] >gi|297335819|gb|EFH66236.1| leucine-rich repeat family protein [Arabidopsis lyrata subsp. lyrata]
Unigene10256_WT	279	54	140	gi|4455243|emb|CAB36742.1|	428	1	30	0.86	0.9	0.03	30	50.4	6e-06	alpha-amylase-like protein [Arabidopsis thaliana] >gi|7269350|emb|CAB79409.1| alpha-amylase-like protein [Arabidopsis thaliana]
Unigene10258_WT	417	1	405	gi|115444685|ref|NP_001046122.1|	200	52	191	0.42	0.65	0.03	140	105	2e-22	Os02g0186700 [Oryza sativa Japonica Group] >gi|113535653|dbj|BAF08036.1| Os02g0186700 [Oryza sativa Japonica Group]
Unigene10259_WT	612	611	3	gi|254839397|pdb|3HBX|A	502	4	206	0.95	0.97	0	203	396	1e-110	Chain A, Crystal Structure Of Gad1 From Arabidopsis Thaliana >gi|254839398|pdb|3HBX|B Chain B, Crystal Structure Of Gad1 From Arabidopsis Thaliana >gi|254839399|pdb|3HBX|C Chain C, Crystal Structure Of Gad1 From Arabidopsis Thaliana >gi|254839400|pdb|3HBX|D Chain D, Crystal Structure Of Gad1 From Arabidopsis Thaliana >gi|254839401|pdb|3HBX|E Chain E, Crystal Structure Of Gad1 From Arabidopsis Tha…
Unigene1026_WT	315	3	278	gi|6522540|emb|CAB61983.1|	988	897	988	0.81	0.9	0	92	157	4e-38	receptor-kinase like protein [Arabidopsis thaliana]
Unigene10260_WT	278	278	3	gi|14517399|gb|AAK62590.1|	585	212	303	0.91	0.96	0	92	176	6e-44	At2g32810/F24L7.5 [Arabidopsis thaliana] >gi|25090389|gb|AAN72290.1| At2g32810/F24L7.5 [Arabidopsis thaliana]
Unigene10261_WT	478	462	1	gi|44887687|sp|P93298.2|ATP61_ARATH	385	1	161	0.77	0.83	0.04	161	234	4e-61	RecName: Full=ATP synthase subunit a-1; AltName: Full=F-ATPase protein 6; AltName: Full=P6-1; Flags: Precursor
Unigene10262_WT	426	1	348	gi|15233700|ref|NP_195529.1|	333	218	333	0.88	0.98	0	116	221	2e-57	pde191 (pigment defective 191) [Arabidopsis thaliana] >gi|20147357|gb|AAM10391.1| AT4g38160/F20D10_280 [Arabidopsis thaliana] >gi|23308295|gb|AAN18117.1| At4g38160/F20D10_280 [Arabidopsis thaliana]
Unigene10264_WT	302	1	300	gi|42568494|ref|NP_200101.2|	357	45	144	0.86	0.93	0	100	175	2e-43	AT hook motif-containing protein [Arabidopsis thaliana] >gi|57222118|gb|AAW38966.1| At5g52890 [Arabidopsis thaliana] >gi|57222216|gb|AAW39015.1| At5g52890 [Arabidopsis thaliana]
Unigene10265_WT	476	11	472	gi|15224347|ref|NP_181307.1|	675	1	147	0.64	0.77	0	154	194	3e-49	RLK (receptor lectin kinase); kinase [Arabidopsis thaliana]
Unigene10266_WT	574	2	574	gi|42571731|ref|NP_973956.1|	348	146	335	0.93	0.95	0	191	346	1e-94	protein kinase family protein [Arabidopsis thaliana]
Unigene10267_WT	366	3	281	gi|15238906|ref|NP_196656.1|	395	123	216	0.53	0.68	0.03	96	80.5	6e-15	cylicin-related [Arabidopsis thaliana]
Unigene10268_WT	274	272	3	gi|18700113|gb|AAL77668.1|	352	151	240	0.95	0.97	0	90	171	2e-42	At2g32760/F24L7.10 [Arabidopsis thaliana] >gi|94442409|gb|ABF18992.1| At2g32760 [Arabidopsis thaliana]
Unigene10269_WT	357	9	140	gi|45773798|gb|AAS76703.1|	236	192	235	0.73	0.86	0.02	45	70.5	6e-12	At3g29075 [Arabidopsis thaliana] >gi|46402446|gb|AAS92325.1| At3g29075 [Arabidopsis thaliana]
Unigene1027_WT	609	1	573	gi|42569087|ref|NP_179291.2|	456	66	253	0.81	0.86	0	191	304	9e-85	tetracycline transporter [Arabidopsis thaliana] >gi|79322376|ref|NP_001031360.1| tetracycline transporter [Arabidopsis thaliana]
Unigene10270_WT	406	285	1	gi|297829934|ref|XP_002882849.1|	359	1	94	0.91	0.95	0.01	96	162	8e-40	metallo-beta-lactamase family protein [Arabidopsis lyrata subsp. lyrata] >gi|297328689|gb|EFH59108.1| metallo-beta-lactamase family protein [Arabidopsis lyrata subsp. lyrata]
Unigene10273_WT	482	482	135	gi|15219002|ref|NP_176221.1|	861	36	151	0.95	0.97	0	116	232	7e-85	ATTPS10 (trehalose phosphate synthase); transferase, transferring glycosyl groups / trehalose-phosphatase [Arabidopsis thaliana] >gi|75099896|sp|O80738.1|TPS10_ARATH RecName: Full=Probable alpha,alpha-trehalose-phosphate synthase [UDP-forming] 10; AltName: Full=Trehalose-6-phosphate synthase 10; Short=AtTPS10 >gi|3249064|gb|AAC24048.1| Strong similarity to trehalose-6-phosphate synthase homolog g…
Unigene10274_WT	1016	1	1014	gi|297797445|ref|XP_002866607.1|	561	99	436	0.98	0.99	0	338	655	0	DCT/DIT2.1 [Arabidopsis lyrata subsp. lyrata] >gi|297312442|gb|EFH42866.1| DCT/DIT2.1 [Arabidopsis lyrata subsp. lyrata]
Unigene10275_WT	346	204	344	gi|15238009|ref|NP_197271.1|	445	1	46	0.79	0.85	0.02	48	65.1	2e-10	TFL2 (TERMINAL FLOWER 2); DNA binding / methylated histone residue binding [Arabidopsis thaliana] >gi|110810410|sp|Q946J8.2|LHP1_ARATH RecName: Full=Chromo domain-containing protein LHP1; AltName: Full=Protein LIKE HETEROCHROMATIN PROTEIN 1; AltName: Full=Protein TERMINAL FLOWER 2 >gi|16444951|dbj|BAB70689.1| TERMINAL FLOWER 2 [Arabidopsis thaliana] >gi|115646754|gb|ABJ17106.1| At5g17690 [Arabido…
Unigene10276_WT	451	102	449	gi|683502|emb|CAA57528.1|	587	1	120	0.9	0.93	0.03	120	206	1e-52	protein phosphatase 2A 65 kDa regulatory subunit [Arabidopsis thaliana]
Unigene10277_WT	261	136	2	gi|18399985|ref|NP_565538.1|	299	63	108	0.69	0.86	0.02	46	67.8	2e-14	GEM (GL2-EXPRESSION MODULATOR) [Arabidopsis thaliana] >gi|75160436|sp|Q8S8F8.1|GEM_ARATH RecName: Full=GLABRA2 expression modulator >gi|20197888|gb|AAM15301.1| Expressed protein [Arabidopsis thaliana] >gi|145076288|gb|ABP35534.1| GL2 expression modulator [Arabidopsis thaliana]
Unigene10278_WT	262	133	2	gi|3021336|emb|CAA12242.1|	662	538	581	1	1	0	44	90.1	9e-34	RGA-like [Arabidopsis thaliana]
Unigene10279_WT	367	1	183	gi|41618924|gb|AAS09982.1|	387	329	387	0.91	0.93	0	61	107	6e-23	MYB transcription factor [Arabidopsis thaliana]
Unigene1028_WT	362	1	360	gi|145329971|ref|NP_001077971.1|	3543	1373	1492	0.83	0.87	0	120	196	7e-50	SYD (SPLAYED); ATPase/ chromatin binding [Arabidopsis thaliana]
Unigene10280_WT	252	150	251	gi|15232791|ref|NP_190323.1|	599	20	53	0.73	0.82	0	34	56.2	2e-10	cytidine/deoxycytidylate deaminase family protein [Arabidopsis thaliana]
Unigene10281_WT	236	3	236	gi|15220529|ref|NP_176350.1|	583	231	308	0.98	1	0	78	162	1e-39	MLO6 (MILDEW RESISTANCE LOCUS O 6); calmodulin binding [Arabidopsis thaliana] >gi|33112391|sp|Q94KB7.2|MLO6_ARATH RecName: Full=MLO-like protein 6; Short=AtMlo6 >gi|4585879|gb|AAD25552.1|AC005850_9 Highly Simlilar to Mlo proteins [Arabidopsis thaliana] >gi|24111257|gb|AAK53799.2|AF369567_1 membrane protein Mlo6 [Arabidopsis thaliana]
Unigene10283_WT	303	155	283	gi|297850906|ref|XP_002893334.1|	165	109	151	0.58	0.69	0	43	53.5	7e-07	predicted protein [Arabidopsis lyrata subsp. lyrata] >gi|297339176|gb|EFH69593.1| predicted protein [Arabidopsis lyrata subsp. lyrata]
Unigene10284_WT	268	268	2	gi|297828133|ref|XP_002881949.1|	467	368	456	0.87	0.97	0	89	170	5e-42	autophagy 4a [Arabidopsis lyrata subsp. lyrata] >gi|297327788|gb|EFH58208.1| autophagy 4a [Arabidopsis lyrata subsp. lyrata]
Unigene10285_WT	400	3	395	gi|12322008|gb|AAG51046.1|AC069473_8	1499	124	255	0.47	0.69	0	132	132	1e-30	gypsy/Ty-3 retroelement polyprotein; 69905-74404 [Arabidopsis thaliana] >gi|10998138|dbj|BAB03109.1| retroelement pol polyprotein [Arabidopsis thaliana]
Unigene10286_WT	332	326	3	gi|297803194|ref|XP_002869481.1|	403	2	108	0.84	0.87	0	108	174	4e-43	pfkB-type carbohydrate kinase family protein [Arabidopsis lyrata subsp. lyrata] >gi|297315317|gb|EFH45740.1| pfkB-type carbohydrate kinase family protein [Arabidopsis lyrata subsp. lyrata]
Unigene10287_WT	736	736	2	gi|34365761|gb|AAQ65192.1|	567	265	537	0.31	0.46	0.16	293	95.9	4e-19	At3g08670 [Arabidopsis thaliana]
Unigene10288_WT	337	335	96	gi|28416695|gb|AAO42878.1|	415	336	415	0.95	0.97	0	80	167	5e-41	At1g51540 [Arabidopsis thaliana] >gi|110743235|dbj|BAE99508.1| At1g51540 [Arabidopsis thaliana]
Unigene1029_WT	1251	881	3	gi|12322476|gb|AAG51249.1|AC025781_1	518	3	294	0.9	0.93	0	293	507	1e-142	adenylosuccinate lyase-like protein; 104558-106845 [Arabidopsis thaliana]
Unigene10290_WT	320	154	318	gi|21536860|gb|AAM61192.1|	338	10	63	0.78	0.85	0	55	82.4	1e-15	acid phosphatase type 5 [Arabidopsis thaliana]
Unigene10291_WT	263	1	261	gi|15236980|ref|NP_192830.1|	165	15	95	0.63	0.78	0	87	101	3e-21	KELP; DNA binding / transcription coactivator/ transcription regulator [Arabidopsis thaliana] >gi|145333013|ref|NP_001078372.1| KELP; DNA binding / transcription coactivator/ transcription regulator [Arabidopsis thaliana] >gi|37079408|sp|O65155.1|KELP_ARATH RecName: Full=RNA polymerase II transcriptional coactivator KELP >gi|3513735|gb|AAC33951.1| contains similarity to RNA polymerase II transcri…
Unigene10292_WT	303	301	2	gi|145338627|ref|NP_188362.2|	2066	233	332	1	1	0	100	206	7e-53	POK1 (PHRAGMOPLAST ORIENTING KINESIN 1); ATP binding / microtubule motor [Arabidopsis thaliana] >gi|89160907|gb|ABD62996.1| kinesin POK1 [Arabidopsis thaliana]
Unigene10293_WT	549	1	534	gi|18412427|ref|NP_567131.1|	649	472	649	0.93	0.97	0	178	338	3e-92	lipase class 3 family protein [Arabidopsis thaliana] >gi|15810024|gb|AAL06939.1| AT3g62590/F26K9_20 [Arabidopsis thaliana] >gi|25141215|gb|AAN73302.1| At3g62590/F26K9_20 [Arabidopsis thaliana]
Unigene10294_WT	424	344	3	gi|30684419|ref|NP_851005.1|	507	1	114	0.94	0.96	0	114	221	3e-57	mtLPD2 (LIPOAMIDE DEHYDROGENASE 2); ATP binding / dihydrolipoyl dehydrogenase [Arabidopsis thaliana] >gi|30684428|ref|NP_566570.3| mtLPD2 (LIPOAMIDE DEHYDROGENASE 2); ATP binding / dihydrolipoyl dehydrogenase [Arabidopsis thaliana] >gi|75264758|sp|Q9M5K2.1|DLDH2_ARATH RecName: Full=Dihydrolipoyl dehydrogenase 2, mitochondrial; AltName: Full=Dihydrolipoamide dehydrogenase 2; AltName: Full=Glycine …
Unigene10295_WT	250	170	250	gi|30680102|ref|NP_849967.1|	513	2	28	0.88	1	0	27	57.4	5e-08	aspartyl protease family protein [Arabidopsis thaliana] >gi|22655368|gb|AAM98276.1| At2g17760/At2g17760 [Arabidopsis thaliana]
Unigene10296_WT	685	93	683	gi|15233163|ref|NP_191063.1|	233	1	195	0.92	0.94	0	197	353	1e-96	PGPS2 (phosphatidylglycerolphosphate synthase 2); CDP-alcohol phosphatidyltransferase/ CDP-diacylglycerol-glycerol-3-phosphate 3-phosphatidyltransferase [Arabidopsis thaliana] >gi|7329633|emb|CAB82698.1| phosphatidylglycerophosphate synthase-like protein [Arabidopsis thaliana]
Unigene10297_WT	1139	1	1137	gi|111074464|gb|ABH04605.1|	458	40	415	0.91	0.95	0	380	687	0	At1g61740 [Arabidopsis thaliana]
Unigene10298_WT	741	701	72	gi|115311499|gb|ABI93930.1|	247	23	230	0.53	0.64	0.01	213	187	1e-46	At4g07825 [Arabidopsis thaliana]
Unigene103_WT	506	356	3	gi|22326739|ref|NP_196751.2|	198	1	118	0.95	0.97	0	118	231	4e-60	eukaryotic translation initiation factor SUI1 family protein [Arabidopsis thaliana]
Unigene1030_WT	392	1	390	gi|110742117|dbj|BAE98988.1|	392	77	206	0.98	0.99	0	130	274	3e-73	beta-1,4-N-acetylglucosaminyltransferase like protein [Arabidopsis thaliana]
Unigene10301_WT	302	302	132	gi|30102610|gb|AAP21223.1|	204	141	197	0.92	0.96	0	57	113	6e-25	At1g48300 [Arabidopsis thaliana]
Unigene10302_WT	355	353	3	gi|297808393|ref|XP_002872080.1|	739	282	398	0.98	0.99	0	117	231	2e-60	CPSF100 [Arabidopsis lyrata subsp. lyrata] >gi|297317917|gb|EFH48339.1| CPSF100 [Arabidopsis lyrata subsp. lyrata]
Unigene10303_WT	409	391	29	gi|297811253|ref|XP_002873510.1|	334	214	334	0.88	0.92	0	121	218	2e-56	kinase family protein [Arabidopsis lyrata subsp. lyrata] >gi|297319347|gb|EFH49769.1| kinase family protein [Arabidopsis lyrata subsp. lyrata]
Unigene10304_WT	323	131	3	gi|30680681|ref|NP_680141.2|	665	9	51	0.86	0.93	0	43	87	6e-17	glycosyl hydrolase family 3 protein [Arabidopsis thaliana]
Unigene10305_WT	276	3	158	gi|549886|gb|AAA56901.1|	208	160	208	0.9	0.9	0	52	97.8	3e-20	homeobox protein [Arabidopsis thaliana]
Unigene10306_WT	288	244	2	gi|3377814|gb|AAC28187.1|	572	36	116	0.67	0.81	0	81	120	4e-29	similar to protein kinases (Pfam: pkinase.hmm, score: 228.02) [Arabidopsis thaliana]
Unigene10307_WT	348	348	1	gi|297835324|ref|XP_002885544.1|	790	153	269	0.55	0.65	0	117	111	3e-24	leucine-rich repeat family protein [Arabidopsis lyrata subsp. lyrata] >gi|297331384|gb|EFH61803.1| leucine-rich repeat family protein [Arabidopsis lyrata subsp. lyrata]
Unigene10308_WT	306	2	304	gi|2829894|gb|AAC00602.1|	1299	712	812	0.95	0.98	0	101	187	3e-47	Unknown protein [Arabidopsis thaliana]
Unigene1031_WT	504	497	3	gi|9755626|emb|CAC01780.1|	684	42	206	0.87	0.92	0	165	281	3e-75	N2, N2-dimethylguanine tRNA methyltransferase-like protein [Arabidopsis thaliana]
Unigene10311_WT	252	3	251	gi|30692023|ref|NP_195572.2|	1794	1606	1688	0.93	0.93	0	83	159	9e-39	KAK (KAKTUS); ubiquitin-protein ligase [Arabidopsis thaliana]
Unigene10312_WT	526	339	1	gi|112253902|ref|YP_717157.1|	349	1	113	0.94	0.94	0	113	208	2e-53	ribosomal protein L2 [Brassica napus] >gi|37591104|dbj|BAC98906.1| ribosomal protein L2 [Brassica napus]
Unigene10313_WT	456	135	455	gi|42569320|ref|NP_180137.2|	2146	989	1095	0.9	0.93	0	107	196	3e-70	emb2410 (embryo defective 2410) [Arabidopsis thaliana]
Unigene10314_WT	299	1	297	gi|18379283|ref|NP_565276.1|	311	124	222	0.91	0.94	0	99	204	2e-52	DNAJ heat shock N-terminal domain-containing protein [Arabidopsis thaliana] >gi|4220477|gb|AAD12700.1| expressed protein [Arabidopsis thaliana] >gi|15529208|gb|AAK97698.1| At2g01710/T8O11.12 [Arabidopsis thaliana] >gi|22655052|gb|AAM98117.1| At2g01710/T8O11.12 [Arabidopsis thaliana]
Unigene10316_WT	298	108	296	gi|297830412|ref|XP_002883088.1|	426	1	61	0.82	0.87	0	63	94.4	4e-19	dihydroorotate dehydrogenase family protein [Arabidopsis lyrata subsp. lyrata] >gi|297328928|gb|EFH59347.1| dihydroorotate dehydrogenase family protein [Arabidopsis lyrata subsp. lyrata]
Unigene10317_WT	370	3	311	gi|8778610|gb|AAF79618.1|AC027665_19	1838	640	742	0.59	0.76	0	103	138	2e-32	F5M15.26 [Arabidopsis thaliana]
Unigene10318_WT	760	760	2	gi|227204279|dbj|BAH56991.1|	816	13	265	0.99	1	0	253	493	1e-138	AT4G30190 [Arabidopsis thaliana]
Unigene10319_WT	299	3	299	gi|297802314|ref|XP_002869041.1|	491	320	418	0.96	0.98	0	99	207	3e-53	serine carboxypeptidase S28 family protein [Arabidopsis lyrata subsp. lyrata] >gi|297314877|gb|EFH45300.1| serine carboxypeptidase S28 family protein [Arabidopsis lyrata subsp. lyrata]
Unigene1032_WT	625	224	484	gi|18398046|ref|NP_566318.1|	286	179	265	0.96	0.96	0	87	166	1e-83	3' exoribonuclease family domain 1-containing protein [Arabidopsis thaliana] >gi|30680427|ref|NP_850537.1| 3' exoribonuclease family domain 1-containing protein [Arabidopsis thaliana] >gi|11762184|gb|AAG40370.1|AF325018_1 AT3g07750 [Arabidopsis thaliana] >gi|56744222|gb|AAW28551.1| At3g07750 [Arabidopsis thaliana]
Unigene10320_WT	243	241	2	gi|15217753|ref|NP_171742.1|	329	109	188	0.91	0.97	0	80	152	1e-36	GA2OX6 (GIBBERELLIN 2-OXIDASE 6); gibberellin 2-beta-dioxygenase [Arabidopsis thaliana] >gi|48427658|gb|AAT42378.1| At1g02400 [Arabidopsis thaliana] >gi|57792118|gb|AAW56770.1| gibberellin 2-oxidase [Arabidopsis thaliana]
Unigene10321_WT	322	3	320	gi|8493585|gb|AAF75808.1|AC011000_11	796	501	605	0.81	0.83	0	106	172	8e-43	Contains similarity to hsp40(dnaJ) gene from Methanosarcina thermophila gb|AJ010152 and contains a DnaJ domain PF|00226. ESTs gb|T45743, gb|AI993155 come from this gene [Arabidopsis thaliana]
Unigene10322_WT	1271	1270	131	gi|297852428|ref|XP_002894095.1|	4153	625	1022	0.33	0.5	0.05	403	217	2e-55	C2 domain-containing protein [Arabidopsis lyrata subsp. lyrata] >gi|297339937|gb|EFH70354.1| C2 domain-containing protein [Arabidopsis lyrata subsp. lyrata]
Unigene10324_WT	407	3	254	gi|222424916|dbj|BAH20409.1|	525	442	525	0.97	0.98	0	84	163	6e-40	AT1G12800 [Arabidopsis thaliana]
Unigene10325_WT	316	316	185	gi|13937244|gb|AAK50114.1|AF372977_1	443	400	443	1	1	0	44	90.9	4e-18	At2g20140/T2G17.6 [Arabidopsis thaliana]
Unigene10327_WT	312	245	310	gi|297850390|ref|XP_002893076.1|	411	1	22	1	1	0	22	52	2e-06	zinc finger (CCCH-type) family protein [Arabidopsis lyrata subsp. lyrata] >gi|297338918|gb|EFH69335.1| zinc finger (CCCH-type) family protein [Arabidopsis lyrata subsp. lyrata]
Unigene10328_WT	387	378	4	gi|145358870|ref|NP_199293.2|	2242	245	370	0.89	0.95	0	126	214	2e-55	CHR4 (CHROMATIN REMODELING 4); ATP binding / DNA binding / chromatin binding / helicase/ nucleic acid binding / protein binding / zinc ion binding [Arabidopsis thaliana]
Unigene10329_WT	397	9	392	gi|15231165|ref|NP_187925.1|	316	91	218	0.82	0.89	0	129	187	4e-47	myosin heavy chain-related [Arabidopsis thaliana] >gi|42572411|ref|NP_974301.1| myosin heavy chain-related [Arabidopsis thaliana] >gi|145332373|ref|NP_001078143.1| myosin heavy chain-related [Arabidopsis thaliana]
Unigene1033_WT	356	356	3	gi|297812959|ref|XP_002874363.1|	699	396	513	0.95	0.98	0	118	243	4e-64	long-chain acyl-CoA synthetase 7 [Arabidopsis lyrata subsp. lyrata] >gi|297320200|gb|EFH50622.1| long-chain acyl-CoA synthetase 7 [Arabidopsis lyrata subsp. lyrata]
Unigene10330_WT	306	3	242	gi|254763278|sp|O22867.2|DF194_ARATH	83	4	83	0.65	0.74	0.01	81	107	3e-23	RecName: Full=Defensin-like protein 194; AltName: Full=Trypsin inhibitor ATTI-3; Flags: Precursor
Unigene10331_WT	364	226	2	gi|297845718|ref|XP_002890740.1|	317	1	77	0.85	0.89	0.03	78	132	1e-30	cyclin family protein [Arabidopsis lyrata subsp. lyrata] >gi|297336582|gb|EFH66999.1| cyclin family protein [Arabidopsis lyrata subsp. lyrata]
Unigene10332_WT	245	243	1	gi|75171495|sp|Q9FLM6.1|TCP6_ARATH	243	28	104	0.76	0.83	0	81	114	3e-25	RecName: Full=Transcription factor TCP6
Unigene10333_WT	465	269	3	gi|15225450|ref|NP_182055.1|	520	1	88	0.76	0.85	0.01	90	125	2e-28	3-phosphoshikimate 1-carboxyvinyltransferase / 5-enolpyruvylshikimate-3-phosphate / EPSP synthase [Arabidopsis thaliana] >gi|166898083|sp|P05466.3|AROA_ARATH RecName: Full=3-phosphoshikimate 1-carboxyvinyltransferase, chloroplastic; AltName: Full=5-enolpyruvylshikimate-3-phosphate synthase; Short=EPSP synthase; Flags: Precursor >gi|2583124|gb|AAB82633.1| 5-enolpyruvylshikimate-3-phosphate (EPSP) …
Unigene10334_WT	1134	176	1132	gi|264664489|sp|C0LGP4.1|Y3475_ARATH	1010	239	561	0.54	0.65	0.03	331	288	1e-90	RecName: Full=Probable LRR receptor-like serine/threonine-protein kinase At3g47570; Flags: Precursor >gi|224589592|gb|ACN59329.1| leucine-rich repeat receptor-like protein kinase [Arabidopsis thaliana]
Unigene10335_WT	275	274	11	gi|297848666|ref|XP_002892214.1|	978	891	978	0.96	0.97	0	88	168	2e-41	F19P19.16 [Arabidopsis lyrata subsp. lyrata] >gi|297338056|gb|EFH68473.1| F19P19.16 [Arabidopsis lyrata subsp. lyrata]
Unigene10337_WT	322	3	284	gi|186489472|ref|NP_001117449.1|	386	293	386	0.8	0.84	0.02	96	131	3e-30	RHL1 (ROOT HAIRLESS 1); DNA binding / protein binding [Arabidopsis thaliana]
Unigene10338_WT	393	391	2	gi|227438293|gb|ACP30636.1|	1770	1346	1476	0.71	0.8	0	131	170	4e-42	disease resistance protein [Brassica rapa subsp. pekinensis]
Unigene10339_WT	1022	1022	3	gi|297841367|ref|XP_002888565.1|	708	183	523	0.82	0.89	0	341	562	1e-159	glycerophosphoryl diester phosphodiesterase family protein [Arabidopsis lyrata subsp. lyrata] >gi|297334406|gb|EFH64824.1| glycerophosphoryl diester phosphodiesterase family protein [Arabidopsis lyrata subsp. lyrata]
Unigene1034_WT	411	283	2	gi|297792579|ref|XP_002864174.1|	262	1	86	0.82	0.86	0	94	127	5e-29	HCF106 [Arabidopsis lyrata subsp. lyrata] >gi|297310009|gb|EFH40433.1| HCF106 [Arabidopsis lyrata subsp. lyrata]
Unigene10340_WT	280	280	2	gi|302399067|gb|ADL36828.1|	535	121	213	0.95	0.96	0	93	178	2e-44	TCP domain class transcription factor [Malus x domestica]
Unigene10341_WT	1033	225	1031	gi|18402397|ref|NP_565703.1|	380	1	267	0.8	0.87	0.02	275	412	1e-114	WRKY21; calmodulin binding / transcription factor [Arabidopsis thaliana] >gi|20978769|sp|O04336.1|WRK21_ARATH RecName: Full=Probable WRKY transcription factor 21; AltName: Full=WRKY DNA-binding protein 21 >gi|13507099|gb|AAK28441.1|AF272747_1 WRKY DNA-binding protein 21 [Arabidopsis thaliana] >gi|1946360|gb|AAB63078.1| expressed protein [Arabidopsis thaliana] >gi|22531205|gb|AAM97106.1| expressed…
Unigene10342_WT	244	3	242	gi|3128167|gb|AAC16071.1|	493	155	233	0.86	0.91	0	80	141	3e-33	expressed protein [Arabidopsis thaliana] >gi|15010704|gb|AAK74011.1| At2g44200/F6E13.34 [Arabidopsis thaliana] >gi|20197069|gb|AAM14905.1| expressed protein [Arabidopsis thaliana] >gi|21360459|gb|AAM47345.1| At2g44200/F6E13.34 [Arabidopsis thaliana]
Unigene10344_WT	465	464	39	gi|5454195|gb|AAD43610.1|AC005698_9	355	74	236	0.48	0.54	0.23	185	143	8e-34	T3P18.9 [Arabidopsis thaliana]
Unigene10345_WT	1308	1304	6	gi|154424270|gb|ABS82020.1|	1140	439	867	0.53	0.7	0.01	438	423	1e-117	TAO1 [Arabidopsis thaliana]
Unigene10346_WT	503	422	129	gi|115441095|ref|NP_001044827.1|	651	14	149	0.31	0.43	0.28	138	57.8	6e-08	Os01g0852400 [Oryza sativa Japonica Group] >gi|113534358|dbj|BAF06741.1| Os01g0852400 [Oryza sativa Japonica Group]
Unigene10348_WT	1260	40	1260	gi|15236625|ref|NP_194113.1|	444	1	407	0.94	0.97	0	407	797	0	glycoside hydrolase family 28 protein / polygalacturonase (pectinase) family protein [Arabidopsis thaliana]
Unigene10349_WT	309	1	156	gi|13937195|gb|AAK50091.1|AF372951_1	449	398	449	0.96	0.96	0	52	103	6e-22	At1g78070/F28K19_28 [Arabidopsis thaliana] >gi|25090156|gb|AAN72242.1| At1g78070/F28K19_28 [Arabidopsis thaliana]
Unigene1035_WT	471	1	294	gi|10177186|dbj|BAB10320.1|	757	246	343	0.73	0.77	0	98	150	2e-55	mutator-like transposase-like protein [Arabidopsis thaliana]
Unigene10350_WT	431	4	429	gi|297803542|ref|XP_002869655.1|	600	434	578	0.77	0.86	0.02	145	234	3e-61	calmodulin-binding protein [Arabidopsis lyrata subsp. lyrata] >gi|297315491|gb|EFH45914.1| calmodulin-binding protein [Arabidopsis lyrata subsp. lyrata]
Unigene10351_WT	255	2	253	gi|297811917|ref|XP_002873842.1|	305	96	179	0.95	0.96	0	84	166	8e-41	methyltransferase [Arabidopsis lyrata subsp. lyrata] >gi|297319679|gb|EFH50101.1| methyltransferase [Arabidopsis lyrata subsp. lyrata]
Unigene10352_WT	469	1	468	gi|297797797|ref|XP_002866783.1|	1184	340	491	0.82	0.89	0	156	250	5e-66	binding protein [Arabidopsis lyrata subsp. lyrata] >gi|297312618|gb|EFH43042.1| binding protein [Arabidopsis lyrata subsp. lyrata]
Unigene10353_WT	244	81	19	gi|30699219|ref|NP_177823.2|	446	386	412	0.7	0.74	0.22	27	38.5	1e-05	VHS domain-containing protein / GAT domain-containing protein [Arabidopsis thaliana] >gi|34222074|gb|AAQ62873.1| At1g76970 [Arabidopsis thaliana]
Unigene10355_WT	979	977	6	gi|5263327|gb|AAD41429.1|AC007727_18	953	510	834	0.8	0.88	0	327	518	1e-146	EST gb|T20649 comes from this gene [Arabidopsis thaliana]
Unigene10356_WT	306	1	306	gi|8778818|gb|AAF26770.2|AC007396_19	293	119	215	0.44	0.56	0.03	106	67.8	4e-11	T4O12.10 [Arabidopsis thaliana]
Unigene10357_WT	279	3	278	gi|227202616|dbj|BAH56781.1|	449	2	90	0.79	0.84	0.02	94	139	1e-32	AT3G56720 [Arabidopsis thaliana]
Unigene10359_WT	500	136	498	gi|297812017|ref|XP_002873892.1|	1286	471	591	0.97	0.99	0	121	244	9e-86	protein pir [Arabidopsis lyrata subsp. lyrata] >gi|297319729|gb|EFH50151.1| protein pir [Arabidopsis lyrata subsp. lyrata]
Unigene1036_WT	513	1	513	gi|18396732|ref|NP_566220.1|	267	76	246	0.98	0.98	0	171	334	3e-91	esterase/lipase/thioesterase family protein [Arabidopsis thaliana] >gi|17381267|gb|AAL36052.1| AT3g03990/T11I18_10 [Arabidopsis thaliana] >gi|20453359|gb|AAM19918.1| AT3g03990/T11I18_10 [Arabidopsis thaliana]
Unigene10360_WT	283	281	54	gi|115474983|ref|NP_001061088.1|	2122	987	1065	0.48	0.58	0.03	79	65.1	2e-10	Os08g0169700 [Oryza sativa Japonica Group] >gi|113623057|dbj|BAF23002.1| Os08g0169700 [Oryza sativa Japonica Group]
Unigene10361_WT	314	3	314	gi|3047092|gb|AAC13604.1|	225	31	136	0.76	0.83	0.04	109	157	3e-38	T26D22.2 gene product [Arabidopsis thaliana]
Unigene10362_WT	458	138	350	gi|15233053|ref|NP_191679.1|	188	118	188	0.91	0.95	0	71	127	3e-46	thioesterase family protein [Arabidopsis thaliana] >gi|18650609|gb|AAL75904.1| AT3g61200/T20K12_100 [Arabidopsis thaliana] >gi|21700815|gb|AAM70531.1| AT3g61200/T20K12_100 [Arabidopsis thaliana]
Unigene10363_WT	302	130	2	gi|304308531|gb|ADL70578.1|	303	1	43	0.9	0.9	0	43	79.7	1e-14	indole-3-acetic acid inducible 9 [Arabidopsis thaliana] >gi|304308539|gb|ADL70582.1| indole-3-acetic acid inducible 9 [Arabidopsis thaliana]
Unigene10365_WT	365	365	63	gi|27311717|gb|AAO00824.1|	448	377	448	0.54	0.62	0	101	98.6	2e-20	disease resistance protein - like [Arabidopsis thaliana] >gi|32189309|gb|AAP75809.1| At5g25910 [Arabidopsis thaliana]
Unigene10366_WT	232	230	3	gi|15226133|ref|NP_180916.1|	664	72	145	0.84	0.89	0	76	125	1e-28	protein kinase family protein / peptidoglycan-binding LysM domain-containing protein [Arabidopsis thaliana] >gi|209529791|gb|ACI49790.1| At2g33580 [Arabidopsis thaliana]
Unigene10368_WT	489	161	487	gi|297842717|ref|XP_002889240.1|	1299	1	110	0.91	0.91	0.02	112	206	1e-52	EMB1135 [Arabidopsis lyrata subsp. lyrata] >gi|297335081|gb|EFH65499.1| EMB1135 [Arabidopsis lyrata subsp. lyrata]
Unigene10369_WT	294	292	2	gi|226789815|sp|Q9SR93.2|LMBD1_ARATH	509	37	133	0.98	1	0	97	198	2e-50	RecName: Full=LIMR family protein At3g08930 >gi|56550703|gb|AAV97805.1| At3g08930 [Arabidopsis thaliana]
Unigene1037_WT	623	622	8	gi|42566300|ref|NP_192331.2|	811	566	773	0.75	0.83	0.01	208	308	2e-83	AtRLP46 (Receptor Like Protein 46); kinase/ protein binding [Arabidopsis thaliana]
Unigene10370_WT	386	386	3	gi|297797645|ref|XP_002866707.1|	710	397	524	0.89	0.95	0	128	224	3e-58	armadillo/beta-catenin repeat family protein [Arabidopsis lyrata subsp. lyrata] >gi|297312542|gb|EFH42966.1| armadillo/beta-catenin repeat family protein [Arabidopsis lyrata subsp. lyrata]
Unigene10372_WT	887	6	887	gi|31711790|gb|AAP68251.1|	1007	140	433	0.85	0.91	0	294	494	1e-139	At2g36720 [Arabidopsis thaliana]
Unigene10374_WT	330	220	2	gi|16648783|gb|AAL25582.1|	354	248	320	0.93	0.98	0	73	142	2e-50	AT5g13100/T19L5_60 [Arabidopsis thaliana] >gi|56381999|gb|AAV85718.1| At5g13100 [Arabidopsis thaliana]
Unigene10375_WT	397	132	1	gi|15237278|ref|NP_197117.1|	190	95	138	0.9	0.93	0	44	82.4	2e-26	40S ribosomal protein S7 (RPS7C) [Arabidopsis thaliana] >gi|115311860|sp|Q8LD03.2|RS73_ARATH RecName: Full=40S ribosomal protein S7-3 >gi|9755823|emb|CAC01854.1| 40S ribosomal protein S7-like [Arabidopsis thaliana] >gi|90568000|gb|ABD94070.1| At5g16130 [Arabidopsis thaliana] >gi|110742740|dbj|BAE99279.1| 40S ribosomal protein S7-like [Arabidopsis thaliana]
Unigene10376_WT	240	240	79	gi|15237873|ref|NP_197193.1|	1145	1092	1145	1	1	0	54	116	7e-26	CSLD2 (CELLULOSE-SYNTHASE LIKE D2); cellulose synthase/ transferase, transferring glycosyl groups [Arabidopsis thaliana] >gi|75174138|sp|Q9LFL0.1|CSLD2_ARATH RecName: Full=Cellulose synthase-like protein D2; Short=AtCslD2 >gi|9755692|emb|CAC01704.1| cellulose synthase catalytic subunit-like protein [Arabidopsis thaliana]
Unigene10377_WT	319	96	317	gi|6056379|gb|AAF02843.1|AC009894_14	419	1	60	0.72	0.74	0	74	73.6	7e-13	Similar to GTP-binding protein [Arabidopsis thaliana]
Unigene10378_WT	267	226	95	gi|30680387|ref|NP_196031.2|	546	296	339	0.61	0.7	0	44	56.2	1e-07	DNA topoisomerase II family protein [Arabidopsis thaliana] >gi|41619080|gb|AAS10019.1| MYB transcription factor [Arabidopsis thaliana]
Unigene10379_WT	233	73	231	gi|28950767|gb|AAO63307.1|	221	1	53	0.75	0.86	0	53	81.6	3e-15	At5g59770 [Arabidopsis thaliana]
Unigene1038_WT	424	2	424	gi|18401141|ref|NP_566548.1|	499	336	476	0.86	0.95	0	141	250	4e-66	MPPalpha (mitochondrial processing peptidase alpha subunit); catalytic/ metal ion binding / metalloendopeptidase/ zinc ion binding [Arabidopsis thaliana] >gi|29839443|sp|O04308.1|MPPA2_ARATH RecName: Full=Probable mitochondrial-processing peptidase subunit alpha-2; AltName: Full=Alpha-MPP 2; Flags: Precursor >gi|2062155|gb|AAB63629.1| mitochondrial processing peptidase alpha subunit precusor isol…
Unigene10380_WT	429	3	425	gi|9759538|dbj|BAB11004.1|	1046	225	365	0.69	0.81	0	141	199	8e-51	disease resistance protein-like [Arabidopsis thaliana]
Unigene10382_WT	405	3	380	gi|79521003|ref|NP_197951.2|	459	335	459	0.76	0.84	0	126	187	3e-47	transcription factor [Arabidopsis thaliana]
Unigene10383_WT	240	2	238	gi|15228000|ref|NP_181198.1|	436	219	297	0.91	0.94	0	79	151	3e-36	ProT3 (PROLINE TRANSPORTER 3); L-proline transmembrane transporter/ amino acid transmembrane transporter [Arabidopsis thaliana]
Unigene10384_WT	329	327	1	gi|30683416|ref|NP_193316.3|	898	415	489	0.52	0.58	0	109	91.7	2e-18	GTP binding [Arabidopsis thaliana]
Unigene10385_WT	452	3	452	gi|7940293|gb|AAF70852.1|AC003113_19	906	309	458	0.82	0.9	0	150	263	5e-70	F24O1.3 [Arabidopsis thaliana]
Unigene10386_WT	611	11	610	gi|297844086|ref|XP_002889924.1|	238	1	201	0.87	0.92	0	202	333	1e-90	DNA binding protein [Arabidopsis lyrata subsp. lyrata] >gi|297335766|gb|EFH66183.1| DNA binding protein [Arabidopsis lyrata subsp. lyrata]
Unigene10387_WT	349	349	2	gi|124359279|gb|ABN05780.1|	234	3	115	0.59	0.78	0	116	130	5e-30	Armadillo-like helical [Medicago truncatula]
Unigene10388_WT	258	80	256	gi|7769867|gb|AAF69545.1|AC008007_20	579	167	223	0.77	0.86	0	59	84.3	4e-16	F12M16.22 [Arabidopsis thaliana]
Unigene10389_WT	243	243	1	gi|297846012|ref|XP_002890887.1|	774	33	124	0.71	0.77	0.11	92	117	4e-26	toprim domain-containing protein [Arabidopsis lyrata subsp. lyrata] >gi|297336729|gb|EFH67146.1| toprim domain-containing protein [Arabidopsis lyrata subsp. lyrata]
Unigene1039_WT	405	89	403	gi|15228593|ref|NP_187010.1|	219	9	113	0.97	1	0	105	216	3e-57	RPS2 (RIBOSOMAL PROTEIN S2); structural constituent of ribosome [Arabidopsis thaliana] >gi|27805714|sp|Q9GCB9.1|RT02_ARATH RecName: Full=Ribosomal protein S2, mitochondrial >gi|9944887|gb|AAG03026.1|AF273102_1 ribosomal protein S2 [Arabidopsis thaliana] >gi|27764986|gb|AAO23614.1| At3g03600 [Arabidopsis thaliana]
Unigene10390_WT	516	8	514	gi|15230176|ref|NP_191255.1|	779	51	219	0.94	0.97	0	169	371	1e-102	PIP5K4 (PHOSPHATIDYL INOSITOL MONOPHOSPHATE 5 KINASE 4); 1-phosphatidylinositol-4-phosphate 5-kinase [Arabidopsis thaliana] >gi|75181907|sp|Q9M1K2.1|PI5K4_ARATH RecName: Full=Phosphatidylinositol-4-phosphate 5-kinase 4; Short=AtPIP5K4; AltName: Full=1-phosphatidylinositol-4-phosphate kinase 4; AltName: Full=Diphosphoinositide kinase 4; AltName: Full=PtdIns(4)P-5-kinase 4 >gi|6911866|emb|CAB72166.…
Unigene10391_WT	229	3	227	gi|297833848|ref|XP_002884806.1|	338	144	218	0.98	1	0	75	152	1e-36	ATNAP7 [Arabidopsis lyrata subsp. lyrata] >gi|297330646|gb|EFH61065.1| ATNAP7 [Arabidopsis lyrata subsp. lyrata]
Unigene10392_WT	289	21	287	gi|30681577|ref|NP_187712.2|	894	679	767	0.88	0.93	0	89	155	1e-37	AtRLP34 (Receptor Like Protein 34); kinase/ protein binding [Arabidopsis thaliana]
Unigene10393_WT	454	452	147	gi|15235255|ref|NP_194561.1|	431	276	377	0.95	0.99	0	102	209	8e-72	glycosyl hydrolase family 5 protein / cellulase family protein [Arabidopsis thaliana] >gi|75264520|sp|Q9M0H6.1|MAN5_ARATH RecName: Full=Mannan endo-1,4-beta-mannosidase 5; AltName: Full=Beta-mannanase 5; AltName: Full=Endo-beta-1,4-mannanase 5; Short=AtMAN5; Flags: Precursor >gi|109946603|gb|ABG48480.1| At4g28320 [Arabidopsis thaliana]
Unigene10394_WT	367	287	120	gi|297824141|ref|XP_002879953.1|	147	7	72	0.66	0.74	0.15	66	75.9	1e-13	predicted protein [Arabidopsis lyrata subsp. lyrata] >gi|297325792|gb|EFH56212.1| predicted protein [Arabidopsis lyrata subsp. lyrata]
Unigene10395_WT	237	10	237	gi|297849094|ref|XP_002892428.1|	303	178	268	0.67	0.7	0.16	91	121	2e-27	zinc finger family protein [Arabidopsis lyrata subsp. lyrata] >gi|297338270|gb|EFH68687.1| zinc finger family protein [Arabidopsis lyrata subsp. lyrata]
Unigene10396_WT	318	219	1	gi|13605690|gb|AAK32838.1|AF361826_1	793	1	73	0.93	0.98	0	73	135	2e-31	At1g42440/F7F22_7 [Arabidopsis thaliana] >gi|22137072|gb|AAM91381.1| At1g42440/F7F22_7 [Arabidopsis thaliana]
Unigene10397_WT	753	753	133	gi|15238762|ref|NP_197318.1|	411	186	392	0.96	0.99	0	207	409	1e-118	GDH1 (GLUTAMATE DEHYDROGENASE 1); ATP binding / glutamate dehydrogenase [NAD(P)+]/ oxidoreductase [Arabidopsis thaliana] >gi|12229807|sp|Q43314.1|DHE1_ARATH RecName: Full=Glutamate dehydrogenase 1; Short=GDH 1 >gi|1098960|gb|AAA82615.1| glutamate dehydrogenase 1 [Arabidopsis thaliana] >gi|1293095|gb|AAB08057.1| glutamate dehydrogenase 1 [Arabidopsis thaliana] >gi|9758899|dbj|BAB09475.1| glutamate…
Unigene10398_WT	429	6	428	gi|18411903|ref|NP_565177.1|	311	164	300	0.88	0.91	0	142	248	1e-65	VQ motif-containing protein [Arabidopsis thaliana] >gi|8052537|gb|AAF71801.1|AC013430_10 F3F9.15 [Arabidopsis thaliana]
Unigene10399_WT	491	2	466	gi|4538901|emb|CAB39638.1|	1274	778	926	0.48	0.64	0	156	154	3e-37	RNA-directed DNA polymerase-like protein [Arabidopsis thaliana] >gi|7267666|emb|CAB78094.1| RNA-directed DNA polymerase-like protein [Arabidopsis thaliana]
Unigene104_WT	1292	1283	3	gi|79384765|ref|NP_177947.3|	681	121	534	0.89	0.92	0	427	737	0	protein binding [Arabidopsis thaliana]
Unigene1040_WT	728	728	3	gi|18416801|ref|NP_567755.1|	759	49	290	0.88	0.93	0	242	432	1e-120	SHV3 (SHAVEN 3); glycerophosphodiester phosphodiesterase/ kinase [Arabidopsis thaliana]
Unigene10400_WT	599	596	141	gi|222424070|dbj|BAH19995.1|	924	193	360	0.44	0.57	0.1	170	110	1e-31	AT4G28760 [Arabidopsis thaliana]
Unigene10401_WT	244	3	242	gi|27462651|gb|AAO15532.1|AF458083_1	1055	891	970	1	1	0	80	165	2e-40	cellulose synthase [Arabidopsis thaliana]
Unigene10402_WT	238	1	237	gi|297797331|ref|XP_002866550.1|	616	234	314	0.77	0.82	0.02	81	117	4e-26	kinase family protein [Arabidopsis lyrata subsp. lyrata] >gi|297312385|gb|EFH42809.1| kinase family protein [Arabidopsis lyrata subsp. lyrata]
Unigene10403_WT	490	87	488	gi|15223878|ref|NP_172925.1|	332	1	134	0.96	0.98	0	134	266	8e-71	XTR2 (XYLOGLUCAN ENDOTRANSGLYCOSYLASE RELATED 2); hydrolase, acting on glycosyl bonds / xyloglucan:xyloglucosyl transferase [Arabidopsis thaliana] >gi|38605151|sp|Q38909.1|XTH28_ARATH RecName: Full=Probable xyloglucan endotransglucosylase/hydrolase protein 28; Short=At-XTH28; Short=XTH-28; Flags: Precursor >gi|5533311|gb|AAD45124.1|AF163820_1 endoxyloglucan transferase [Arabidopsis thaliana] >gi|…
Unigene10405_WT	606	606	1	gi|215275270|sp|Q9LS39.2|CCR4C_ARATH	448	212	414	0.89	0.94	0	204	360	5e-99	RecName: Full=Carbon catabolite repressor protein 4 homolog 3; Short=CCR4 homolog 3
Unigene10406_WT	390	162	4	gi|8778610|gb|AAF79618.1|AC027665_19	1838	1408	1461	0.51	0.64	0.01	54	56.2	1e-07	F5M15.26 [Arabidopsis thaliana]
Unigene10407_WT	273	3	272	gi|15223433|ref|NP_171663.1|	478	81	170	0.91	0.95	0	90	171	3e-42	fringe-related protein [Arabidopsis thaliana]
Unigene10408_WT	560	560	3	gi|16612288|gb|AAL27508.1|AF439838_1	296	68	253	0.97	0.98	0	186	362	2e-99	At2g32980/T21L14.8 [Arabidopsis thaliana] >gi|20196992|gb|AAB91972.2| expressed protein [Arabidopsis thaliana] >gi|21928095|gb|AAM78076.1| At2g32980/T21L14.8 [Arabidopsis thaliana]
Unigene10409_WT	568	1	390	gi|124302212|gb|ABN05291.1|	850	721	850	0.93	0.96	0	130	250	8e-66	ARK3 protein [Arabidopsis thaliana]
Unigene1041_WT	382	335	3	gi|297827661|ref|XP_002881713.1|	259	1	116	0.87	0.93	0.04	116	190	5e-48	ATFER4 [Arabidopsis lyrata subsp. lyrata] >gi|297327552|gb|EFH57972.1| ATFER4 [Arabidopsis lyrata subsp. lyrata]
Unigene10410_WT	245	72	242	gi|297807327|ref|XP_002871547.1|	596	1	55	0.78	0.89	0	57	83.2	9e-16	glucose-6-phosphate dehydrogenase 2 [Arabidopsis lyrata subsp. lyrata] >gi|297317384|gb|EFH47806.1| glucose-6-phosphate dehydrogenase 2 [Arabidopsis lyrata subsp. lyrata]
Unigene10411_WT	454	3	452	gi|15240649|ref|NP_199839.1|	723	538	687	0.98	0.98	0	150	292	8e-79	EMB1006 (embryo defective 1006) [Arabidopsis thaliana] >gi|75170477|sp|Q9FGR7.1|PP426_ARATH RecName: Full=Pentatricopeptide repeat-containing protein At5g50280, chloroplastic; AltName: Full=Protein EMBRYO DEFECTIVE 1006; Flags: Precursor
Unigene10412_WT	1206	1206	148	gi|22329792|ref|NP_173937.2|	476	124	476	0.95	0.98	0	353	689	0	esterase-related [Arabidopsis thaliana]
Unigene10413_WT	418	30	413	gi|15220196|ref|NP_178180.1|	198	1	109	0.52	0.62	0.01	130	99	2e-20	RTL1 (RNase three-like protein 1); RNA binding / double-stranded RNA binding [Arabidopsis thaliana] >gi|28950719|gb|AAO63283.1| At1g80650 [Arabidopsis thaliana]
Unigene10414_WT	258	3	119	gi|4559351|gb|AAD23012.1|	509	308	346	0.48	0.74	0	39	47.8	2e-07	expressed protein [Arabidopsis thaliana] >gi|95147312|gb|ABF57291.1| At2g25010 [Arabidopsis thaliana]
Unigene10415_WT	229	3	227	gi|42571775|ref|NP_973978.1|	538	367	441	0.97	1	0	75	153	7e-37	WW domain-containing protein [Arabidopsis thaliana]
Unigene10416_WT	304	3	302	gi|30690738|ref|NP_198117.2|	1072	89	187	0.79	0.85	0.03	104	162	1e-39	PWWP domain-containing protein [Arabidopsis thaliana]
Unigene10417_WT	789	789	1	gi|22329836|ref|NP_174178.2|	375	62	324	0.82	0.91	0	263	463	1e-129	SRD2 (SHOOT REDIFFERENTIATION DEFECTIVE 2); DNA binding [Arabidopsis thaliana] >gi|186478963|ref|NP_001117373.1| SRD2 (SHOOT REDIFFERENTIATION DEFECTIVE 2); DNA binding [Arabidopsis thaliana]
Unigene10418_WT	238	6	236	gi|297793883|ref|XP_002864826.1|	323	156	232	0.76	0.85	0	77	120	4e-27	protein binding protein [Arabidopsis lyrata subsp. lyrata] >gi|297310661|gb|EFH41085.1| protein binding protein [Arabidopsis lyrata subsp. lyrata]
Unigene10419_WT	368	3	308	gi|297792801|ref|XP_002864285.1|	240	140	240	0.95	0.98	0	102	197	3e-50	VQ motif-containing protein [Arabidopsis lyrata subsp. lyrata] >gi|297310120|gb|EFH40544.1| VQ motif-containing protein [Arabidopsis lyrata subsp. lyrata]
Unigene1042_WT	227	3	209	gi|50253472|gb|AAT71938.1|	165	97	165	0.88	0.97	0	69	131	2e-30	At4g02725 [Arabidopsis thaliana] >gi|51972124|gb|AAU15166.1| At4g02725 [Arabidopsis thaliana]
Unigene10421_WT	310	309	142	gi|15230202|ref|NP_191263.1|	234	179	234	0.82	0.85	0	56	89.7	9e-18	ARR9 (RESPONSE REGULATOR 9); transcription regulator/ two-component response regulator [Arabidopsis thaliana] >gi|51315815|sp|O80366.1|ARR9_ARATH RecName: Full=Two-component response regulator ARR9; AltName: Full=Response reactor 4 >gi|3273202|dbj|BAA31146.1| responce reactor4 [Arabidopsis thaliana] >gi|6911874|emb|CAB72174.1| responce reactor 4 [Arabidopsis thaliana] >gi|19699061|gb|AAL90898.1| …
Unigene10422_WT	766	9	464	gi|5080761|gb|AAD39271.1|AC007203_3	748	5	160	0.39	0.57	0.02	156	119	5e-26	Similar to reverse-transcriptases [Arabidopsis thaliana]
Unigene10424_WT	506	506	3	gi|297831348|ref|XP_002883556.1|	379	143	308	0.9	0.93	0.01	170	306	6e-83	F-box family protein [Arabidopsis lyrata subsp. lyrata] >gi|297329396|gb|EFH59815.1| F-box family protein [Arabidopsis lyrata subsp. lyrata]
Unigene10425_WT	526	432	46	gi|10177186|dbj|BAB10320.1|	757	1	129	0.41	0.61	0	129	112	3e-24	mutator-like transposase-like protein [Arabidopsis thaliana]
Unigene10426_WT	243	243	127	gi|297798182|ref|XP_002866975.1|	188	150	188	0.97	0.97	0	39	73.2	9e-13	hypothetical protein ARALYDRAFT_912652 [Arabidopsis lyrata subsp. lyrata] >gi|297312811|gb|EFH43234.1| hypothetical protein ARALYDRAFT_912652 [Arabidopsis lyrata subsp. lyrata]
Unigene10427_WT	263	3	110	gi|15241619|ref|NP_199306.1|	443	408	443	0.91	0.94	0	36	70.9	4e-12	ARAD2 (ARABINAN DEFICIENT 2); catalytic [Arabidopsis thaliana] >gi|30694651|ref|NP_851132.1| ARAD2 (ARABINAN DEFICIENT 2); catalytic [Arabidopsis thaliana] >gi|15081733|gb|AAK82521.1| AT5g44930/K21C13_11 [Arabidopsis thaliana] >gi|27363262|gb|AAO11550.1| At5g44930/K21C13_11 [Arabidopsis thaliana]
Unigene10429_WT	334	3	332	gi|67005931|gb|AAY62602.1|	275	119	228	0.93	0.98	0	110	210	5e-54	sensitivity to red light reduced protein 1 [Arabidopsis thaliana]
Unigene1043_WT	687	686	3	gi|297796919|ref|XP_002866344.1|	637	215	441	0.89	0.93	0	228	397	1e-110	ATEXO70H7 [Arabidopsis lyrata subsp. lyrata] >gi|297312179|gb|EFH42603.1| ATEXO70H7 [Arabidopsis lyrata subsp. lyrata]
Unigene10430_WT	270	3	266	gi|149939711|gb|ABR46062.1|	534	138	225	0.87	0.92	0	88	159	1e-38	phytoalexin deficient 4 [Arabidopsis lyrata] >gi|149939715|gb|ABR46064.1| phytoalexin deficient 4 [Arabidopsis lyrata]
Unigene10431_WT	239	132	7	gi|32815831|gb|AAP88300.1|	1149	1104	1145	0.71	0.85	0	42	63.2	3e-21	At3g17740 [Arabidopsis thaliana]
Unigene10432_WT	950	1	939	gi|8886939|gb|AAF80625.1|AC069251_18	364	52	364	0.89	0.94	0	313	573	1e-162	F2D10.35 [Arabidopsis thaliana]
Unigene10433_WT	446	365	12	gi|297727099|ref|NP_001175913.1|	367	1	121	0.48	0.71	0.02	121	126	7e-29	Os09g0491676 [Oryza sativa Japonica Group] >gi|255679013|dbj|BAH94641.1| Os09g0491676 [Oryza sativa Japonica Group]
Unigene10434_WT	312	244	71	gi|18423288|ref|NP_568761.1|	170	88	145	0.96	0.98	0	58	110	9e-28	unknown protein [Arabidopsis thaliana] >gi|9758193|dbj|BAB08667.1| unnamed protein product [Arabidopsis thaliana] >gi|21554099|gb|AAM63179.1| unknown [Arabidopsis thaliana] >gi|26452693|dbj|BAC43429.1| unknown protein [Arabidopsis thaliana] >gi|28973527|gb|AAO64088.1| unknown protein [Arabidopsis thaliana]
Unigene10436_WT	1104	1103	3	gi|257051020|sp|Q9C8Z4.2|HEAT1_ARATH	2001	521	842	0.78	0.83	0	367	548	1e-155	RecName: Full=Uncharacterized protein At3g06530
Unigene10437_WT	408	408	1	gi|297830924|ref|XP_002883344.1|	824	221	356	0.94	0.97	0	136	253	4e-67	pentatricopeptide repeat-containing protein [Arabidopsis lyrata subsp. lyrata] >gi|297329184|gb|EFH59603.1| pentatricopeptide repeat-containing protein [Arabidopsis lyrata subsp. lyrata]
Unigene10438_WT	409	1	408	gi|15238353|ref|NP_196107.1|	610	90	225	0.91	0.97	0	136	259	9e-69	CPK1 (CALCIUM DEPENDENT PROTEIN KINASE 1); calmodulin-dependent protein kinase/ kinase [Arabidopsis thaliana] >gi|729092|sp|Q06850.1|CDPK1_ARATH RecName: Full=Calcium-dependent protein kinase 1; Short=AtCDPK 1; Short=CDPK 1; AltName: Full=Calcium-dependent protein kinase isoform AK1 >gi|304105|gb|AAA32761.1| calcium-dependent protein kinase [Arabidopsis thaliana] >gi|9758462|dbj|BAB08991.1| calci…
Unigene10439_WT	377	1	186	gi|15241159|ref|NP_200436.1|	811	750	811	0.81	0.84	0.03	64	97.8	3e-20	HAP8 (HAPLESS 8) [Arabidopsis thaliana] >gi|42573690|ref|NP_974941.1| HAP8 (HAPLESS 8) [Arabidopsis thaliana]
Unigene1044_WT	778	1	696	gi|30681429|ref|NP_196259.2|	252	30	252	0.87	0.92	0	232	405	1e-112	DNAJ heat shock N-terminal domain-containing protein [Arabidopsis thaliana]
Unigene10440_WT	398	87	398	gi|15242616|ref|NP_198841.1|	376	1	102	0.98	0.98	0	104	202	7e-52	zinc finger (C3HC4-type RING finger) family protein [Arabidopsis thaliana] >gi|68565290|sp|Q9FL07.1|ATL46_ARATH RecName: Full=RING-H2 finger protein ATL46 >gi|10177512|dbj|BAB10906.1| RING zinc finger protein-like [Arabidopsis thaliana] >gi|51970768|dbj|BAD44076.1| RING finger -like protein [Arabidopsis thaliana]
Unigene10441_WT	499	475	161	gi|15240433|ref|NP_198058.1|	957	1	105	0.69	0.79	0.04	110	144	2e-44	AtRLP53 (Receptor Like Protein 53); kinase/ protein binding [Arabidopsis thaliana] >gi|5732036|gb|AAD48937.1|AF160760_5 similar to disease resistance proteins; contains similarity ot Pfam family PF00560 - Leucine Rich Repeat; score=166.7, E=4e-46, N=24 [Arabidopsis thaliana]
Unigene10443_WT	278	278	6	gi|15235044|ref|NP_193682.1|	417	179	269	0.89	0.93	0	91	181	2e-45	disease resistance protein-related [Arabidopsis thaliana]
Unigene10444_WT	285	2	259	gi|30696229|ref|NP_176118.2|	834	741	825	0.74	0.82	0	86	124	4e-28	myb family transcription factor [Arabidopsis thaliana] >gi|29029054|gb|AAO64906.1| At1g58220 [Arabidopsis thaliana] >gi|41619072|gb|AAS10017.1| MYB transcription factor [Arabidopsis thaliana]
Unigene10445_WT	1514	1	1287	gi|62320883|dbj|BAD93861.1|	434	9	434	0.95	0.97	0	429	796	0	similar to ch-TOG protein from Homo sapiens [Arabidopsis thaliana]
Unigene10448_WT	420	315	1	gi|14423560|gb|AAK62462.1|AF387017_1	249	1	98	0.83	0.89	0	105	163	5e-40	Unknown protein [Arabidopsis thaliana]
Unigene10449_WT	277	3	131	gi|18420455|ref|NP_568416.1|	452	184	226	0.93	1	0	43	80.9	5e-31	leucine-rich repeat family protein [Arabidopsis thaliana] >gi|15912299|gb|AAL08283.1| AT5g22320/MWD9_11 [Arabidopsis thaliana] >gi|19699236|gb|AAL90984.1| AT5g22320/MWD9_11 [Arabidopsis thaliana]
Unigene1045_WT	351	351	1	gi|15238281|ref|NP_196092.1|	811	679	795	0.83	0.91	0	117	194	3e-49	ADR1-L2 (ADR1-like 2); ATP binding / nucleoside-triphosphatase/ nucleotide binding / protein binding [Arabidopsis thaliana] >gi|46396009|sp|Q9LZ25.1|DRL30_ARATH RecName: Full=Probable disease resistance protein At5g04720 >gi|7413534|emb|CAB86014.1| disease resistance-like protein [Arabidopsis thaliana]
Unigene10450_WT	844	2	844	gi|240254401|ref|NP_178040.5|	1335	815	1095	0.92	0.96	0	281	507	1e-143	binding [Arabidopsis thaliana]
Unigene10451_WT	320	1	318	gi|297809607|ref|XP_002872687.1|	523	350	455	0.92	0.96	0	106	196	7e-50	malonyl-CoA decarboxylase family protein [Arabidopsis lyrata subsp. lyrata] >gi|297318524|gb|EFH48946.1| malonyl-CoA decarboxylase family protein [Arabidopsis lyrata subsp. lyrata]
Unigene10452_WT	269	2	268	gi|18402202|ref|NP_565689.1|	1002	148	236	0.94	0.97	0	89	177	3e-44	heat shock protein-related [Arabidopsis thaliana] >gi|3420054|gb|AAC31855.1| expressed protein [Arabidopsis thaliana]
Unigene10453_WT	662	166	660	gi|297823973|ref|XP_002879869.1|	440	159	323	0.93	0.96	0	165	303	1e-101	amino acid transporter family protein [Arabidopsis lyrata subsp. lyrata] >gi|297325708|gb|EFH56128.1| amino acid transporter family protein [Arabidopsis lyrata subsp. lyrata]
Unigene10454_WT	336	336	97	gi|15450755|gb|AAK96649.1|	592	513	592	1	1	0	80	181	3e-45	T5E21.14/T5E21.14 [Arabidopsis thaliana] >gi|20334722|gb|AAM16222.1| At1g14670/T5E21.14 [Arabidopsis thaliana]
Unigene10456_WT	271	270	166	gi|6708468|gb|AAF25948.1|AF214560_1	545	511	545	0.91	1	0	35	70.5	6e-12	RAN GTPase activating protein 2 [Arabidopsis thaliana]
Unigene10458_WT	254	135	254	gi|9802752|gb|AAF99821.1|AC027134_3	773	32	71	0.92	0.95	0	40	86.3	3e-28	Hypothetical protein [Arabidopsis thaliana]
Unigene10459_WT	403	81	401	gi|15232180|ref|NP_191541.1|	755	1	102	0.88	0.91	0	107	177	3e-44	calcium-binding mitochondrial protein-related [Arabidopsis thaliana]
Unigene1046_WT	339	1	339	gi|75334110|sp|Q9FN94.1|RLK7_ARATH	868	49	161	0.66	0.76	0	114	145	1e-34	RecName: Full=Receptor-like protein kinase At5g59670; AltName: Full=Leucine-rich repeat receptor-like protein kinase At5g59670; Flags: Precursor >gi|9758833|dbj|BAB09505.1| receptor-like protein kinase [Arabidopsis thaliana] >gi|20466280|gb|AAM20457.1| serine/threonine-specific protein kinase-like [Arabidopsis thaliana] >gi|31711772|gb|AAP68242.1| At5g59670 [Arabidopsis thaliana] >gi|224589733|gb…
Unigene10460_WT	239	237	1	gi|33589698|gb|AAQ22615.1|	525	420	498	0.92	0.96	0	79	149	1e-35	At1g78930 [Arabidopsis thaliana]
Unigene10462_WT	823	822	106	gi|186522847|ref|NP_196950.2|	540	302	540	0.98	0.99	0	239	482	1e-135	pseudouridine synthase/ transporter [Arabidopsis thaliana] >gi|110741670|dbj|BAE98781.1| tRNA synthase - like protein [Arabidopsis thaliana]
Unigene10463_WT	320	15	119	gi|3600043|gb|AAC35531.1|	705	139	173	0.65	0.71	0	35	48.5	1e-07	T12H20.15 gene product [Arabidopsis thaliana]
Unigene10464_WT	562	525	40	gi|15239072|ref|NP_199097.1|	450	286	450	0.89	0.93	0.01	165	300	5e-81	transferase family protein [Arabidopsis thaliana] >gi|9758571|dbj|BAB09184.1| N-hydroxycinnamoyl/benzoyltransferase-like protein [Arabidopsis thaliana]
Unigene10465_WT	536	535	2	gi|15238263|ref|NP_199016.1|	709	518	693	0.88	0.92	0	178	312	2e-84	WD-40 repeat family protein [Arabidopsis thaliana]
Unigene10466_WT	440	437	153	gi|18404804|ref|NP_566789.1|	432	332	432	0.53	0.66	0.06	102	98.6	2e-20	regulator of chromosome condensation (RCC1) family protein [Arabidopsis thaliana]
Unigene10467_WT	351	1	174	gi|29028882|gb|AAO64820.1|	502	445	502	0.81	0.84	0	58	90.5	5e-18	At3g49990 [Arabidopsis thaliana]
Unigene10468_WT	502	135	500	gi|15237662|ref|NP_201237.1|	730	453	574	0.94	0.96	0	122	234	2e-81	pentatricopeptide (PPR) repeat-containing protein [Arabidopsis thaliana] >gi|75171655|sp|Q9FMF6.1|PP444_ARATH RecName: Full=Pentatricopeptide repeat-containing protein At5g64320, mitochondrial; Flags: Precursor
Unigene10469_WT	403	111	401	gi|227202722|dbj|BAH56834.1|	478	1	94	0.69	0.8	0.01	98	126	9e-29	AT3G56860 [Arabidopsis thaliana]
Unigene1047_WT	401	2	193	gi|22328481|ref|NP_192563.2|	113	42	113	0.81	0.81	0.11	72	119	8e-27	glycine-rich protein [Arabidopsis thaliana]
Unigene10470_WT	233	233	3	gi|297807269|ref|XP_002871518.1|	313	30	106	0.96	0.98	0	77	157	3e-38	beta subunit of rab geranylgeranyltransferase [Arabidopsis lyrata subsp. lyrata] >gi|297317355|gb|EFH47777.1| beta subunit of rab geranylgeranyltransferase [Arabidopsis lyrata subsp. lyrata]
Unigene10471_WT	291	211	291	gi|297824031|ref|XP_002879898.1|	355	1	27	0.88	0.92	0	27	53.1	9e-07	hypothetical protein ARALYDRAFT_483163 [Arabidopsis lyrata subsp. lyrata] >gi|297325737|gb|EFH56157.1| hypothetical protein ARALYDRAFT_483163 [Arabidopsis lyrata subsp. lyrata]
Unigene10472_WT	277	275	90	gi|257050992|sp|Q9STT7.2|AB5A_ARATH	936	875	936	0.91	0.96	0	62	117	5e-26	RecName: Full=ABC transporter A family member 5; Short=ABC transporter ABCA.5; Short=AtABCA5; AltName: Full=Putative ABC2 homolog 4
Unigene10473_WT	244	244	20	gi|297799518|ref|XP_002867643.1|	481	409	481	0.88	0.9	0	75	128	2e-29	ATP binding protein [Arabidopsis lyrata subsp. lyrata] >gi|297313479|gb|EFH43902.1| ATP binding protein [Arabidopsis lyrata subsp. lyrata]
Unigene10474_WT	441	2	439	gi|15225499|ref|NP_182075.1|	511	139	284	0.91	0.96	0	146	268	2e-71	CYP704A2; electron carrier/ heme binding / iron ion binding / monooxygenase/ oxygen binding [Arabidopsis thaliana] >gi|28460683|gb|AAO43566.1| At2g45510 [Arabidopsis thaliana]
Unigene10475_WT	284	1	282	gi|42571061|ref|NP_973604.1|	295	30	136	0.7	0.78	0.12	107	159	9e-39	VQ motif-containing protein [Arabidopsis thaliana]
Unigene10476_WT	368	1	366	gi|110736458|dbj|BAF00197.1|	134	3	124	0.96	0.98	0	122	234	3e-61	enoyl-CoA hydratase like protein [Arabidopsis thaliana]
Unigene10477_WT	539	1	537	gi|297797663|ref|XP_002866716.1|	427	32	210	0.93	0.97	0	179	365	1e-100	phospholipase C [Arabidopsis lyrata subsp. lyrata] >gi|297312551|gb|EFH42975.1| phospholipase C [Arabidopsis lyrata subsp. lyrata]
Unigene10478_WT	232	158	3	gi|297810715|ref|XP_002873241.1|	445	331	382	0.92	0.94	0	52	101	3e-21	CYC1BAT [Arabidopsis lyrata subsp. lyrata] >gi|297319078|gb|EFH49500.1| CYC1BAT [Arabidopsis lyrata subsp. lyrata]
Unigene10479_WT	468	2	178	gi|186507685|ref|NP_001118506.1|	387	330	387	0.79	0.86	0	59	93.6	8e-19	nucleotide-sugar transmembrane transporter/ sugar:hydrogen symporter [Arabidopsis thaliana]
Unigene1048_WT	625	53	586	gi|297834232|ref|XP_002884998.1|	443	1	178	0.73	0.83	0.01	180	265	4e-70	DNA binding protein [Arabidopsis lyrata subsp. lyrata] >gi|297330838|gb|EFH61257.1| DNA binding protein [Arabidopsis lyrata subsp. lyrata]
Unigene10480_WT	239	239	3	gi|472879|emb|CAA53478.1|	285	28	106	0.97	0.98	0	79	160	3e-39	plasma membrane intrinsic protein 2b [Arabidopsis thaliana]
Unigene10481_WT	319	317	15	gi|297835598|ref|XP_002885681.1|	360	260	360	0.98	0.99	0	101	207	3e-53	fata acyl-acp thioesterase [Arabidopsis lyrata subsp. lyrata] >gi|297331521|gb|EFH61940.1| fata acyl-acp thioesterase [Arabidopsis lyrata subsp. lyrata]
Unigene10482_WT	241	239	3	gi|186523919|ref|NP_001119248.1|	1031	337	415	0.98	1	0	79	166	8e-41	PIR121; transcription activator [Arabidopsis thaliana]
Unigene10483_WT	287	1	147	gi|30725552|gb|AAP37798.1|	118	70	118	0.97	1	0	49	97.1	6e-20	At1g60870 [Arabidopsis thaliana]
Unigene10484_WT	260	1	258	gi|145327231|ref|NP_001077817.1|	538	383	468	0.95	0.97	0	86	160	4e-39	ATP binding / ATP-dependent peptidase/ nucleoside-triphosphatase/ nucleotide binding / serine-type endopeptidase [Arabidopsis thaliana]
Unigene10485_WT	273	251	3	gi|9955516|emb|CAC05455.1|	342	1	83	0.93	0.96	0	83	149	1e-35	3'(2'), 5'-bisphosphate nucleotidase-like protein [Arabidopsis thaliana]
Unigene10486_WT	613	1	612	gi|297806891|ref|XP_002871329.1|	1122	608	810	0.93	0.96	0	204	374	1e-103	peroxisome biogenesis protein PEX1 [Arabidopsis lyrata subsp. lyrata] >gi|297317166|gb|EFH47588.1| peroxisome biogenesis protein PEX1 [Arabidopsis lyrata subsp. lyrata]
Unigene10487_WT	248	248	3	gi|30697046|ref|NP_200640.2|	558	458	539	0.86	0.92	0	82	138	2e-32	kinase interacting protein-related [Arabidopsis thaliana]
Unigene10488_WT	536	1	534	gi|42565288|ref|NP_566850.3|	578	43	230	0.82	0.86	0.05	189	287	5e-77	RIK (RS2-Interacting KH protein); RNA binding [Arabidopsis thaliana] >gi|156633616|sp|Q9LIA4.2|RIK_ARATH RecName: Full=Protein RIK; AltName: Full=Rough sheath 2-interacting KH domain protein; Short=RS2-interacting KH domain protein >gi|62997489|gb|AAY24687.1| KH-domain protein [Arabidopsis thaliana]
Unigene10489_WT	242	1	240	gi|42570060|ref|NP_680660.2|	243	35	114	0.93	0.96	0	80	143	5e-34	BTB/POZ domain-containing protein [Arabidopsis thaliana] >gi|50198819|gb|AAT70442.1| At4g08455 [Arabidopsis thaliana] >gi|56381961|gb|AAV85699.1| At4g08455 [Arabidopsis thaliana]
Unigene1049_WT	1514	2	904	gi|18401324|ref|NP_565636.1|	851	403	710	0.92	0.94	0.02	308	576	0	FRS3 (FAR1-related sequence 3); zinc ion binding [Arabidopsis thaliana] >gi|30683396|ref|NP_850098.1| FRS3 (FAR1-related sequence 3); zinc ion binding [Arabidopsis thaliana] >gi|75216958|sp|Q9ZVC9.2|FRS3_ARATH RecName: Full=Protein FAR1-RELATED SEQUENCE 3 >gi|15982769|gb|AAL09732.1| At2g27110/T20P8.16 [Arabidopsis thaliana] >gi|20197414|gb|AAC77869.2| Mutator-like transposase [Arabidopsis thalian…
Unigene10490_WT	283	279	1	gi|4538901|emb|CAB39638.1|	1274	1015	1107	0.38	0.6	0	93	77.8	4e-14	RNA-directed DNA polymerase-like protein [Arabidopsis thaliana] >gi|7267666|emb|CAB78094.1| RNA-directed DNA polymerase-like protein [Arabidopsis thaliana]
Unigene10491_WT	258	256	164	gi|79329098|ref|NP_001031975.1|	487	127	157	0.9	0.96	0	31	67.8	4e-11	BGLU42 (BETA GLUCOSIDASE 42); beta-glucosidase/ catalytic/ cation binding / hydrolase, hydrolyzing O-glycosyl compounds [Arabidopsis thaliana]
Unigene10492_WT	236	1	234	gi|115452137|ref|NP_001049669.1|	322	80	157	1	1	0	78	168	2e-41	Os03g0268000 [Oryza sativa Japonica Group] >gi|108935873|sp|P48489.2|PP1_ORYSJ RecName: Full=Serine/threonine-protein phosphatase PP1 >gi|113548140|dbj|BAF11583.1| Os03g0268000 [Oryza sativa Japonica Group]
Unigene10493_WT	282	1	270	gi|10177801|dbj|BAB11292.1|	638	225	307	0.41	0.55	0.02	92	72.8	1e-12	receptor serine/threonine kinase [Arabidopsis thaliana]
Unigene10494_WT	366	230	3	gi|15239227|ref|NP_196194.1|	294	1	74	0.89	0.94	0	76	134	4e-31	DNAJ heat shock N-terminal domain-containing protein [Arabidopsis thaliana] >gi|9759100|dbj|BAB09669.1| DnaJ-like protein [Arabidopsis thaliana]
Unigene10496_WT	275	52	273	gi|297852990|ref|XP_002894376.1|	80	1	72	0.83	0.89	0	74	134	2e-31	hypothetical protein ARALYDRAFT_474355 [Arabidopsis lyrata subsp. lyrata] >gi|297340218|gb|EFH70635.1| hypothetical protein ARALYDRAFT_474355 [Arabidopsis lyrata subsp. lyrata]
Unigene10497_WT	336	161	334	gi|297811093|ref|XP_002873430.1|	442	72	129	0.93	0.98	0	58	107	2e-46	EMB2107 [Arabidopsis lyrata subsp. lyrata] >gi|297319267|gb|EFH49689.1| EMB2107 [Arabidopsis lyrata subsp. lyrata]
Unigene10498_WT	313	1	300	gi|9954758|gb|AAG09109.1|AC009323_20	1096	933	1041	0.39	0.54	0.09	111	58.2	3e-08	Putative disease resistance protein [Arabidopsis thaliana]
Unigene10499_WT	337	203	3	gi|297819332|ref|XP_002877549.1|	234	1	67	0.98	0.98	0	67	135	2e-31	protein binding protein [Arabidopsis lyrata subsp. lyrata] >gi|297323387|gb|EFH53808.1| protein binding protein [Arabidopsis lyrata subsp. lyrata]
Unigene105_WT	677	259	675	gi|186494735|ref|NP_001117585.1|	561	196	334	0.81	0.9	0	140	221	5e-94	transporter [Arabidopsis thaliana]
Unigene1050_WT	911	837	4	gi|15240493|ref|NP_200342.1|	917	1	275	0.87	0.91	0	279	456	1e-127	TOP1BETA (DNA TOPOISOMERASE 1 BETA); DNA topoisomerase type I [Arabidopsis thaliana] >gi|9758163|dbj|BAB08548.1| DNA topoisomerase I [Arabidopsis thaliana] >gi|110741973|dbj|BAE98926.1| DNA topoisomerase I like protein [Arabidopsis thaliana]
Unigene10500_WT	459	459	151	gi|18417678|ref|NP_567858.1|	361	259	361	0.97	1	0	103	209	7e-54	WD-40 repeat protein family [Arabidopsis thaliana] >gi|90093296|gb|ABD85161.1| At4g30840 [Arabidopsis thaliana]
Unigene10501_WT	283	283	2	gi|13926307|gb|AAK49620.1|AF372904_1	307	142	235	0.93	0.96	0	94	182	8e-46	AT4g08790/T32A17_100 [Arabidopsis thaliana] >gi|22137058|gb|AAM91374.1| At4g08790/T32A17_100 [Arabidopsis thaliana]
Unigene10502_WT	689	689	3	gi|15232383|ref|NP_191621.1|	399	163	391	0.96	0.98	0	229	454	1e-127	phosphatidate cytidylyltransferase family protein [Arabidopsis thaliana] >gi|7329672|emb|CAB82666.1| phosphatidate cytidylyltransferase-like protein [Arabidopsis thaliana]
Unigene10503_WT	362	1	201	gi|22329733|ref|NP_173676.2|	912	846	912	0.8	0.89	0	67	120	6e-27	ATSAC1 (suppressor of actin 1); phosphatidylinositol-4,5-bisphosphate 5-phosphatase [Arabidopsis thaliana] >gi|33337344|gb|AAQ13339.1|AF266460_1 FIG4-like protein AtFIG4 [Arabidopsis thaliana] >gi|31415719|gb|AAP49834.1| SAC domain protein 1 [Arabidopsis thaliana]
Unigene10504_WT	258	1	219	gi|18379271|ref|NP_565271.1|	458	386	458	0.93	0.97	0	73	136	6e-32	PUX2 (PLANT UBX DOMAIN-CONTAINING PROTEIN 2); nucleic acid binding / zinc ion binding [Arabidopsis thaliana] >gi|20197545|gb|AAD12706.2| expressed protein [Arabidopsis thaliana] >gi|45862324|gb|AAS78924.1| CDC48-interacting UBX-domain protein [Arabidopsis thaliana]
Unigene10505_WT	326	326	3	gi|42568637|ref|NP_200684.2|	557	430	537	0.92	0.97	0	108	207	2e-53	DDB2 (damaged DNA-binding 2); nucleic acid binding / nucleotide binding / zinc ion binding [Arabidopsis thaliana] >gi|75324350|sp|Q6NQ88.1|DDB2_ARATH RecName: Full=Protein DAMAGED DNA-BINDING 2; AltName: Full=UV-damaged DNA-binding protein 2 >gi|34365763|gb|AAQ65193.1| At5g58760 [Arabidopsis thaliana]
Unigene10506_WT	671	1	669	gi|30690738|ref|NP_198117.2|	1072	666	888	0.91	0.94	0	223	402	1e-111	PWWP domain-containing protein [Arabidopsis thaliana]
Unigene10507_WT	241	3	239	gi|15237325|ref|NP_197136.1|	470	286	364	0.89	0.92	0	79	136	7e-32	FRL1 (FRIGIDA LIKE 1) [Arabidopsis thaliana] >gi|18700117|gb|AAL77670.1| AT5g16320/MQK4_4 [Arabidopsis thaliana] >gi|20856075|gb|AAM26646.1| AT5g16320/MQK4_4 [Arabidopsis thaliana] >gi|46810269|tpg|DAA05285.1| TPA_exp: flowering time protein [Arabidopsis thaliana]
Unigene10508_WT	1121	906	1	gi|297816870|ref|XP_002876318.1|	332	1	302	0.96	0.98	0	302	575	1e-163	mitochondrial substrate carrier family protein [Arabidopsis lyrata subsp. lyrata] >gi|297322156|gb|EFH52577.1| mitochondrial substrate carrier family protein [Arabidopsis lyrata subsp. lyrata]
Unigene10509_WT	780	134	649	gi|108861887|sp|Q9SB89.2|RH27_ARATH	633	56	215	0.55	0.71	0	173	161	2e-56	RecName: Full=DEAD-box ATP-dependent RNA helicase 27 >gi|2827700|emb|CAA16673.1| DEAD box ATP dependent helicase protein [Arabidopsis thaliana] >gi|9759574|dbj|BAB11137.1| ATP-dependent RNA helicase-like [Arabidopsis thaliana] >gi|16649121|gb|AAL24412.1| ATP-dependent RNA helicase-like [Arabidopsis thaliana] >gi|24899721|gb|AAN65075.1| ATP-dependent RNA helicase-like [Arabidopsis thaliana]
Unigene1051_WT	292	290	3	gi|15242945|ref|NP_200038.1|	385	213	308	0.96	0.98	0	96	195	1e-49	transducin family protein / WD-40 repeat family protein [Arabidopsis thaliana] >gi|27808604|gb|AAO24582.1| At5g52250 [Arabidopsis thaliana]
Unigene10510_WT	455	1	162	gi|18419957|ref|NP_568014.1|	350	254	307	1	1	0	54	115	6e-48	MAP1D (METHIONINE AMINOPEPTIDASE 1D); aminopeptidase/ metalloexopeptidase [Arabidopsis thaliana] >gi|75172582|sp|Q9FV50.1|AMP1D_ARATH RecName: Full=Methionine aminopeptidase 1D, chloroplastic/mitochondrial; Short=MAP 1D; Short=MetAP 1D; AltName: Full=Peptidase M 1D; Flags: Precursor >gi|11320960|gb|AAG33977.1|AF250963_1 methionine aminopeptidase-like protein [Arabidopsis thaliana] >gi|21553973|gb…
Unigene10513_WT	707	705	139	gi|117168227|gb|ABK32196.1|	225	39	223	0.89	0.93	0	189	340	7e-93	At1g76020 [Arabidopsis thaliana]
Unigene10514_WT	428	421	26	gi|15223420|ref|NP_171660.1|	247	107	247	0.47	0.56	0.08	144	122	1e-27	AGL28 (AGAMOUS-LIKE 28); DNA binding / transcription factor [Arabidopsis thaliana] >gi|8920589|gb|AAF81311.1|AC061957_7 Contains strong similarity (practically identical) to a MADS-box protein from Arabidopsis thaliana gi|2505875 and contains a SRF-type transcription factor (DNA-binding and dimerisation) PF|00319 domain >gi|32402426|gb|AAN52795.1| MADS-box protein AGL28 [Arabidopsis thaliana] >gi…
Unigene10515_WT	711	3	710	gi|240256190|ref|NP_195381.6|	1000	153	388	0.95	0.98	0	236	447	1e-125	EMB2754 (EMBRYO DEFECTIVE 2754); binding / small GTPase regulator [Arabidopsis thaliana]
Unigene10516_WT	274	272	6	gi|18412668|ref|NP_565230.1|	305	132	231	0.54	0.63	0.11	101	100	4e-21	binding [Arabidopsis thaliana]
Unigene10517_WT	284	1	282	gi|3600054|gb|AAC35541.1|	432	30	123	0.6	0.74	0	94	130	5e-30	F2P3.4 gene product [Arabidopsis thaliana] >gi|71143056|gb|AAZ23919.1| At4g11090 [Arabidopsis thaliana]
Unigene10518_WT	375	1	375	gi|297796761|ref|XP_002866265.1|	624	81	205	0.94	0.96	0	125	244	2e-64	ATEXO70B1 [Arabidopsis lyrata subsp. lyrata] >gi|297312100|gb|EFH42524.1| ATEXO70B1 [Arabidopsis lyrata subsp. lyrata]
Unigene1052_WT	1057	38	643	gi|9954732|gb|AAG09085.1|AC026237_6	202	1	197	0.68	0.8	0.01	205	252	5e-66	Hypothetical Protein [Arabidopsis thaliana]
Unigene10520_WT	479	3	479	gi|186511153|ref|NP_001118852.1|	891	206	364	0.88	0.93	0	159	296	7e-80	peptidase M16 family protein / insulinase family protein [Arabidopsis thaliana]
Unigene10521_WT	727	3	725	gi|186511153|ref|NP_001118852.1|	891	206	446	0.84	0.91	0	241	430	1e-119	peptidase M16 family protein / insulinase family protein [Arabidopsis thaliana]
Unigene10522_WT	509	3	509	gi|297842537|ref|XP_002889150.1|	1298	474	642	0.89	0.93	0	169	306	1e-82	binding protein [Arabidopsis lyrata subsp. lyrata] >gi|297334991|gb|EFH65409.1| binding protein [Arabidopsis lyrata subsp. lyrata]
Unigene10523_WT	487	1	132	gi|79570971|ref|NP_181459.4|	1181	1123	1165	0.84	0.86	0	44	77.8	2e-19	RNA binding / binding / protein binding [Arabidopsis thaliana]
Unigene10524_WT	230	230	3	gi|16226430|gb|AAL16166.1|AF428398_1	372	138	213	0.98	1	0	76	159	1e-38	At2g30360/T9D9.17 [Arabidopsis thaliana]
Unigene10526_WT	351	350	3	gi|297840569|ref|XP_002888166.1|	1469	724	840	0.85	0.93	0	117	209	6e-54	PDR8/PEN3 [Arabidopsis lyrata subsp. lyrata] >gi|297334007|gb|EFH64425.1| PDR8/PEN3 [Arabidopsis lyrata subsp. lyrata]
Unigene10527_WT	265	1	264	gi|2832669|emb|CAA16769.1|	339	59	145	0.86	0.93	0	88	154	3e-37	hypothetical protein [Arabidopsis thaliana] >gi|7269064|emb|CAB79174.1| hypothetical protein [Arabidopsis thaliana]
Unigene10528_WT	346	293	3	gi|297792309|ref|XP_002864039.1|	728	1	97	0.9	0.94	0	97	186	5e-47	ATFRO8/FRO8 [Arabidopsis lyrata subsp. lyrata] >gi|297309874|gb|EFH40298.1| ATFRO8/FRO8 [Arabidopsis lyrata subsp. lyrata]
Unigene10529_WT	299	1	297	gi|297830550|ref|XP_002883157.1|	668	388	483	0.74	0.8	0.02	102	133	6e-31	catalytic/ coenzyme binding protein [Arabidopsis lyrata subsp. lyrata] >gi|297328997|gb|EFH59416.1| catalytic/ coenzyme binding protein [Arabidopsis lyrata subsp. lyrata]
Unigene1053_WT	525	525	157	gi|297813521|ref|XP_002874644.1|	711	562	685	0.79	0.86	0	124	191	1e-57	kinase [Arabidopsis lyrata subsp. lyrata] >gi|297320481|gb|EFH50903.1| kinase [Arabidopsis lyrata subsp. lyrata]
Unigene10530_WT	726	1	726	gi|37935812|gb|AAP73043.1|	995	191	437	0.92	0.94	0.02	247	447	1e-125	26S proteasome subunit RPN2b [Arabidopsis thaliana]
Unigene10531_WT	254	254	3	gi|15224186|ref|NP_179441.1|	363	237	321	0.9	0.92	0.01	85	178	1e-44	emb2444 (embryo defective 2444); RNA binding / nucleic acid binding / nucleotide binding [Arabidopsis thaliana]
Unigene10532_WT	895	566	3	gi|79324637|ref|NP_001031506.1|	432	88	273	0.85	0.9	0.02	192	322	1e-117	LCD1 (LOWER CELL DENSITY 1) [Arabidopsis thaliana] >gi|222423084|dbj|BAH19522.1| AT2G37860 [Arabidopsis thaliana]
Unigene10533_WT	374	1	372	gi|300379523|gb|ACF22090.2|	512	131	254	1	1	0	124	242	8e-64	natural resistance associated macrophage protein [Brassica juncea]
Unigene10534_WT	323	1	321	gi|18424166|ref|NP_568892.1|	806	414	520	0.98	0.99	0	107	203	6e-52	ftsh9 (FtsH protease 9); ATP-dependent peptidase/ ATPase/ metallopeptidase [Arabidopsis thaliana] >gi|75170859|sp|Q9FIM2.1|FTSH9_ARATH RecName: Full=Cell division protease ftsH homolog 9, chloroplastic; Short=AtFtsH9; Flags: Precursor >gi|9759220|dbj|BAB09632.1| cell division protein FtsH [Arabidopsis thaliana] >gi|16648973|gb|AAL24338.1| cell division protein FtsH [Arabidopsis thaliana]
Unigene10536_WT	443	1	441	gi|6630452|gb|AAF19540.1|AC007190_8	224	45	191	0.91	0.94	0	147	275	1e-73	F23N19.19 [Arabidopsis thaliana] >gi|38603860|gb|AAR24675.1| At1g62840 [Arabidopsis thaliana]
Unigene10537_WT	489	488	246	gi|18407519|ref|NP_566122.1|	197	117	197	0.96	0.98	0	81	169	1e-41	RPH1 (RESISTANCE TO PHYTOPHTHORA 1) [Arabidopsis thaliana] >gi|30690887|ref|NP_850484.1| RPH1 (RESISTANCE TO PHYTOPHTHORA 1) [Arabidopsis thaliana] >gi|20197563|gb|AAD13710.2| expressed protein [Arabidopsis thaliana]
Unigene10538_WT	263	1	261	gi|15231110|ref|NP_188666.1|	244	44	120	0.77	0.79	0	87	132	1e-30	ERF7 (ETHYLINE RESPONSE FACTOR 7); DNA binding / protein binding / transcription factor/ transcription repressor [Arabidopsis thaliana] >gi|57012873|sp|Q9LDE4.1|ERF83_ARATH RecName: Full=Ethylene-responsive transcription factor 7; Short=AtERF7; AltName: Full=Ethylene-responsive element-binding factor 7; Short=EREBP-7 >gi|8467962|dbj|BAA96653.1| ERF transcription factor 7 [Arabidopsis thaliana] >g…
Unigene10539_WT	266	1	261	gi|18407151|ref|NP_564775.1|	805	675	761	0.93	0.98	0	87	170	4e-42	SD1-29 (S-DOMAIN-1 29); carbohydrate binding / kinase/ protein kinase [Arabidopsis thaliana] >gi|3056592|gb|AAC13903.1|AAC13903 T1F9.13 [Arabidopsis thaliana] >gi|19699075|gb|AAL90905.1| At1g61380/T1F9_13 [Arabidopsis thaliana] >gi|23308469|gb|AAN18204.1| At1g61380/T1F9_13 [Arabidopsis thaliana]
Unigene1054_WT	815	699	151	gi|15221248|ref|NP_172684.1|	465	283	465	0.91	0.94	0	183	359	1e-101	flavin-containing monooxygenase family protein / FMO family protein [Arabidopsis thaliana]
Unigene10540_WT	422	422	3	gi|297796903|ref|XP_002866336.1|	365	97	236	0.9	0.93	0	140	270	3e-72	oxidoreductase [Arabidopsis lyrata subsp. lyrata] >gi|297312171|gb|EFH42595.1| oxidoreductase [Arabidopsis lyrata subsp. lyrata]
Unigene10542_WT	239	239	78	gi|297797343|ref|XP_002866556.1|	162	109	162	0.94	0.96	0	54	100	5e-21	SAP domain-containing protein [Arabidopsis lyrata subsp. lyrata] >gi|297312391|gb|EFH42815.1| SAP domain-containing protein [Arabidopsis lyrata subsp. lyrata]
Unigene10543_WT	308	3	308	gi|18404975|ref|NP_565900.1|	814	160	261	0.9	0.92	0	102	177	3e-44	ATATH8; transporter [Arabidopsis thaliana]
Unigene10544_WT	299	234	1	gi|297845294|ref|XP_002890528.1|	692	8	90	0.54	0.6	0.16	93	72.4	2e-12	MA3 domain-containing protein [Arabidopsis lyrata subsp. lyrata] >gi|297336370|gb|EFH66787.1| MA3 domain-containing protein [Arabidopsis lyrata subsp. lyrata]
Unigene10546_WT	229	227	3	gi|297798344|ref|XP_002867056.1|	570	72	146	0.92	0.93	0.01	76	133	5e-31	kinase family protein [Arabidopsis lyrata subsp. lyrata] >gi|297312892|gb|EFH43315.1| kinase family protein [Arabidopsis lyrata subsp. lyrata]
Unigene10547_WT	406	1	249	gi|297829238|ref|XP_002882501.1|	323	241	323	0.92	0.96	0	83	164	4e-40	tRNA pseudouridine synthase family protein [Arabidopsis lyrata subsp. lyrata] >gi|297328341|gb|EFH58760.1| tRNA pseudouridine synthase family protein [Arabidopsis lyrata subsp. lyrata]
Unigene10549_WT	298	297	1	gi|297844450|ref|XP_002890106.1|	594	193	289	0.83	0.91	0	99	161	2e-39	DNA binding protein [Arabidopsis lyrata subsp. lyrata] >gi|297335948|gb|EFH66365.1| DNA binding protein [Arabidopsis lyrata subsp. lyrata]
Unigene1055_WT	781	779	3	gi|6573762|gb|AAF17682.1|AC009243_9	367	115	363	0.9	0.93	0	259	449	1e-125	F28K19.13 [Arabidopsis thaliana] >gi|14586402|emb|CAC42910.1| bZIP50 protein [Arabidopsis thaliana]
Unigene10550_WT	236	236	3	gi|297849794|ref|XP_002892778.1|	302	32	109	0.97	0.98	0	78	159	1e-38	DRL1 protein [Arabidopsis lyrata subsp. lyrata] >gi|297338620|gb|EFH69037.1| DRL1 protein [Arabidopsis lyrata subsp. lyrata]
Unigene10551_WT	521	510	1	gi|15220579|ref|NP_176957.1|	631	1	170	0.98	0.99	0	170	340	6e-93	phototropic-responsive NPH3 family protein [Arabidopsis thaliana] >gi|42572025|ref|NP_974103.1| phototropic-responsive NPH3 family protein [Arabidopsis thaliana] >gi|31711740|gb|AAP68226.1| At1g67900 [Arabidopsis thaliana]
Unigene10552_WT	275	275	3	gi|145338396|ref|NP_187801.3|	572	216	306	0.93	0.96	0	91	184	2e-46	prenyltransferase/ zinc ion binding [Arabidopsis thaliana]
Unigene10553_WT	624	5	622	gi|240255926|ref|NP_193367.7|	1830	427	631	0.96	0.97	0	206	405	1e-112	SPK1 (SPIKE1); GTP binding / GTPase binding / guanyl-nucleotide exchange factor [Arabidopsis thaliana]
Unigene10554_WT	393	3	239	gi|30683416|ref|NP_193316.3|	898	805	894	0.7	0.75	0.12	90	114	4e-25	GTP binding [Arabidopsis thaliana]
Unigene10555_WT	275	1	273	gi|297812113|ref|XP_002873940.1|	543	384	474	0.95	0.96	0	91	168	2e-41	RANGAP2 [Arabidopsis lyrata subsp. lyrata] >gi|297319777|gb|EFH50199.1| RANGAP2 [Arabidopsis lyrata subsp. lyrata]
Unigene10556_WT	247	112	246	gi|186501375|ref|NP_179462.2|	470	4	48	0.88	0.95	0	45	81.6	2e-15	GTP binding / GTPase/ serine-type peptidase/ translation factor, nucleic acid binding [Arabidopsis thaliana]
Unigene10557_WT	544	543	1	gi|297820024|ref|XP_002877895.1|	444	135	315	0.98	1	0	181	364	1e-100	enolase [Arabidopsis lyrata subsp. lyrata] >gi|297323733|gb|EFH54154.1| enolase [Arabidopsis lyrata subsp. lyrata]
Unigene10558_WT	637	3	632	gi|42567081|ref|NP_194117.3|	452	246	452	0.79	0.89	0	210	327	9e-89	PHD finger protein-related [Arabidopsis thaliana] >gi|42573007|ref|NP_974600.1| PHD finger protein-related [Arabidopsis thaliana] >gi|145333865|ref|NP_001078436.1| PHD finger protein-related [Arabidopsis thaliana]
Unigene10559_WT	682	1	681	gi|15238729|ref|NP_200149.1|	587	38	262	0.94	0.96	0	227	421	1e-117	PMEPCRF (PECTIN METHYLESTERASE PCR FRAGMENT F); pectinesterase [Arabidopsis thaliana] >gi|75309150|sp|Q9FK05.1|PME61_ARATH RecName: Full=Probable pectinesterase/pectinesterase inhibitor 61; Includes: RecName: Full=Pectinesterase inhibitor 61; AltName: Full=Pectin methylesterase inhibitor 61; Includes: RecName: Full=Pectinesterase 61; Short=PE 61; AltName: Full=AtPMEpcrF; AltName: Full=Pectin meth…
Unigene1056_WT	527	1	525	gi|240256486|ref|NP_201378.5|	1010	186	360	0.89	0.94	0	175	295	1e-79	LINC4 (LITTLE NUCLEI4) [Arabidopsis thaliana]
Unigene10560_WT	546	546	1	gi|15226985|ref|NP_180455.1|	654	155	330	0.93	0.93	0	182	333	9e-91	PLL4 (POLTERGEIST LIKE 4); catalytic/ protein serine/threonine phosphatase [Arabidopsis thaliana] >gi|75216896|sp|Q9ZV25.1|P2C23_ARATH RecName: Full=Probable protein phosphatase 2C 23; Short=AtPP2C23; AltName: Full=Protein POLTERGEIST-LIKE 4; AltName: Full=Protein phosphatase 2C PLL4; Short=PP2C PLL4
Unigene10561_WT	236	236	3	gi|15221690|ref|NP_176500.1|	317	166	243	0.98	0.98	0	78	151	3e-36	ATRBL2 (Arabidopsis thaliana Rhomboid-like 2); serine-type endopeptidase >gi|77999980|dbj|BAE46871.1| Rhomboid family protein AtRBL2 [Arabidopsis thaliana]
Unigene10562_WT	568	1	417	gi|4580461|gb|AAD24385.1|	268	130	268	0.97	0.98	0	139	273	1e-72	expressed protein [Arabidopsis thaliana]
Unigene10563_WT	614	1	609	gi|186510182|ref|NP_001118652.1|	880	666	869	0.84	0.91	0	204	335	2e-91	protein binding [Arabidopsis thaliana]
Unigene10564_WT	303	8	295	gi|89257666|gb|ABD65153.1|	333	132	228	0.39	0.52	0.01	97	57.8	4e-08	SLL3 ORF2 protein [Brassica oleracea]
Unigene10566_WT	348	206	3	gi|57222164|gb|AAW38989.1|	238	1	71	0.92	0.92	0.04	71	133	7e-31	At5g56860 [Arabidopsis thaliana]
Unigene10567_WT	293	291	121	gi|15231910|ref|NP_187455.1|	1367	823	879	0.77	0.85	0	57	90.9	5e-38	MAPKKK6; ATP binding / binding / kinase/ protein kinase/ protein serine/threonine kinase/ protein tyrosine kinase [Arabidopsis thaliana]
Unigene10568_WT	1812	3	1745	gi|297798672|ref|XP_002867220.1|	1424	848	1424	0.94	0.97	0	581	1125	0	glycine-rich protein [Arabidopsis lyrata subsp. lyrata] >gi|297313056|gb|EFH43479.1| glycine-rich protein [Arabidopsis lyrata subsp. lyrata]
Unigene10569_WT	431	106	429	gi|297831348|ref|XP_002883556.1|	379	1	107	0.88	0.9	0	109	181	3e-45	F-box family protein [Arabidopsis lyrata subsp. lyrata] >gi|297329396|gb|EFH59815.1| F-box family protein [Arabidopsis lyrata subsp. lyrata]
Unigene1057_WT	433	286	2	gi|15229155|ref|NP_189863.1|	532	113	206	0.61	0.7	0	95	107	5e-36	F-box family protein [Arabidopsis thaliana]
Unigene10570_WT	1575	1	1506	gi|15240970|ref|NP_195760.1|	1467	922	1467	0.83	0.85	0.08	549	840	0	ESP4 (ENHANCED SILENCING PHENOTYPE 4); binding [Arabidopsis thaliana]
Unigene10571_WT	557	557	129	gi|30687512|ref|NP_181378.2|	1399	858	1003	0.68	0.76	0.02	146	184	8e-63	SCAR2 (SCAR HOMOLOG 2) [Arabidopsis thaliana] >gi|75111022|sp|Q5XPJ9.1|SCAR2_ARATH RecName: Full=Protein SCAR2; Short=AtSCAR2; AltName: Full=Protein DISTORTED 3; AltName: Full=Protein IRREGULAR TRICHOME BRANCH 1; AltName: Full=Protein WAVE4 >gi|53801278|gb|AAU93849.1| SCAR2 [Arabidopsis thaliana] >gi|57240100|gb|AAW49260.1| DISTORTED3/SCAR2 [Arabidopsis thaliana]
Unigene10573_WT	491	1	489	gi|297850192|ref|XP_002892977.1|	716	528	695	0.78	0.84	0.03	169	251	3e-66	nucleotidyltransferase family protein [Arabidopsis lyrata subsp. lyrata] >gi|297338819|gb|EFH69236.1| nucleotidyltransferase family protein [Arabidopsis lyrata subsp. lyrata]
Unigene10574_WT	408	342	1	gi|15240510|ref|NP_199769.1|	695	1	127	0.72	0.82	0.1	127	172	1e-42	DNAJ heat shock N-terminal domain-containing protein [Arabidopsis thaliana]
Unigene10575_WT	524	524	3	gi|15226781|ref|NP_181006.1|	406	223	396	0.99	1	0	174	353	8e-97	transketolase family protein [Arabidopsis thaliana] >gi|109134117|gb|ABG25057.1| At2g34590 [Arabidopsis thaliana]
Unigene10577_WT	458	1	456	gi|297809167|ref|XP_002872467.1|	624	111	262	0.97	0.98	0	152	295	2e-79	ATSLY1 [Arabidopsis lyrata subsp. lyrata] >gi|297318304|gb|EFH48726.1| ATSLY1 [Arabidopsis lyrata subsp. lyrata]
Unigene10578_WT	537	422	3	gi|15237005|ref|NP_195267.1|	162	1	140	1	1	0	140	286	1e-76	clathrin adaptor complex small chain family protein [Arabidopsis thaliana] >gi|75097963|sp|O23685.1|AP1S2_ARATH RecName: Full=AP-1 complex subunit sigma-2; AltName: Full=Adapter-related protein complex 1 sigma-2 subunit; AltName: Full=Adaptor AP-1 19 kDa protein; AltName: Full=Adaptor protein complex AP-1 sigma-2 subunit; AltName: Full=Clathrin assembly protein complex 1 sigma-2 small chain; AltN…
Unigene10579_WT	428	179	3	gi|8778825|gb|AAF79824.1|AC026875_4	990	190	248	0.94	0.94	0	59	109	2e-36	T6D22.8 [Arabidopsis thaliana]
Unigene1058_WT	744	1	744	gi|297793391|ref|XP_002864580.1|	482	168	415	0.89	0.93	0	248	449	1e-125	kinase family protein [Arabidopsis lyrata subsp. lyrata] >gi|297310415|gb|EFH40839.1| kinase family protein [Arabidopsis lyrata subsp. lyrata]
Unigene10580_WT	285	2	283	gi|15237873|ref|NP_197193.1|	1145	451	544	0.93	0.98	0	94	188	2e-47	CSLD2 (CELLULOSE-SYNTHASE LIKE D2); cellulose synthase/ transferase, transferring glycosyl groups [Arabidopsis thaliana] >gi|75174138|sp|Q9LFL0.1|CSLD2_ARATH RecName: Full=Cellulose synthase-like protein D2; Short=AtCslD2 >gi|9755692|emb|CAC01704.1| cellulose synthase catalytic subunit-like protein [Arabidopsis thaliana]
Unigene10581_WT	548	1	375	gi|15235304|ref|NP_194573.1|	153	26	150	0.92	0.96	0	125	233	7e-61	DNA-binding protein-related [Arabidopsis thaliana] >gi|73921135|sp|O49453.1|Y4844_ARATH RecName: Full=Uncharacterized protein At4g28440 >gi|15912309|gb|AAL08288.1| AT4g28440/F20O9_120 [Arabidopsis thaliana]
Unigene10582_WT	492	491	3	gi|42566924|ref|NP_193558.3|	1040	448	611	0.95	0.98	0	164	314	2e-85	ATSS4; transferase, transferring glycosyl groups [Arabidopsis thaliana] >gi|110741548|dbj|BAE98723.1| starch synthase-like protein [Arabidopsis thaliana]
Unigene10583_WT	242	212	3	gi|15235304|ref|NP_194573.1|	153	1	69	0.87	0.94	0	70	118	2e-26	DNA-binding protein-related [Arabidopsis thaliana] >gi|73921135|sp|O49453.1|Y4844_ARATH RecName: Full=Uncharacterized protein At4g28440 >gi|15912309|gb|AAL08288.1| AT4g28440/F20O9_120 [Arabidopsis thaliana]
Unigene10584_WT	394	131	3	gi|297801354|ref|XP_002868561.1|	610	1	43	0.97	1	0	43	87.8	4e-17	AT5g42080/MJC20_19 [Arabidopsis lyrata subsp. lyrata] >gi|297314397|gb|EFH44820.1| AT5g42080/MJC20_19 [Arabidopsis lyrata subsp. lyrata]
Unigene10586_WT	281	1	141	gi|115445545|ref|NP_001046552.1|	55	8	54	0.72	0.85	0	47	77	6e-14	Os02g0279800 [Oryza sativa Japonica Group] >gi|113536083|dbj|BAF08466.1| Os02g0279800 [Oryza sativa Japonica Group]
Unigene10587_WT	884	12	563	gi|240256381|ref|NP_568561.4|	469	286	469	0.79	0.89	0	184	300	2e-80	transferase/ transferase, transferring acyl groups other than amino-acyl groups [Arabidopsis thaliana] >gi|15450469|gb|AAK96528.1| AT5g39050/MXF12_60 [Arabidopsis thaliana] >gi|25090341|gb|AAN72280.1| At5g39050/MXF12_60 [Arabidopsis thaliana]
Unigene10588_WT	685	1	684	gi|30685269|ref|NP_851040.1|	548	300	526	0.94	0.96	0	228	426	1e-118	KH domain-containing protein [Arabidopsis thaliana] >gi|30685276|ref|NP_197031.3| KH domain-containing protein [Arabidopsis thaliana]
Unigene10589_WT	661	656	3	gi|78099093|sp|Q8L796.2|PI5K2_ARATH	754	49	266	0.96	0.98	0	218	470	1e-132	RecName: Full=Phosphatidylinositol-4-phosphate 5-kinase 2; Short=AtPIP5K2; AltName: Full=1-phosphatidylinositol-4-phosphate kinase 2; AltName: Full=Diphosphoinositide kinase 2; AltName: Full=PtdIns(4)P-5-kinase 2
Unigene1059_WT	1018	51	1016	gi|15233558|ref|NP_192363.1|	659	1	321	0.79	0.87	0	322	527	1e-149	protein kinase family protein [Arabidopsis thaliana]
Unigene10590_WT	272	1	270	gi|297829320|ref|XP_002882542.1|	504	47	136	0.96	0.98	0	90	178	2e-44	SET domain-containing protein [Arabidopsis lyrata subsp. lyrata] >gi|297328382|gb|EFH58801.1| SET domain-containing protein [Arabidopsis lyrata subsp. lyrata]
Unigene10591_WT	1810	1810	107	gi|297806227|ref|XP_002870997.1|	1509	941	1509	0.9	0.94	0	570	1033	0	ubiquitin-protein ligase 4 [Arabidopsis lyrata subsp. lyrata] >gi|297316834|gb|EFH47256.1| ubiquitin-protein ligase 4 [Arabidopsis lyrata subsp. lyrata]
Unigene10592_WT	269	268	2	gi|42571191|ref|NP_973669.1|	568	156	244	0.92	0.95	0	89	166	6e-41	tubulin-specific chaperone C-related [Arabidopsis thaliana] >gi|51536484|gb|AAU05480.1| At2g42230 [Arabidopsis thaliana] >gi|53850497|gb|AAU95425.1| At2g42230 [Arabidopsis thaliana]
Unigene10593_WT	337	1	159	gi|222423545|dbj|BAH19742.1|	196	144	196	0.9	0.94	0	53	113	8e-25	AT3G26510 [Arabidopsis thaliana]
Unigene10594_WT	437	316	5	gi|3319352|gb|AAC26241.1|	850	2	106	0.72	0.77	0	105	151	2e-36	F9D12.15 gene product [Arabidopsis thaliana]
Unigene10595_WT	242	76	240	gi|15234957|ref|NP_192755.1|	254	1	55	0.92	0.94	0	55	115	1e-25	synaptobrevin-related family protein [Arabidopsis thaliana] >gi|42572861|ref|NP_974527.1| synaptobrevin-related family protein [Arabidopsis thaliana] >gi|28416649|gb|AAO42855.1| At4g10170 [Arabidopsis thaliana]
Unigene10596_WT	664	601	2	gi|297798552|ref|XP_002867160.1|	391	6	204	0.86	0.91	0	201	337	6e-92	inositol 1,3,4-trisphosphate 5/6-kinase family protein [Arabidopsis lyrata subsp. lyrata] >gi|297312996|gb|EFH43419.1| inositol 1,3,4-trisphosphate 5/6-kinase family protein [Arabidopsis lyrata subsp. lyrata]
Unigene10597_WT	324	290	3	gi|15235258|ref|NP_193733.1|	208	1	97	0.85	0.87	0.01	97	160	4e-39	VQ motif-containing protein [Arabidopsis thaliana] >gi|28950735|gb|AAO63291.1| At4g20000 [Arabidopsis thaliana]
Unigene10598_WT	424	424	5	gi|297851610|ref|XP_002893686.1|	410	5	144	0.92	0.94	0	141	254	3e-67	pentatricopeptide repeat-containing protein [Arabidopsis lyrata subsp. lyrata] >gi|297339528|gb|EFH69945.1| pentatricopeptide repeat-containing protein [Arabidopsis lyrata subsp. lyrata]
Unigene10599_WT	426	425	6	gi|15239551|ref|NP_200225.1|	428	170	308	0.8	0.9	0	140	214	2e-55	ILL3; IAA-amino acid conjugate hydrolase/ metallopeptidase [Arabidopsis thaliana] >gi|75220092|sp|O81641.1|ILL3_ARATH RecName: Full=IAA-amino acid hydrolase ILR1-like 3; Flags: Precursor >gi|3420801|gb|AAC31939.1| IAA-amino acid hydrolase homolog ILL3 [Arabidopsis thaliana] >gi|10178163|dbj|BAB11576.1| IAA-amino acid hydrolase homolog ILL3 [Arabidopsis thaliana]
Unigene106_WT	754	3	752	gi|30685105|ref|NP_850176.1|	671	384	633	0.91	0.94	0	250	454	1e-127	RAP [Arabidopsis thaliana] >gi|18086393|gb|AAL57655.1| At2g31890/F20M17.7 [Arabidopsis thaliana] >gi|22136584|gb|AAM91078.1| At2g31890/F20M17.7 [Arabidopsis thaliana]
Unigene1060_WT	286	284	3	gi|30678850|ref|NP_186994.2|	408	38	127	0.91	0.93	0	94	157	4e-38	armadillo/beta-catenin repeat family protein [Arabidopsis thaliana]
Unigene10601_WT	743	1	702	gi|227206128|dbj|BAH57119.1|	255	22	255	0.97	0.98	0	234	475	1e-133	AT1G72660 [Arabidopsis thaliana]
Unigene10602_WT	510	510	1	gi|9759112|dbj|BAB09597.1|	1068	83	251	0.95	0.97	0	170	320	4e-87	low density lipoprotein B-like protein [Arabidopsis thaliana]
Unigene10603_WT	361	1	360	gi|153799762|gb|ABS50612.1|	424	74	193	1	1	0	120	248	2e-65	cytochrome c biogenesis orf452 [Arabidopsis thaliana] >gi|153799764|gb|ABS50613.1| cytochrome c biogenesis orf452 [Arabidopsis thaliana]
Unigene10604_WT	521	368	3	gi|30686949|ref|NP_194292.2|	449	1	120	0.84	0.86	0.02	125	200	8e-51	hydroxyproline-rich glycoprotein family protein [Arabidopsis thaliana] >gi|28951011|gb|AAO63429.1| At4g25620 [Arabidopsis thaliana]
Unigene10605_WT	259	155	3	gi|15238025|ref|NP_197279.1|	281	1	51	0.96	0.98	0	51	100	5e-21	ATCBR (ARABIDOPSIS THALIANA NADH:CYTOCHROME B5 REDUCTASE 1); cytochrome-b5 reductase [Arabidopsis thaliana] >gi|4240116|dbj|BAA74837.1| NADH-cytochrome b5 reductase [Arabidopsis thaliana] >gi|4240118|dbj|BAA74838.1| NADH-cytochrome b5 reductase [Arabidopsis thaliana] >gi|9759054|dbj|BAB09576.1| NADH-cytochrome b5 reductase [Arabidopsis thaliana] >gi|21553853|gb|AAM62946.1| NADH-cytochrome b5 redu…
Unigene10606_WT	424	271	2	gi|15238109|ref|NP_199560.1|	1361	1	98	0.68	0.74	0.09	99	119	1e-26	unknown protein [Arabidopsis thaliana] >gi|9758777|dbj|BAB09075.1| unnamed protein product [Arabidopsis thaliana]
Unigene10607_WT	647	1	636	gi|75219581|sp|O49318.1|Y2317_ARATH	1124	913	1124	0.98	0.99	0	212	427	1e-119	RecName: Full=Probable leucine-rich repeat receptor-like protein kinase At2g33170; Flags: Precursor >gi|224589539|gb|ACN59303.1| leucine-rich repeat receptor-like protein kinase [Arabidopsis thaliana]
Unigene10608_WT	473	319	2	gi|15222206|ref|NP_172777.1|	427	1	106	0.99	1	0	106	223	7e-58	DIS1 (DISTORTED TRICHOMES 1); ATP binding / actin binding / protein binding / structural constituent of cytoskeleton [Arabidopsis thaliana] >gi|75313139|sp|Q9SAF1.1|ARP3_ARATH RecName: Full=Actin-related protein 3; AltName: Full=Protein DISTORTED TRICHOMES 1 >gi|4850401|gb|AAD31071.1|AC007357_20 Strong similarity to gb|U29610 Actin-like protein (Arp3) from Acanthamoeba castellanii and is a member…
Unigene10609_WT	249	128	3	gi|8778253|gb|AAF79262.1|AC023279_11	467	1	42	0.95	0.95	0	42	79.3	1e-14	F12K21.24 [Arabidopsis thaliana]
Unigene1061_WT	504	1	369	gi|297608516|ref|NP_001061714.2|	486	361	482	0.62	0.8	0	123	165	3e-40	Os08g0387500 [Oryza sativa Japonica Group] >gi|255678415|dbj|BAF23628.2| Os08g0387500 [Oryza sativa Japonica Group]
Unigene10610_WT	527	1	525	gi|145336060|ref|NP_173760.2|	460	93	267	0.96	0.97	0	175	345	2e-94	polygalacturonase [Arabidopsis thaliana]
Unigene10611_WT	1337	1	1335	gi|15238886|ref|NP_197362.1|	513	59	503	0.98	0.99	0	445	891	0	protein kinase family protein [Arabidopsis thaliana] >gi|91806876|gb|ABE66165.1| protein kinase family protein [Arabidopsis thaliana]
Unigene10612_WT	423	229	411	gi|297820332|ref|XP_002878049.1|	148	83	142	0.72	0.79	0.01	62	85.1	1e-25	hypothetical protein ARALYDRAFT_348672 [Arabidopsis lyrata subsp. lyrata] >gi|297323887|gb|EFH54308.1| hypothetical protein ARALYDRAFT_348672 [Arabidopsis lyrata subsp. lyrata]
Unigene10613_WT	304	302	6	gi|297851542|ref|XP_002893652.1|	725	474	571	0.79	0.88	0	99	160	6e-39	protein binding protein [Arabidopsis lyrata subsp. lyrata] >gi|297339494|gb|EFH69911.1| protein binding protein [Arabidopsis lyrata subsp. lyrata]
Unigene10614_WT	336	15	335	gi|297823817|ref|XP_002879791.1|	1004	1	107	0.93	0.96	0	107	215	1e-55	SAC3/GANP family protein [Arabidopsis lyrata subsp. lyrata] >gi|297325630|gb|EFH56050.1| SAC3/GANP family protein [Arabidopsis lyrata subsp. lyrata]
Unigene10615_WT	463	1	294	gi|14596187|gb|AAK68821.1|	368	271	368	0.95	0.97	0	98	189	1e-47	Unknown protein [Arabidopsis thaliana]
Unigene10616_WT	662	1	603	gi|75170771|sp|Q9FI70.1|FK122_ARATH	372	175	372	0.74	0.86	0	201	320	7e-87	RecName: Full=F-box/kelch-repeat protein At5g49000 >gi|119360043|gb|ABL66750.1| At5g49000 [Arabidopsis thaliana]
Unigene10617_WT	275	275	3	gi|297814271|ref|XP_002875019.1|	1006	230	320	0.93	0.97	0	91	181	3e-45	C2 domain-containing protein [Arabidopsis lyrata subsp. lyrata] >gi|297320856|gb|EFH51278.1| C2 domain-containing protein [Arabidopsis lyrata subsp. lyrata]
Unigene10618_WT	426	151	426	gi|15229025|ref|NP_190449.1|	278	1	92	0.88	0.9	0	92	164	3e-40	sterile alpha motif (SAM) domain-containing protein [Arabidopsis thaliana]
Unigene10619_WT	312	2	310	gi|15239213|ref|NP_201398.1|	569	271	371	0.96	0.96	0	103	194	2e-49	MLO10 (MILDEW RESISTANCE LOCUS O 10); calmodulin binding [Arabidopsis thaliana] >gi|33112395|sp|Q9FKY5.1|MLO10_ARATH RecName: Full=MLO-like protein 10; Short=AtMlo10 >gi|14091590|gb|AAK53803.1|AF369571_1 membrane protein Mlo10 [Arabidopsis thaliana] >gi|10177112|dbj|BAB10402.1| Mlo protein-like [Arabidopsis thaliana] >gi|192807346|gb|ACF06125.1| At5g65970 [Arabidopsis thaliana]
Unigene1062_WT	267	2	265	gi|18402015|ref|NP_564520.1|	680	564	651	0.86	0.89	0	88	157	5e-38	KU80; double-stranded DNA binding / protein binding [Arabidopsis thaliana] >gi|75172082|sp|Q9FQ09.1|KU80_ARATH RecName: Full=ATP-dependent DNA helicase 2 subunit KU80; AltName: Full=ATP-dependent DNA helicase 2 subunit 2; AltName: Full=ATP-dependent DNA helicase II 80 kDa subunit >gi|12006422|gb|AAG44851.1|AF283758_1 Ku80-like protein [Arabidopsis thaliana]
Unigene10620_WT	301	215	3	gi|21536650|gb|AAM60982.1|	540	1	69	0.87	0.91	0	71	128	2e-29	sodium-dicarboxylate cotransporter-like [Arabidopsis thaliana]
Unigene10621_WT	262	1	261	gi|42573816|ref|NP_975004.1|	411	207	293	0.91	0.97	0	87	159	9e-39	5-azacytidine resistance protein -related [Arabidopsis thaliana]
Unigene10623_WT	304	1	303	gi|297845622|ref|XP_002890692.1|	629	80	179	0.69	0.81	0	101	151	2e-36	kinase family protein [Arabidopsis lyrata subsp. lyrata] >gi|297336534|gb|EFH66951.1| kinase family protein [Arabidopsis lyrata subsp. lyrata]
Unigene10624_WT	423	1	423	gi|6633819|gb|AAF19678.1|AC009519_12	385	156	291	0.84	0.88	0	142	226	8e-59	F1N19.19 [Arabidopsis thaliana]
Unigene10625_WT	241	185	3	gi|5103822|gb|AAD39652.1|AC007591_17	155	1	61	0.95	0.96	0	61	117	4e-26	ESTs gb|R30529, gb|Z48463, gb|Z48467, gb|AA597369 and gb|AA394772 come from this gene [Arabidopsis thaliana] >gi|16209680|gb|AAL14398.1| At1g15230/F9L1_18 [Arabidopsis thaliana] >gi|21360405|gb|AAM47318.1| At1g15230/F9L1_18 [Arabidopsis thaliana]
Unigene10626_WT	288	185	3	gi|75150998|sp|Q8GWL2.1|LOR7_ARATH	182	1	60	0.93	0.95	0	61	107	4e-23	RecName: Full=Protein LURP-one-related 7
Unigene10627_WT	783	1	684	gi|115453383|ref|NP_001050292.1|	776	562	773	0.46	0.63	0	228	177	2e-43	Os03g0395300 [Oryza sativa Japonica Group] >gi|113548763|dbj|BAF12206.1| Os03g0395300 [Oryza sativa Japonica Group]
Unigene10628_WT	292	60	284	gi|4263766|gb|AAD15427.1|	524	276	352	0.51	0.66	0.02	77	77	6e-14	hypothetical protein [Arabidopsis thaliana]
Unigene10629_WT	645	2	643	gi|227202616|dbj|BAH56781.1|	449	76	248	0.59	0.66	0	216	230	1e-59	AT3G56720 [Arabidopsis thaliana]
Unigene1063_WT	410	19	408	gi|15231487|ref|NP_187418.1|	1027	699	827	0.81	0.87	0	131	221	2e-57	IBM1 (increase in bonsai methylation 1); histone demethylase(H3-K9 specific) / transcription factor [Arabidopsis thaliana]
Unigene10630_WT	613	492	1	gi|18395434|ref|NP_565290.1|	332	1	164	0.96	0.98	0	164	326	1e-88	UTR1 (UDP-GALACTOSE TRANSPORTER 1); UDP-galactose transmembrane transporter/ UDP-glucose transmembrane transporter/ pyrimidine nucleotide sugar transmembrane transporter [Arabidopsis thaliana] >gi|2947060|gb|AAC05341.1| expressed protein [Arabidopsis thaliana] >gi|56744236|gb|AAW28558.1| At2g02810 [Arabidopsis thaliana]
Unigene10631_WT	262	191	3	gi|18405153|ref|NP_030522.1|	408	1	60	0.87	0.95	0	63	109	8e-24	BPM3; protein binding [Arabidopsis thaliana] >gi|2642158|gb|AAB87125.1| expressed protein [Arabidopsis thaliana]
Unigene10632_WT	249	194	3	gi|18405153|ref|NP_030522.1|	408	1	60	0.87	0.92	0	64	112	1e-24	BPM3; protein binding [Arabidopsis thaliana] >gi|2642158|gb|AAB87125.1| expressed protein [Arabidopsis thaliana]
Unigene10633_WT	279	94	150	gi|18403453|ref|NP_566712.1|	170	109	127	1	1	0	19	43.1	2e-06	protease inhibitor/seed storage/lipid transfer protein (LTP) family protein [Arabidopsis thaliana] >gi|15010698|gb|AAK74008.1| AT3g22600/F16J14_17 [Arabidopsis thaliana] >gi|18958062|gb|AAL79604.1| AT3g22600/F16J14_17 [Arabidopsis thaliana] >gi|84778474|dbj|BAE73264.1| xylogen like protein 8 [Arabidopsis thaliana]
Unigene10634_WT	520	168	320	gi|10177707|dbj|BAB11081.1|	1205	1089	1137	0.57	0.75	0.01	52	59.3	5e-16	disease resistance protein-like [Arabidopsis thaliana]
Unigene10635_WT	274	274	5	gi|18399222|ref|NP_565462.1|	701	433	520	0.83	0.91	0	90	154	3e-37	CAF1; RNA splicing factor, transesterification mechanism [Arabidopsis thaliana] >gi|75266026|sp|Q9SL79.2|CAF1P_ARATH RecName: Full=CRS2-associated factor 1, chloroplastic; AltName: Full=Chloroplastic group IIA intron splicing facilitator CRS2-associated factor 1; Flags: Precursor >gi|20197570|gb|AAD24394.2| expressed protein [Arabidopsis thaliana]
Unigene10636_WT	303	302	3	gi|15231826|ref|NP_188047.1|	968	668	767	0.77	0.86	0	100	160	4e-39	ATPMEPCRC; pectinesterase [Arabidopsis thaliana] >gi|9279578|dbj|BAB01036.1| pectinesterase-like protein [Arabidopsis thaliana]
Unigene10637_WT	431	3	431	gi|15236444|ref|NP_194056.1|	998	189	345	0.69	0.79	0.09	158	208	2e-53	EMB1290 (EMBRYO DEFECTIVE 1290); kinase/ protein kinase [Arabidopsis thaliana] >gi|3021277|emb|CAA18472.1| protein kinase-like protein [Arabidopsis thaliana] >gi|7269173|emb|CAB79280.1| protein kinase-like protein [Arabidopsis thaliana]
Unigene10638_WT	731	169	729	gi|15240124|ref|NP_201489.1|	361	1	183	0.96	0.97	0	187	365	1e-100	SNRK2.3 (SUCROSE NONFERMENTING 1(SNF1)-RELATED PROTEIN KINASE 2.3); kinase/ protein kinase [Arabidopsis thaliana] >gi|75319454|sp|Q39193.1|SRK2I_ARATH RecName: Full=Serine/threonine-protein kinase SRK2I; AltName: Full=OST1-kinase-like 2; AltName: Full=Protein ATHPROKIN B; AltName: Full=SNF1-related kinase 2.3; Short=SnRK2.3 >gi|166819|gb|AAA32846.1| protein kinase [Arabidopsis thaliana] >gi|97581…
Unigene10639_WT	300	298	41	gi|15222089|ref|NP_177641.1|	239	153	237	0.75	0.83	0	86	141	2e-33	PR5 (PATHOGENESIS-RELATED GENE 5) [Arabidopsis thaliana] >gi|135915|sp|P28493.1|PR5_ARATH RecName: Full=Pathogenesis-related protein 5; Short=PR-5; Flags: Precursor >gi|12323897|gb|AAG51923.1|AC013258_17 thaumatin-like protein; 25613-24636 [Arabidopsis thaliana] >gi|166865|gb|AAA32865.1| thaumatin-like protein [Arabidopsis thaliana] >gi|1448919|gb|AAB68336.1| thaumatin-like protein [Arabidopsis t…
Unigene1064_WT	773	22	771	gi|15221559|ref|NP_174376.1|	318	1	256	0.92	0.94	0.02	256	484	1e-136	molybdenum cofactor sulfurase family protein [Arabidopsis thaliana] >gi|9755390|gb|AAF98197.1|AC000107_20 F17F8.22 [Arabidopsis thaliana]
Unigene10640_WT	257	2	256	gi|15240531|ref|NP_200365.1|	1380	1073	1158	0.91	0.96	0.01	86	159	9e-39	TRN1 (TORNADO 1) [Arabidopsis thaliana]
Unigene10641_WT	585	1	426	gi|297826581|ref|XP_002881173.1|	917	674	815	0.94	0.96	0	142	272	2e-72	pentatricopeptide repeat-containing protein [Arabidopsis lyrata subsp. lyrata] >gi|297327012|gb|EFH57432.1| pentatricopeptide repeat-containing protein [Arabidopsis lyrata subsp. lyrata]
Unigene10642_WT	642	575	3	gi|22331831|ref|NP_191271.2|	456	8	201	0.77	0.81	0.05	203	282	2e-75	protein kinase family protein [Arabidopsis thaliana]
Unigene10643_WT	342	338	3	gi|21592861|gb|AAM64811.1|	321	34	146	0.85	0.9	0	113	182	1e-45	uroporphyrinogen III synthase [Arabidopsis thaliana]
Unigene10644_WT	241	3	239	gi|15217563|ref|NP_172429.1|	217	5	83	0.92	0.92	0	79	146	8e-35	emp24/gp25L/p24 family protein [Arabidopsis thaliana] >gi|38566614|gb|AAR24197.1| At1g09580 [Arabidopsis thaliana]
Unigene10645_WT	940	1	897	gi|22331831|ref|NP_191271.2|	456	146	456	0.9	0.93	0.03	311	563	1e-159	protein kinase family protein [Arabidopsis thaliana]
Unigene10646_WT	1326	678	10	gi|264664462|sp|C0LGE0.1|Y1765_ARATH	1014	393	618	0.62	0.79	0.01	227	291	1e-142	RecName: Full=Probable LRR receptor-like serine/threonine-protein kinase At1g07650; Flags: Precursor >gi|224589382|gb|ACN59225.1| leucine-rich repeat receptor-like protein kinase [Arabidopsis thaliana]
Unigene10647_WT	254	1	225	gi|145338423|ref|NP_566430.3|	638	561	633	0.84	0.9	0	75	130	6e-30	RNA binding / nucleic acid binding / nucleotide binding [Arabidopsis thaliana]
Unigene10648_WT	516	19	330	gi|297842639|ref|XP_002889201.1|	857	321	424	0.87	0.92	0	104	178	2e-44	mechanosensitive ion channel domain-containing protein [Arabidopsis lyrata subsp. lyrata] >gi|297335042|gb|EFH65460.1| mechanosensitive ion channel domain-containing protein [Arabidopsis lyrata subsp. lyrata]
Unigene10649_WT	376	350	3	gi|22330582|ref|NP_177358.2|	538	1	115	0.81	0.91	0	116	185	2e-46	proton-dependent oligopeptide transport (POT) family protein [Arabidopsis thaliana] >gi|19699296|gb|AAL91259.1| At1g72130/F28P5.1 [Arabidopsis thaliana] >gi|23463083|gb|AAN33211.1| At1g72130/F28P5.1 [Arabidopsis thaliana]
Unigene1065_WT	326	1	324	gi|240254647|ref|NP_181994.5|	506	252	359	0.88	0.94	0	108	213	7e-55	transferase, transferring glycosyl groups / transferase, transferring hexosyl groups [Arabidopsis thaliana]
Unigene10650_WT	269	269	3	gi|15240938|ref|NP_198667.1|	434	9	92	0.76	0.84	0	89	132	1e-30	rhomboid family protein [Arabidopsis thaliana] >gi|145334671|ref|NP_001078681.1| rhomboid family protein [Arabidopsis thaliana] >gi|46518449|gb|AAS99706.1| At5g38510 [Arabidopsis thaliana]
Unigene10651_WT	394	86	394	gi|20466434|gb|AAM20534.1|	485	1	95	0.77	0.83	0	103	154	4e-37	isocitrate dehydrogenase-like protein [Arabidopsis thaliana] >gi|23198136|gb|AAN15595.1| isocitrate dehydrogenase-like protein [Arabidopsis thaliana]
Unigene10652_WT	230	1	228	gi|30678649|ref|NP_186920.2|	529	363	438	0.9	0.98	0	76	137	4e-32	nuclear associated protein-related / NAP-related [Arabidopsis thaliana] >gi|126354926|gb|ABO09895.1| At3g02710 [Arabidopsis thaliana]
Unigene10653_WT	272	271	155	gi|15226604|ref|NP_179759.1|	101	18	56	0.74	0.84	0	39	67.8	2e-23	MEE3 (MATERNAL EFFECT EMBRYO ARREST 3); DNA binding / transcription factor [Arabidopsis thaliana] >gi|41618982|gb|AAS09996.1| MYB transcription factor [Arabidopsis thaliana]
Unigene10655_WT	642	1	642	gi|30681670|ref|NP_850023.1|	1032	341	554	0.93	0.97	0	214	417	1e-116	SR1 (SIGNAL RESPONSIVE 1); calmodulin binding / transcription regulator [Arabidopsis thaliana] >gi|186502240|ref|NP_001118361.1| SR1 (SIGNAL RESPONSIVE 1); calmodulin binding / transcription regulator [Arabidopsis thaliana] >gi|75328728|sp|Q8GSA7.1|CMTA3_ARATH RecName: Full=Calmodulin-binding transcription activator 3; AltName: Full=Ethylene-induced calmodulin-binding protein 1; Short=EICBP1; Alt…
Unigene10656_WT	299	228	1	gi|90568004|gb|ABD94072.1|	199	1	77	0.71	0.74	0.08	83	94.7	3e-19	At5g47870 [Arabidopsis thaliana]
Unigene10657_WT	267	267	1	gi|297809209|ref|XP_002872488.1|	921	798	888	0.9	0.96	0.02	91	169	1e-41	AT4g10060/T5L19_190 [Arabidopsis lyrata subsp. lyrata] >gi|297318325|gb|EFH48747.1| AT4g10060/T5L19_190 [Arabidopsis lyrata subsp. lyrata]
Unigene10659_WT	644	279	530	gi|30725430|gb|AAP37737.1|	610	130	216	0.41	0.59	0.03	87	58.9	5e-08	At1g70770 [Arabidopsis thaliana] >gi|227202632|dbj|BAH56789.1| AT1G70770 [Arabidopsis thaliana]
Unigene1066_WT	922	921	70	gi|297810543|ref|XP_002873155.1|	833	550	833	0.9	0.93	0	284	534	1e-151	inositol or phosphatidylinositol phosphatase/ phosphoric monoester hydrolase [Arabidopsis lyrata subsp. lyrata] >gi|297318992|gb|EFH49414.1| inositol or phosphatidylinositol phosphatase/ phosphoric monoester hydrolase [Arabidopsis lyrata subsp. lyrata]
Unigene10661_WT	291	192	290	gi|18401324|ref|NP_565636.1|	851	1	39	0.64	0.79	0.15	39	55.5	2e-07	FRS3 (FAR1-related sequence 3); zinc ion binding [Arabidopsis thaliana] >gi|30683396|ref|NP_850098.1| FRS3 (FAR1-related sequence 3); zinc ion binding [Arabidopsis thaliana] >gi|75216958|sp|Q9ZVC9.2|FRS3_ARATH RecName: Full=Protein FAR1-RELATED SEQUENCE 3 >gi|15982769|gb|AAL09732.1| At2g27110/T20P8.16 [Arabidopsis thaliana] >gi|20197414|gb|AAC77869.2| Mutator-like transposase [Arabidopsis thalian…
Unigene10662_WT	331	1	300	gi|75165077|sp|Q94B71.1|OBE3_ARATH	733	634	733	0.99	0.99	0	100	193	5e-49	RecName: Full=Protein OBERON 3
Unigene10663_WT	488	1	411	gi|227202598|dbj|BAH56772.1|	1013	879	1013	0.92	0.97	0	137	254	2e-67	AT5G22770 [Arabidopsis thaliana]
Unigene10664_WT	242	1	240	gi|297842095|ref|XP_002888929.1|	312	91	170	0.97	0.98	0	80	157	5e-38	ATMKK9 [Arabidopsis lyrata subsp. lyrata] >gi|297334770|gb|EFH65188.1| ATMKK9 [Arabidopsis lyrata subsp. lyrata]
Unigene10665_WT	309	309	1	gi|186516091|ref|NP_001119112.1|	957	313	418	0.68	0.82	0.03	107	138	2e-32	DML3 (DEMETER-LIKE PROTEIN 3); DNA N-glycosylase [Arabidopsis thaliana]
Unigene10667_WT	259	259	158	gi|18396508|ref|NP_566200.1|	743	70	103	0.94	0.97	0	34	67.4	5e-11	calcineurin-like phosphoesterase family protein [Arabidopsis thaliana]
Unigene10668_WT	365	98	364	gi|75335517|sp|Q9LUW6.1|RH9_ARATH	610	1	86	0.78	0.85	0	89	128	2e-29	RecName: Full=DEAD-box ATP-dependent RNA helicase 9 >gi|9293865|dbj|BAB01768.1| DEAD-Box RNA helicase-like protein [Arabidopsis thaliana]
Unigene10669_WT	670	668	3	gi|186513528|ref|NP_194282.2|	748	111	332	0.96	0.98	0	222	441	1e-123	SLK1 (SEUSS-LIKE 1); transcription regulator [Arabidopsis thaliana]
Unigene10670_WT	878	1	876	gi|30682129|ref|NP_566417.3|	1013	592	883	0.94	0.98	0	292	561	1e-159	RBR1 (RETINOBLASTOMA-RELATED 1); transcription factor binding [Arabidopsis thaliana] >gi|75263948|sp|Q9LKZ3.1|RBR1_ARATH RecName: Full=Retinoblastoma-related protein 1; Short=AtRBR; Short=AtRBR1 >gi|8777927|gb|AAF79146.1|AF245395_1 retinoblastoma-related protein [Arabidopsis thaliana]
Unigene10671_WT	450	449	3	gi|297802682|ref|XP_002869225.1|	504	72	220	0.95	0.98	0	149	294	3e-79	peptidyl-prolyl cis-trans isomerase cyclophilin-type family protein [Arabidopsis lyrata subsp. lyrata] >gi|297315061|gb|EFH45484.1| peptidyl-prolyl cis-trans isomerase cyclophilin-type family protein [Arabidopsis lyrata subsp. lyrata]
Unigene10672_WT	307	5	307	gi|297814588|ref|XP_002875177.1|	464	38	138	0.93	0.95	0	102	179	9e-45	kelch repeat-containing F-box family protein [Arabidopsis lyrata subsp. lyrata] >gi|297321015|gb|EFH51436.1| kelch repeat-containing F-box family protein [Arabidopsis lyrata subsp. lyrata]
Unigene10673_WT	1278	1277	3	gi|30682129|ref|NP_566417.3|	1013	211	635	0.93	0.95	0	428	777	0	RBR1 (RETINOBLASTOMA-RELATED 1); transcription factor binding [Arabidopsis thaliana] >gi|75263948|sp|Q9LKZ3.1|RBR1_ARATH RecName: Full=Retinoblastoma-related protein 1; Short=AtRBR; Short=AtRBR1 >gi|8777927|gb|AAF79146.1|AF245395_1 retinoblastoma-related protein [Arabidopsis thaliana]
Unigene10674_WT	233	233	3	gi|42562656|ref|NP_175508.2|	484	348	424	0.92	0.97	0	77	147	5e-35	thioredoxin-related [Arabidopsis thaliana]
Unigene10675_WT	534	10	279	gi|15217654|ref|NP_176626.1|	342	14	103	0.56	0.8	0	90	112	8e-33	proline-rich family protein [Arabidopsis thaliana] >gi|6633834|gb|AAF19693.1|AC009519_27 F1N19.3 [Arabidopsis thaliana] >gi|34365707|gb|AAQ65165.1| At1g64450 [Arabidopsis thaliana]
Unigene10676_WT	267	1	153	gi|6560754|gb|AAF16754.1|AC010155_7	335	219	269	0.98	0.98	0	51	112	9e-38	F3M18.16 [Arabidopsis thaliana]
Unigene10677_WT	325	254	3	gi|186478011|ref|NP_171642.2|	343	1	83	0.85	0.94	0	84	145	2e-34	nucleic acid binding / protein binding / zinc ion binding [Arabidopsis thaliana] >gi|229621709|sp|Q8GX84.2|C3H1_ARATH RecName: Full=Zinc finger CCCH domain-containing protein 1; Short=AtC3H1
Unigene10678_WT	314	313	146	gi|297829256|ref|XP_002882510.1|	439	29	84	0.92	0.98	0	56	109	1e-36	membrane protein [Arabidopsis lyrata subsp. lyrata] >gi|297328350|gb|EFH58769.1| membrane protein [Arabidopsis lyrata subsp. lyrata]
Unigene10679_WT	491	46	384	gi|145338105|ref|NP_187098.2|	718	26	141	0.87	0.91	0.03	117	194	1e-65	endoribonuclease [Arabidopsis thaliana]
Unigene1068_WT	976	974	3	gi|240256182|ref|NP_195370.5|	1422	290	632	0.75	0.82	0.06	347	492	1e-138	heat shock protein binding [Arabidopsis thaliana]
Unigene10680_WT	369	1	369	gi|189081844|sp|Q9SL03.2|CALS2_ARATH	1951	1431	1555	0.88	0.9	0.01	125	220	3e-57	RecName: Full=Callose synthase 2; AltName: Full=1,3-beta-glucan synthase; AltName: Full=Protein GLUCAN SYNTHASE-LIKE 3
Unigene10681_WT	634	633	22	gi|42569952|ref|NP_182116.2|	400	111	314	0.84	0.9	0	204	341	3e-93	U-box domain-containing protein [Arabidopsis thaliana] >gi|75116874|sp|Q683D5.1|PUB37_ARATH RecName: Full=U-box domain-containing protein 37; AltName: Full=Plant U-box protein 37 >gi|53749138|gb|AAU90054.1| At2g45920 [Arabidopsis thaliana] >gi|55167902|gb|AAV43783.1| At2g45920 [Arabidopsis thaliana]
Unigene10682_WT	346	268	89	gi|297819722|ref|XP_002877744.1|	3074	1	57	0.75	0.88	0	60	94	5e-19	hypothetical protein ARALYDRAFT_485391 [Arabidopsis lyrata subsp. lyrata] >gi|297323582|gb|EFH54003.1| hypothetical protein ARALYDRAFT_485391 [Arabidopsis lyrata subsp. lyrata]
Unigene10685_WT	317	317	3	gi|62900644|sp|O82291.1|PAP3_ARATH	376	105	208	0.87	0.92	0	105	186	5e-47	RecName: Full=Probable plastid-lipid-associated protein 3, chloroplastic; Short=AtPap3; AltName: Full=Fibrillin-3; Flags: Precursor
Unigene10686_WT	763	1	762	gi|8927652|gb|AAF82143.1|AC034256_7	448	187	438	0.94	0.96	0	256	497	1e-140	Contains similarity to COBW-like protein from Homo sapiens gb|AF257330 and contains a Viral (Superfamily 1) RNA helicase PF|01443 domain. EST gb|AI997977 comes from this genes [Arabidopsis thaliana] >gi|14194111|gb|AAK56250.1|AF367261_1 At1g15730/F7H2_7 [Arabidopsis thaliana] >gi|20334730|gb|AAM16226.1| At1g15730/F7H2_7 [Arabidopsis thaliana]
Unigene10687_WT	491	3	485	gi|3128168|gb|AAC16072.1|	415	255	376	0.29	0.49	0	162	89.4	2e-17	expressed protein [Arabidopsis thaliana] >gi|15081719|gb|AAK82514.1| At2g44210/F4I1.2 [Arabidopsis thaliana] >gi|22137094|gb|AAM91392.1| At2g44210/F4I1.2 [Arabidopsis thaliana]
Unigene10688_WT	531	3	527	gi|297806413|ref|XP_002871090.1|	413	63	237	0.92	0.96	0	175	334	3e-91	S-adenosyl-L-methionine:carboxyl methyltransferase family protein [Arabidopsis lyrata subsp. lyrata] >gi|297316927|gb|EFH47349.1| S-adenosyl-L-methionine:carboxyl methyltransferase family protein [Arabidopsis lyrata subsp. lyrata]
Unigene10689_WT	251	3	155	gi|154425489|dbj|BAF74750.1|	349	137	197	0.52	0.62	0.16	61	56.6	3e-18	potassium channel [Nicotiana tabacum]
Unigene1069_WT	323	1	321	gi|297812737|ref|XP_002874252.1|	590	436	542	0.94	0.97	0	107	203	6e-52	ein3-binding F box protein 2 [Arabidopsis lyrata subsp. lyrata] >gi|297320089|gb|EFH50511.1| ein3-binding F box protein 2 [Arabidopsis lyrata subsp. lyrata]
Unigene10690_WT	1027	1026	1	gi|51969456|dbj|BAD43420.1|	478	82	423	0.94	0.96	0	342	656	0	xylulose kinase like protein [Arabidopsis thaliana]
Unigene10691_WT	286	140	3	gi|15220033|ref|NP_173153.1|	232	11	54	0.82	0.89	0	46	75.9	1e-15	SOUL heme-binding family protein [Arabidopsis thaliana] >gi|5734756|gb|AAD50021.1|AC007651_16 Similar to SOUL Protein [Arabidopsis thaliana] >gi|21592576|gb|AAM64525.1| SOUL-like protein [Arabidopsis thaliana] >gi|88196741|gb|ABD43013.1| At1g17100 [Arabidopsis thaliana]
Unigene10692_WT	245	1	243	gi|30682607|ref|NP_850576.1|	1309	97	177	0.97	1	0	81	167	5e-41	VCS (VARICOSE); nucleotide binding / protein homodimerization [Arabidopsis thaliana]
Unigene10693_WT	339	339	112	gi|4938491|emb|CAB43850.1|	1966	1435	1511	0.79	0.84	0.01	77	115	2e-25	hypothetical protein [Arabidopsis thaliana] >gi|7269915|emb|CAB81008.1| hypothetical protein [Arabidopsis thaliana]
Unigene10694_WT	328	1	327	gi|297812683|ref|XP_002874225.1|	1011	348	456	0.93	0.97	0	109	200	4e-51	ABC1 family protein [Arabidopsis lyrata subsp. lyrata] >gi|297320062|gb|EFH50484.1| ABC1 family protein [Arabidopsis lyrata subsp. lyrata]
Unigene10695_WT	396	395	3	gi|6560754|gb|AAF16754.1|AC010155_7	335	102	226	0.74	0.8	0.03	136	198	2e-50	F3M18.16 [Arabidopsis thaliana]
Unigene10696_WT	345	7	345	gi|22330782|ref|NP_186757.2|	423	152	258	0.89	0.9	0	113	218	2e-56	WRKY58; transcription factor [Arabidopsis thaliana]
Unigene10697_WT	344	4	342	gi|4510354|gb|AAD21443.1|	263	1	110	0.63	0.69	0.05	119	126	9e-29	expressed protein [Arabidopsis thaliana] >gi|15450733|gb|AAK96638.1| At2g36220/F2H17.17 [Arabidopsis thaliana] >gi|18491123|gb|AAL69530.1| At2g36220/F2H17.17 [Arabidopsis thaliana]
Unigene10698_WT	234	37	234	gi|15232364|ref|NP_190960.1|	571	1	65	0.77	0.82	0.05	70	97.1	6e-20	SIGC (RNA POLYMERASE SIGMA-SUBUNIT C); DNA binding / DNA-directed RNA polymerase/ sigma factor/ transcription factor [Arabidopsis thaliana] >gi|2353175|gb|AAB69386.1| sigma factor 3 [Arabidopsis thaliana] >gi|2463554|dbj|BAA22530.1| SigC [Arabidopsis thaliana] >gi|5478585|dbj|BAA82450.1| sigma factor SigC [Arabidopsis thaliana] >gi|7630012|emb|CAB88354.1| sigma factor SigC [Arabidopsis thaliana] …
Unigene10699_WT	958	1	957	gi|115483835|ref|NP_001065579.1|	801	53	370	0.66	0.77	0	319	418	1e-116	Os11g0114700 [Oryza sativa Japonica Group] >gi|113644283|dbj|BAF27424.1| Os11g0114700 [Oryza sativa Japonica Group]
Unigene107_WT	617	205	615	gi|88196765|gb|ABD43025.1|	234	1	136	0.83	0.91	0	137	242	2e-63	At4g24380 [Arabidopsis thaliana]
Unigene1070_WT	371	1	369	gi|222423641|dbj|BAH19789.1|	453	142	264	0.91	0.94	0	123	230	3e-60	AT5G48570 [Arabidopsis thaliana]
Unigene10700_WT	339	339	1	gi|222423297|dbj|BAH19624.1|	1210	903	1020	0.61	0.73	0.05	120	129	1e-29	AT5G45510 [Arabidopsis thaliana]
Unigene10701_WT	262	123	260	gi|4971998|emb|CAB43864.1|	991	805	850	0.73	0.89	0	46	72.8	6e-28	polynucleotide phosphorylase [Arabidopsis thaliana] >gi|4972000|emb|CAB43865.1| polynucleotide phosphorylase [Arabidopsis thaliana] >gi|7573307|emb|CAB87625.1| polynucleotide phosphorylase [Arabidopsis thaliana]
Unigene10702_WT	354	329	3	gi|297838641|ref|XP_002887202.1|	252	1	108	0.71	0.73	0.03	113	145	1e-34	expressed protein [Arabidopsis lyrata subsp. lyrata] >gi|297333043|gb|EFH63461.1| expressed protein [Arabidopsis lyrata subsp. lyrata]
Unigene10704_WT	682	140	682	gi|79592682|ref|NP_850095.2|	451	9	189	0.97	1	0	181	358	3e-98	CIPK3 (CBL-INTERACTING PROTEIN KINASE 3); kinase/ protein kinase/ protein serine/threonine kinase [Arabidopsis thaliana]
Unigene10705_WT	597	2	421	gi|15215638|gb|AAK91364.1|	191	20	164	0.66	0.76	0.03	145	186	1e-46	AT5g52200/F17P19_10 [Arabidopsis thaliana] >gi|21435989|gb|AAM51572.1| AT5g52200/F17P19_10 [Arabidopsis thaliana]
Unigene10706_WT	284	284	3	gi|89000969|gb|ABD59074.1|	344	225	321	0.91	0.94	0.03	97	170	5e-42	At4g25030 [Arabidopsis thaliana] >gi|222424032|dbj|BAH19977.1| AT4G25030 [Arabidopsis thaliana]
Unigene10707_WT	303	155	3	gi|15238025|ref|NP_197279.1|	281	1	51	0.94	0.98	0	51	99.8	9e-21	ATCBR (ARABIDOPSIS THALIANA NADH:CYTOCHROME B5 REDUCTASE 1); cytochrome-b5 reductase [Arabidopsis thaliana] >gi|4240116|dbj|BAA74837.1| NADH-cytochrome b5 reductase [Arabidopsis thaliana] >gi|4240118|dbj|BAA74838.1| NADH-cytochrome b5 reductase [Arabidopsis thaliana] >gi|9759054|dbj|BAB09576.1| NADH-cytochrome b5 reductase [Arabidopsis thaliana] >gi|21553853|gb|AAM62946.1| NADH-cytochrome b5 redu…
Unigene10708_WT	875	875	114	gi|75336890|sp|Q9SA27.1|RH36_ARATH	491	238	491	0.9	0.94	0	254	449	1e-125	RecName: Full=DEAD-box ATP-dependent RNA helicase 36 >gi|4966350|gb|AAD34681.1|AC006341_9 Similar to gb|L13612 DEAD-box protein (dbp45A) from Drosophila melanogaster and is a member of PF|00270 DEAD/DEAH box helicase family [Arabidopsis thaliana]
Unigene10709_WT	1285	549	1136	gi|115472289|ref|NP_001059743.1|	356	159	351	0.47	0.62	0.02	200	165	3e-52	Os07g0508200 [Oryza sativa Japonica Group] >gi|33146484|dbj|BAC79593.1| myosin-like protein [Oryza sativa Japonica Group] >gi|113611279|dbj|BAF21657.1| Os07g0508200 [Oryza sativa Japonica Group]
Unigene1071_WT	384	166	378	gi|115446093|ref|NP_001046826.1|	689	4	76	0.38	0.6	0.05	75	56.6	8e-08	Os02g0469200 [Oryza sativa Japonica Group] >gi|113536357|dbj|BAF08740.1| Os02g0469200 [Oryza sativa Japonica Group]
Unigene10710_WT	296	1	183	gi|15224836|ref|NP_179564.1|	119	59	119	0.98	1	0	61	122	2e-27	60S ribosomal protein L31 (RPL31A) [Arabidopsis thaliana] >gi|297836284|ref|XP_002886024.1| 60S ribosomal protein L31 [Arabidopsis lyrata subsp. lyrata] >gi|75266051|sp|Q9SLL7.1|RL311_ARATH RecName: Full=60S ribosomal protein L31-1 >gi|3687244|gb|AAC62142.1| 60S ribosomal protein L31 [Arabidopsis thaliana] >gi|15450425|gb|AAK96506.1| At2g19740/F6F22.23 [Arabidopsis thaliana] >gi|15451072|gb|AAK96…
Unigene10711_WT	499	1	495	gi|15219249|ref|NP_173092.1|	381	51	218	0.66	0.76	0.04	172	229	1e-59	MC8 (METACASPASE 8); cysteine-type endopeptidase [Arabidopsis thaliana] >gi|75265505|sp|Q9SA41.1|MCA8_ARATH RecName: Full=Metacaspase-8; Short=AtMC8 >gi|4966363|gb|AAD34694.1|AC006341_22 Similar to gb|AF098458 latex-abundant protein (LAR) from Hevea brasiliensis [Arabidopsis thaliana] >gi|32482822|gb|AAP84711.1| metacaspase 8 [Arabidopsis thaliana] >gi|37788559|gb|AAP44521.1| metacaspase 8 precur…
Unigene10712_WT	823	2	502	gi|297799892|ref|XP_002867830.1|	492	220	386	0.89	0.92	0	167	305	1e-131	pentatricopeptide repeat-containing protein [Arabidopsis lyrata subsp. lyrata] >gi|297313666|gb|EFH44089.1| pentatricopeptide repeat-containing protein [Arabidopsis lyrata subsp. lyrata]
Unigene10713_WT	295	1	180	gi|62321710|dbj|BAD95336.1|	256	197	256	1	1	0	60	128	2e-29	cellulase homolog OR16pep precursor [Arabidopsis thaliana]
Unigene10714_WT	559	1	282	gi|224116786|ref|XP_002331877.1|	1255	454	547	0.84	0.95	0	94	157	2e-59	multidrug/pheromone exporter, MDR family, ABC transporter family [Populus trichocarpa] >gi|222875395|gb|EEF12526.1| multidrug/pheromone exporter, MDR family, ABC transporter family [Populus trichocarpa]
Unigene10715_WT	230	230	3	gi|22326839|ref|NP_197131.2|	1031	765	840	0.81	0.88	0	76	132	1e-30	SYN4 (SISTER CHROMATID COHESION 1 PROTEIN 4) [Arabidopsis thaliana] >gi|18157649|gb|AAL62060.1|AF400129_1 RAD21-3 [Arabidopsis thaliana]
Unigene10716_WT	348	284	3	gi|227202724|dbj|BAH56835.1|	115	1	105	0.83	0.86	0.1	105	159	7e-39	AT1G73110 [Arabidopsis thaliana]
Unigene10717_WT	307	307	146	gi|297848380|ref|XP_002892071.1|	342	181	234	1	1	0	54	126	4e-50	zinc finger family protein [Arabidopsis lyrata subsp. lyrata] >gi|297337913|gb|EFH68330.1| zinc finger family protein [Arabidopsis lyrata subsp. lyrata]
Unigene10718_WT	558	124	477	gi|297824753|ref|XP_002880259.1|	121	1	121	0.95	0.97	0.02	121	241	3e-63	auxin-responsive family protein [Arabidopsis lyrata subsp. lyrata] >gi|297326098|gb|EFH56518.1| auxin-responsive family protein [Arabidopsis lyrata subsp. lyrata]
Unigene10719_WT	544	16	483	gi|297829270|ref|XP_002882517.1|	181	26	181	0.79	0.88	0	157	251	4e-66	zinc finger family protein [Arabidopsis lyrata subsp. lyrata] >gi|297328357|gb|EFH58776.1| zinc finger family protein [Arabidopsis lyrata subsp. lyrata]
Unigene1072_WT	310	185	3	gi|186531731|ref|NP_001119425.1|	205	1	61	0.9	0.93	0	61	116	7e-26	unknown protein [Arabidopsis thaliana]
Unigene10720_WT	412	409	140	gi|30679315|ref|NP_195776.2|	691	377	467	0.86	0.93	0.01	91	162	8e-61	LECRKA4.3 (LECTIN RECEPTOR KINASE A4.3); kinase [Arabidopsis thaliana] >gi|75322415|sp|Q66GN2.1|LRKA3_ARATH RecName: Full=Lectin-domain containing receptor kinase A4.3; Flags: Precursor >gi|51536510|gb|AAU05493.1| At5g01560 [Arabidopsis thaliana]
Unigene10721_WT	330	329	210	gi|30688130|ref|NP_173707.2|	522	483	522	0.82	0.92	0	40	69.7	1e-11	TH1 (THIAMINE REQUIRING 1); hydroxymethylpyrimidine kinase/ phosphomethylpyrimidine kinase/ thiamin-phosphate diphosphorylase [Arabidopsis thaliana] >gi|56550709|gb|AAV97808.1| At1g22940 [Arabidopsis thaliana]
Unigene10722_WT	320	318	1	gi|9293969|dbj|BAB01872.1|	514	19	124	0.88	0.96	0	106	192	1e-48	cytochrome P450-like protein [Arabidopsis thaliana]
Unigene10723_WT	395	28	390	gi|45773754|gb|AAS76681.1|	260	2	122	0.66	0.74	0.04	127	142	9e-34	At3g04090 [Arabidopsis thaliana]
Unigene10724_WT	271	3	143	gi|30685968|ref|NP_197170.2|	1290	985	1031	0.78	0.8	0	47	70.1	6e-25	PHD finger family protein [Arabidopsis thaliana]
Unigene10725_WT	643	1	642	gi|18410977|ref|NP_567069.1|	353	97	313	0.87	0.91	0.01	217	368	1e-101	F-box family protein-related [Arabidopsis thaliana] >gi|75154905|sp|Q8LB33.1|FB330_ARATH RecName: Full=F-box protein At3g58530
Unigene10726_WT	306	137	304	gi|15223296|ref|NP_177250.1|	640	318	373	0.94	0.96	0	56	114	5e-46	PIN3 (PIN-FORMED 3); auxin:hydrogen symporter/ transporter [Arabidopsis thaliana] >gi|42558887|sp|Q9S7Z8.1|PIN3_ARATH RecName: Full=Auxin efflux carrier component 3; Short=AtPIN3 >gi|5817301|gb|AAD52695.1|AF087818_1 auxin transport protein [Arabidopsis thaliana] >gi|5902405|gb|AAD55507.1|AC008148_17 auxin transport protein [Arabidopsis thaliana] >gi|110742072|dbj|BAE98967.1| auxin transport like …
Unigene10728_WT	285	1	189	gi|145332787|ref|NP_001078259.1|	697	369	431	1	1	0	63	144	9e-47	RNA binding [Arabidopsis thaliana]
Unigene10729_WT	294	1	294	gi|42572013|ref|NP_974097.1|	309	57	154	0.65	0.71	0	98	125	1e-28	protein kinase-related [Arabidopsis thaliana] >gi|79320834|ref|NP_001031244.1| protein kinase-related [Arabidopsis thaliana]
Unigene1073_WT	344	3	344	gi|6686811|emb|CAB64725.1|	623	70	183	0.98	0.99	0	114	222	9e-58	phosphoglucomutase [Arabidopsis thaliana]
Unigene10730_WT	309	1	297	gi|125656035|emb|CAM33601.1|	653	555	653	0.82	0.94	0	99	168	2e-41	plasma membrane sulphate transporter [Brassica oleracea var. acephala]
Unigene10731_WT	294	1	294	gi|42572013|ref|NP_974097.1|	309	57	154	0.62	0.71	0	98	121	2e-27	protein kinase-related [Arabidopsis thaliana] >gi|79320834|ref|NP_001031244.1| protein kinase-related [Arabidopsis thaliana]
Unigene10732_WT	390	390	1	gi|20197184|gb|AAC16076.2|	553	382	511	0.89	0.93	0	130	255	1e-67	expressed protein [Arabidopsis thaliana]
Unigene10733_WT	273	272	6	gi|297794459|ref|XP_002865114.1|	1358	116	206	0.77	0.83	0.03	92	136	7e-32	hypothetical protein ARALYDRAFT_494223 [Arabidopsis lyrata subsp. lyrata] >gi|297310949|gb|EFH41373.1| hypothetical protein ARALYDRAFT_494223 [Arabidopsis lyrata subsp. lyrata]
Unigene10734_WT	538	532	176	gi|18418042|ref|NP_567899.1|	173	55	173	0.94	0.97	0	119	236	1e-61	ferredoxin-related [Arabidopsis thaliana]
Unigene10735_WT	530	10	528	gi|15240877|ref|NP_195723.1|	744	92	267	0.66	0.77	0.03	179	204	6e-52	unknown protein [Arabidopsis thaliana] >gi|30679093|ref|NP_850748.1| unknown protein [Arabidopsis thaliana] >gi|6759426|emb|CAB69831.1| putative protein [Arabidopsis thaliana] >gi|20465615|gb|AAM20139.1| unknown protein [Arabidopsis thaliana] >gi|26983886|gb|AAN86195.1| unknown protein [Arabidopsis thaliana]
Unigene10737_WT	300	13	300	gi|30689808|ref|NP_850422.1|	809	57	163	0.77	0.84	0.1	107	156	6e-38	RNA recognition motif (RRM)-containing protein [Arabidopsis thaliana] >gi|20147226|gb|AAM10328.1| At2g44720/F16B22.21 [Arabidopsis thaliana] >gi|23308467|gb|AAN18203.1| At2g44720/F16B22.21 [Arabidopsis thaliana]
Unigene10738_WT	327	4	150	gi|25082754|gb|AAN71998.1|	286	238	286	0.93	1	0	49	92.8	1e-18	Unknown protein [Arabidopsis thaliana]
Unigene10739_WT	336	335	3	gi|297819824|ref|XP_002877795.1|	788	241	351	0.97	0.97	0	111	215	1e-55	vacuolar protein sorting 35 [Arabidopsis lyrata subsp. lyrata] >gi|297323633|gb|EFH54054.1| vacuolar protein sorting 35 [Arabidopsis lyrata subsp. lyrata]
Unigene1074_WT	308	1	306	gi|15227905|ref|NP_179374.1|	452	78	184	0.85	0.88	0.06	109	176	7e-44	ERD7 (EARLY-RESPONSIVE TO DEHYDRATION 7) [Arabidopsis thaliana] >gi|16226784|gb|AAL16261.1|AF428331_1 probable senescence related protein [Arabidopsis thaliana]
Unigene10741_WT	238	112	2	gi|297791987|ref|XP_002863878.1|	392	1	37	0.7	0.72	0	37	52	2e-06	expressed protein [Arabidopsis lyrata subsp. lyrata] >gi|297309713|gb|EFH40137.1| expressed protein [Arabidopsis lyrata subsp. lyrata]
Unigene10742_WT	277	1	159	gi|297820136|ref|XP_002877951.1|	162	110	162	0.96	1	0	53	101	2e-21	universal stress protein family protein [Arabidopsis lyrata subsp. lyrata] >gi|297323789|gb|EFH54210.1| universal stress protein family protein [Arabidopsis lyrata subsp. lyrata]
Unigene10743_WT	571	570	163	gi|297808051|ref|XP_002871909.1|	505	320	424	0.55	0.64	0	136	137	8e-32	transcription factor jumonji domain-containing protein [Arabidopsis lyrata subsp. lyrata] >gi|297317746|gb|EFH48168.1| transcription factor jumonji domain-containing protein [Arabidopsis lyrata subsp. lyrata]
Unigene10744_WT	368	368	3	gi|297850024|ref|XP_002892893.1|	648	69	190	0.93	0.98	0	122	232	1e-60	HSP70B [Arabidopsis lyrata subsp. lyrata] >gi|297338735|gb|EFH69152.1| HSP70B [Arabidopsis lyrata subsp. lyrata]
Unigene10746_WT	347	254	3	gi|29028856|gb|AAO64807.1|	323	185	268	0.88	0.9	0	84	143	4e-46	At5g22340 [Arabidopsis thaliana]
Unigene10747_WT	441	440	141	gi|15218937|ref|NP_176787.1|	364	146	250	0.75	0.8	0.04	105	144	4e-34	oxidoreductase N-terminal domain-containing protein [Arabidopsis thaliana]
Unigene10748_WT	266	1	264	gi|18414910|ref|NP_568157.1|	524	12	97	0.84	0.92	0	88	148	2e-35	outer membrane OMP85 family protein [Arabidopsis thaliana]
Unigene10749_WT	335	335	3	gi|297796879|ref|XP_002866324.1|	342	62	172	1	1	0	111	235	1e-61	UDP-glucuronic acid decarboxylase [Arabidopsis lyrata subsp. lyrata] >gi|297312159|gb|EFH42583.1| UDP-glucuronic acid decarboxylase [Arabidopsis lyrata subsp. lyrata]
Unigene1075_WT	1025	1	1023	gi|297798312|ref|XP_002867040.1|	669	310	649	0.87	0.93	0.01	346	577	1e-164	armadillo/beta-catenin repeat family protein [Arabidopsis lyrata subsp. lyrata] >gi|297312876|gb|EFH43299.1| armadillo/beta-catenin repeat family protein [Arabidopsis lyrata subsp. lyrata]
Unigene10750_WT	253	174	1	gi|222424709|dbj|BAH20308.1|	294	210	264	0.79	0.82	0	58	97.1	6e-20	AT1G61890 [Arabidopsis thaliana]
Unigene10752_WT	423	1	90	gi|18400095|ref|NP_564475.1|	279	234	263	0.9	1	0	30	58.9	8e-12	co-chaperone grpE family protein [Arabidopsis thaliana] >gi|30693321|ref|NP_849751.1| co-chaperone grpE family protein [Arabidopsis thaliana]
Unigene10753_WT	380	1	213	gi|297799786|ref|XP_002867777.1|	547	477	547	0.97	0.98	0	71	142	9e-34	carboxylic ester hydrolase [Arabidopsis lyrata subsp. lyrata] >gi|297313613|gb|EFH44036.1| carboxylic ester hydrolase [Arabidopsis lyrata subsp. lyrata]
Unigene10754_WT	308	308	3	gi|297811779|ref|XP_002873773.1|	282	64	168	0.88	0.92	0.02	105	167	3e-41	BCCP/BCCP-1/BCCP1/CAC1-A/CAC1A [Arabidopsis lyrata subsp. lyrata] >gi|297319610|gb|EFH50032.1| BCCP/BCCP-1/BCCP1/CAC1-A/CAC1A [Arabidopsis lyrata subsp. lyrata]
Unigene10755_WT	245	245	3	gi|18402160|ref|NP_566627.1|	187	11	91	0.91	0.95	0	81	156	8e-38	SCO2 (SNOWY COTYLEDON 2); protein disulfide isomerase [Arabidopsis thaliana] >gi|166850620|gb|ABY91282.1| snowy cotyledon 2 [Arabidopsis thaliana]
Unigene10756_WT	1388	1388	3	gi|42567348|ref|NP_195046.3|	1522	719	1180	0.93	0.95	0	462	840	0	XI-I; motor/ protein binding [Arabidopsis thaliana] >gi|110737839|dbj|BAF00858.1| myosin - like protein [Arabidopsis thaliana]
Unigene10757_WT	233	1	228	gi|18390462|ref|NP_563724.1|	488	46	121	0.94	1	0	76	150	6e-36	lipid-binding serum glycoprotein family protein [Arabidopsis thaliana] >gi|7211993|gb|AAF40464.1|AC004809_22 ESTs gb|T76367 and gb|AA404955 come from this gene [Arabidopsis thaliana]
Unigene10758_WT	800	1	756	gi|31711716|gb|AAP68214.1|	519	268	519	0.95	0.98	0	252	486	1e-136	At4g24530 [Arabidopsis thaliana] >gi|110743919|dbj|BAE99793.1| PsRT17-1 like protein [Arabidopsis thaliana]
Unigene10759_WT	400	146	400	gi|15241094|ref|NP_195814.1|	231	76	160	0.84	0.91	0	85	149	3e-50	eukaryotic translation initiation factor 2B family protein / eIF-2B family protein [Arabidopsis thaliana] >gi|7329667|emb|CAB82764.1| translation initiation factor eIF-2 beta chain-like protein [Arabidopsis thaliana]
Unigene1076_WT	405	161	403	gi|297810453|ref|XP_002873110.1|	413	1	81	0.78	0.8	0.04	85	116	9e-26	AT-HSFA3 [Arabidopsis lyrata subsp. lyrata] >gi|297318947|gb|EFH49369.1| AT-HSFA3 [Arabidopsis lyrata subsp. lyrata]
Unigene10761_WT	284	164	6	gi|110740527|dbj|BAE98369.1|	469	1	51	0.74	0.81	0.01	54	61.6	3e-09	ATP sulfurylase precursor [Arabidopsis thaliana]
Unigene10762_WT	327	272	3	gi|297811707|ref|XP_002873737.1|	1009	72	159	0.85	0.88	0	90	145	2e-34	DNA-directed RNA polymerase [Arabidopsis lyrata subsp. lyrata] >gi|297319574|gb|EFH49996.1| DNA-directed RNA polymerase [Arabidopsis lyrata subsp. lyrata]
Unigene10763_WT	337	72	335	gi|297829774|ref|XP_002882769.1|	146	1	88	0.94	0.97	0	88	176	6e-44	cornichon family protein [Arabidopsis lyrata subsp. lyrata] >gi|297328609|gb|EFH59028.1| cornichon family protein [Arabidopsis lyrata subsp. lyrata]
Unigene10764_WT	1266	1265	3	gi|15241646|ref|NP_199316.1|	607	7	428	0.97	0.98	0	422	826	0	catalytic [Arabidopsis thaliana] >gi|79329912|ref|NP_001032013.1| catalytic [Arabidopsis thaliana] >gi|222423925|dbj|BAH19926.1| AT5G45030 [Arabidopsis thaliana]
Unigene10766_WT	355	3	353	gi|19699077|gb|AAL90906.1|	289	61	177	0.94	0.94	0	117	218	2e-56	AT5g28150/T24G3_80 [Arabidopsis thaliana] >gi|23308357|gb|AAN18148.1| At5g28150/T24G3_80 [Arabidopsis thaliana]
Unigene10767_WT	251	1	249	gi|15227033|ref|NP_180473.1|	482	391	473	0.91	0.95	0	83	168	2e-41	CYP707A2; (+)-abscisic acid 8'-hydroxylase/ oxygen binding [Arabidopsis thaliana] >gi|75278888|sp|O81077.1|ABAH2_ARATH RecName: Full=Abscisic acid 8'-hydroxylase 2; Short=ABA 8'-hydroxylase 2; AltName: Full=Cytochrome P450 707A2
Unigene10769_WT	451	2	451	gi|297828387|ref|XP_002882076.1|	2458	1173	1324	0.66	0.73	0.04	157	177	3e-44	transducin family protein [Arabidopsis lyrata subsp. lyrata] >gi|297327915|gb|EFH58335.1| transducin family protein [Arabidopsis lyrata subsp. lyrata]
Unigene1077_WT	863	1	474	gi|30686193|ref|NP_181020.2|	825	106	255	0.76	0.85	0	158	231	7e-60	myosin heavy chain-related [Arabidopsis thaliana] >gi|205830840|sp|O64584.2|WAP_ARATH RecName: Full=WPP domain-associated protein
Unigene10770_WT	790	789	22	gi|75173087|sp|Q9FXJ1.1|GDL6_ARATH	389	65	320	0.71	0.84	0	257	394	1e-109	RecName: Full=GDSL esterase/lipase At1g28570; AltName: Full=Extracellular lipase At1g28570; Flags: Precursor >gi|10764860|gb|AAG22837.1|AC007508_14 F1K23.19 [Arabidopsis thaliana]
Unigene10771_WT	541	6	536	gi|11994666|dbj|BAB02894.1|	627	394	567	0.87	0.9	0.01	180	298	3e-80	phosphatidylinositol/phosphatidylcholine transfer protein-like [Arabidopsis thaliana]
Unigene10772_WT	309	1	309	gi|297849794|ref|XP_002892778.1|	302	66	168	0.96	0.97	0	103	211	2e-54	DRL1 protein [Arabidopsis lyrata subsp. lyrata] >gi|297338620|gb|EFH69037.1| DRL1 protein [Arabidopsis lyrata subsp. lyrata]
Unigene10773_WT	297	297	91	gi|14586969|gb|AAK70407.1|AF369930_2	701	50	117	0.42	0.63	0	69	63.2	9e-10	pol polyprotein [Citrus x paradisi]
Unigene10774_WT	506	506	3	gi|297799804|ref|XP_002867786.1|	302	66	232	0.94	0.97	0	168	313	6e-85	plant UBX domain-containing protein 3 [Arabidopsis lyrata subsp. lyrata] >gi|297313622|gb|EFH44045.1| plant UBX domain-containing protein 3 [Arabidopsis lyrata subsp. lyrata]
Unigene10775_WT	408	406	251	gi|42563096|ref|NP_177163.2|	1362	1310	1362	0.81	0.84	0.01	53	83.6	7e-16	SNL4 (SIN3-LIKE 4) [Arabidopsis thaliana] >gi|296439820|sp|O04539.2|SNL4_ARATH RecName: Full=Paired amphipathic helix protein Sin3-like 4
Unigene10776_WT	287	1	285	gi|15232888|ref|NP_186885.1|	486	129	223	0.98	1	0	95	192	8e-49	6-phosphogluconate dehydrogenase family protein [Arabidopsis thaliana] >gi|30678559|ref|NP_850502.1| 6-phosphogluconate dehydrogenase family protein [Arabidopsis thaliana] >gi|15983434|gb|AAL11585.1|AF424591_1 AT3g02360/F11A12_104 [Arabidopsis thaliana] >gi|25141203|gb|AAN73296.1| At3g02360/F11A12_104 [Arabidopsis thaliana]
Unigene10777_WT	368	367	197	gi|17064766|gb|AAL32537.1|	608	86	164	0.64	0.69	0.27	79	95.5	6e-26	Unknown protein [Arabidopsis thaliana] >gi|23197816|gb|AAN15435.1| Unknown protein [Arabidopsis thaliana]
Unigene10778_WT	760	694	2	gi|18405611|ref|NP_566829.1|	251	1	232	0.95	0.96	0	232	439	1e-122	nodulin MtN3 family protein [Arabidopsis thaliana] >gi|25090096|gb|AAN72227.1| At3g28008/At3g28008 [Arabidopsis thaliana]
Unigene10779_WT	399	399	1	gi|297828435|ref|XP_002882100.1|	1286	401	533	0.96	0.99	0	133	253	5e-67	P-glycoprotein 4, P-glycoprotein4 [Arabidopsis lyrata subsp. lyrata] >gi|297327939|gb|EFH58359.1| P-glycoprotein 4, P-glycoprotein4 [Arabidopsis lyrata subsp. lyrata]
Unigene1078_WT	175	173	3	gi|224589557|gb|ACN59312.1|	802	515	571	1	1	0	57	124	3e-28	leucine-rich repeat receptor-like protein kinase [Arabidopsis thaliana]
Unigene10780_WT	402	402	226	gi|21554302|gb|AAM63377.1|	409	350	408	1	1	0	59	125	1e-28	Putative UPF0183 protein [Arabidopsis thaliana]
Unigene10781_WT	1115	1115	3	gi|145358870|ref|NP_199293.2|	2242	592	957	0.96	0.97	0	371	723	0	CHR4 (CHROMATIN REMODELING 4); ATP binding / DNA binding / chromatin binding / helicase/ nucleic acid binding / protein binding / zinc ion binding [Arabidopsis thaliana]
Unigene10782_WT	375	1	225	gi|6056421|gb|AAF02885.1|AC009525_19	166	92	166	0.88	0.93	0	75	140	4e-33	Unknown protein [Arabidopsis thaliana] >gi|14423480|gb|AAK62422.1|AF386977_1 Unknown protein [Arabidopsis thaliana]
Unigene10783_WT	1058	1	525	gi|7573331|emb|CAB87801.1|	439	265	439	0.86	0.9	0	175	291	1e-77	kinesin heavy chain-like protein [Arabidopsis thaliana]
Unigene10784_WT	310	308	6	gi|42563125|ref|NP_177257.3|	1648	132	231	0.79	0.86	0.02	104	155	1e-37	phosphatidylinositol-4-phosphate 5-kinase family protein [Arabidopsis thaliana]
Unigene10785_WT	374	1	372	gi|15229611|ref|NP_190549.1|	428	68	187	0.87	0.92	0	125	214	3e-55	BSD domain-containing protein [Arabidopsis thaliana] >gi|15983354|gb|AAL11545.1|AF424551_1 AT3g49800/T16K5_150 [Arabidopsis thaliana] >gi|17380636|gb|AAL36081.1| AT3g49800/T16K5_150 [Arabidopsis thaliana]
Unigene10786_WT	250	4	195	gi|297821216|ref|XP_002878491.1|	135	70	135	0.74	0.84	0.03	66	94.7	3e-19	hypothetical protein ARALYDRAFT_486808 [Arabidopsis lyrata subsp. lyrata] >gi|297324329|gb|EFH54750.1| hypothetical protein ARALYDRAFT_486808 [Arabidopsis lyrata subsp. lyrata]
Unigene10787_WT	887	252	602	gi|297806557|ref|XP_002871162.1|	344	11	140	0.36	0.49	0.11	132	65.5	9e-10	protein synthesis initiation factor eIF2 alpha [Arabidopsis lyrata subsp. lyrata] >gi|297316999|gb|EFH47421.1| protein synthesis initiation factor eIF2 alpha [Arabidopsis lyrata subsp. lyrata]
Unigene10788_WT	385	1	306	gi|21595244|gb|AAM66084.1|	134	34	134	0.9	0.96	0	102	190	4e-48	thioredoxin [Arabidopsis thaliana]
Unigene10789_WT	267	1	117	gi|222424742|dbj|BAH20324.1|	235	197	235	0.94	0.94	0	39	76.3	1e-13	AT4G20410 [Arabidopsis thaliana]
Unigene1079_WT	307	307	2	gi|21542408|sp|O22892.2|GSR2_ARATH	442	47	146	0.85	0.89	0	102	167	3e-41	RecName: Full=Uncharacterized protein At2g40430 >gi|20196876|gb|AAB87593.2| expressed protein [Arabidopsis thaliana] >gi|20198020|gb|AAM15353.1| expressed protein [Arabidopsis thaliana]
Unigene10790_WT	310	1	144	gi|15226560|ref|NP_182254.1|	230	61	107	0.89	0.91	0	48	82.8	4e-31	peptidyl-prolyl cis-trans isomerase cyclophilin-type family protein [Arabidopsis thaliana] >gi|84028863|sp|Q94A16.2|CP21C_ARATH RecName: Full=Peptidyl-prolyl cis-trans isomerase CYP21-3, mitochondrial; Short=PPIase CYP21-3; AltName: Full=Cyclophilin of 21 kDa 3; AltName: Full=Rotamase CYP21-3; Flags: Precursor >gi|45680868|gb|AAS75303.1| single domain cyclophilin type peptidyl-prolyl cis-trans is…
Unigene10791_WT	388	1	354	gi|37202104|gb|AAQ89667.1|	218	100	217	0.95	0.96	0	118	237	4e-62	At5g25170 [Arabidopsis thaliana]
Unigene10792_WT	624	623	333	gi|27466164|gb|AAN86124.1|	1055	420	516	0.71	0.83	0	97	140	2e-69	TIR-NBS-LRR [Arabidopsis thaliana]
Unigene10793_WT	334	1	333	gi|98960951|gb|ABF58959.1|	188	44	154	0.92	0.96	0	111	215	1e-55	At3g51010 [Arabidopsis thaliana]
Unigene10795_WT	321	287	3	gi|297836470|ref|XP_002886117.1|	933	1	95	0.94	1	0	95	181	2e-45	ribonuclease II family protein [Arabidopsis lyrata subsp. lyrata] >gi|297331957|gb|EFH62376.1| ribonuclease II family protein [Arabidopsis lyrata subsp. lyrata]
Unigene10796_WT	536	1	531	gi|22331151|ref|NP_188467.2|	348	165	341	0.93	0.94	0	177	332	2e-90	sequence-specific DNA binding / transcription factor [Arabidopsis thaliana]
Unigene10797_WT	512	512	3	gi|9294635|dbj|BAB02974.1|	427	47	216	0.97	0.98	0	170	342	2e-93	RNA binding protein nucleolysin; oligouridylate binding protein [Arabidopsis thaliana] >gi|22655004|gb|AAM98093.1| AT3g14100/MAG2_5 [Arabidopsis thaliana] >gi|28416511|gb|AAO42786.1| AT3g14100/MAG2_5 [Arabidopsis thaliana]
Unigene10798_WT	265	41	265	gi|107738038|gb|ABF83618.1|	141	1	75	0.8	0.86	0	75	120	5e-27	At3g15900 [Arabidopsis thaliana]
Unigene10799_WT	1036	960	7	gi|297792369|ref|XP_002864069.1|	320	1	318	0.95	0.97	0	318	615	1e-175	sumo activating enzyme 1b [Arabidopsis lyrata subsp. lyrata] >gi|297309904|gb|EFH40328.1| sumo activating enzyme 1b [Arabidopsis lyrata subsp. lyrata]
Unigene108_WT	471	462	16	gi|18491247|gb|AAL69448.1|	313	29	182	0.49	0.59	0.09	164	114	4e-25	At2g44600/F16B22.9 [Arabidopsis thaliana]
Unigene1080_WT	278	28	276	gi|18398935|ref|NP_565446.1|	315	1	83	0.95	0.97	0	83	168	2e-41	metaxin-related [Arabidopsis thaliana] >gi|3176710|gb|AAD12026.1| expressed protein [Arabidopsis thaliana] >gi|17979483|gb|AAL50078.1| At2g19080/T20K24.9 [Arabidopsis thaliana] >gi|22655436|gb|AAM98310.1| At2g19080/T20K24.9 [Arabidopsis thaliana]
Unigene10800_WT	508	163	468	gi|186500357|ref|NP_973453.2|	536	355	464	0.57	0.65	0.08	111	120	8e-27	zinc ion binding [Arabidopsis thaliana] >gi|223635847|sp|Q3EC11.2|ZDHC2_ARATH RecName: Full=Probable S-acyltransferase At2g14255; AltName: Full=Probable palmitoyltransferase At2g14255; AltName: Full=Zinc finger DHHC domain-containing protein At2g14255
Unigene10801_WT	392	2	391	gi|32815829|gb|AAP88299.1|	501	22	151	0.74	0.81	0.01	132	201	2e-51	At2g42950 [Arabidopsis thaliana]
Unigene10802_WT	334	334	209	gi|15241504|ref|NP_196421.1|	54	13	54	0.92	0.95	0	42	85.5	2e-16	TOM5 (MITOCHONDRIAL IMPORT RECEPTOR SUBUNIT TOM5 HOMOLOG) [Arabidopsis thaliana] >gi|46577135|sp|Q9SD80.3|TOM5_ARATH RecName: Full=Mitochondrial import receptor subunit TOM5 homolog; AltName: Full=Translocase of outer membrane 5 kDa subunit homolog >gi|38566510|gb|AAR24145.1| At5g08040 [Arabidopsis thaliana] >gi|40823543|gb|AAR92288.1| At5g08040 [Arabidopsis thaliana]
Unigene10803_WT	545	543	4	gi|297848980|ref|XP_002892371.1|	599	236	415	0.96	0.98	0	180	355	2e-97	ATEXO70B2 [Arabidopsis lyrata subsp. lyrata] >gi|297338213|gb|EFH68630.1| ATEXO70B2 [Arabidopsis lyrata subsp. lyrata]
Unigene10804_WT	347	3	152	gi|297819494|ref|XP_002877630.1|	472	138	187	0.6	0.68	0	50	58.5	2e-08	predicted protein [Arabidopsis lyrata subsp. lyrata] >gi|297323468|gb|EFH53889.1| predicted protein [Arabidopsis lyrata subsp. lyrata]
Unigene10805_WT	480	1	303	gi|186523296|ref|NP_001119234.1|	369	270	368	0.64	0.72	0	101	107	6e-23	hydrolase, alpha/beta fold family protein [Arabidopsis thaliana]
Unigene10806_WT	277	1	270	gi|297845622|ref|XP_002890692.1|	629	80	168	0.76	0.84	0	90	149	7e-36	kinase family protein [Arabidopsis lyrata subsp. lyrata] >gi|297336534|gb|EFH66951.1| kinase family protein [Arabidopsis lyrata subsp. lyrata]
Unigene10808_WT	861	1	609	gi|18401792|ref|NP_566599.1|	253	51	253	0.94	0.98	0	203	395	1e-109	MOS4 (Modifier of snc1,4) [Arabidopsis thaliana] >gi|75164860|sp|Q949S9.1|SPF27_ARATH RecName: Full=Pre-mRNA-splicing factor SPF27 homolog; AltName: Full=Modifier of SNC1 member 4; AltName: Full=Protein BCAS2 homolog >gi|152014429|gb|ABS20115.1| modifier of SNC1 [Arabidopsis thaliana]
Unigene10809_WT	569	350	3	gi|297793703|ref|XP_002864736.1|	376	1	116	0.95	0.98	0	116	216	2e-55	small G protein family protein [Arabidopsis lyrata subsp. lyrata] >gi|297310571|gb|EFH40995.1| small G protein family protein [Arabidopsis lyrata subsp. lyrata]
Unigene1081_WT	778	95	775	gi|15230203|ref|NP_191264.1|	464	64	289	0.94	0.97	0	227	419	1e-127	CBL (cystathionine beta-lyase); cystathionine beta-lyase [Arabidopsis thaliana] >gi|1708993|sp|P53780.1|METC_ARATH RecName: Full=Cystathionine beta-lyase, chloroplastic; Short=CBL; AltName: Full=Beta-cystathionase; AltName: Full=Cysteine lyase; Flags: Precursor >gi|13786771|pdb|1IBJ|A Chain A, Crystal Structure Of Cystathionine Beta-Lyase From Arabidopsis Thaliana >gi|13786772|pdb|1IBJ|C Chain C,…
Unigene10810_WT	563	563	3	gi|297812297|ref|XP_002874032.1|	838	558	744	0.94	0.95	0	187	369	1e-102	La domain-containing protein [Arabidopsis lyrata subsp. lyrata] >gi|297319869|gb|EFH50291.1| La domain-containing protein [Arabidopsis lyrata subsp. lyrata]
Unigene10811_WT	366	2	364	gi|297810977|ref|XP_002873372.1|	587	6	126	0.89	0.93	0	121	215	1e-55	transducin family protein [Arabidopsis lyrata subsp. lyrata] >gi|297319209|gb|EFH49631.1| transducin family protein [Arabidopsis lyrata subsp. lyrata]
Unigene10812_WT	855	683	12	gi|34222084|gb|AAQ62878.1|	918	1	240	0.67	0.77	0.07	241	294	1e-78	At2g19710 [Arabidopsis thaliana]
Unigene10813_WT	255	1	255	gi|18395523|ref|NP_564222.1|	476	4	88	0.92	0.96	0	85	164	4e-40	SET domain-containing protein [Arabidopsis thaliana] >gi|9743350|gb|AAF97974.1|AC000103_24 F21J9.27 [Arabidopsis thaliana]
Unigene10814_WT	615	614	3	gi|18417149|ref|NP_567800.1|	348	131	334	0.97	0.98	0	204	380	1e-105	emb1923 (embryo defective 1923) [Arabidopsis thaliana] >gi|94442403|gb|ABF18989.1| At4g28210 [Arabidopsis thaliana]
Unigene10815_WT	417	140	415	gi|18407028|ref|NP_564772.1|	877	782	874	0.75	0.84	0.01	93	144	2e-55	TPS04 (TERPENE SYNTHASE 04); (E,E)-geranyllinalool synthase [Arabidopsis thaliana]
Unigene10817_WT	605	82	588	gi|9857529|gb|AAG00884.1|AC064879_2	178	1	169	0.93	0.95	0	170	300	6e-81	Hypothetical protein [Arabidopsis thaliana]
Unigene10818_WT	524	522	1	gi|297810463|ref|XP_002873115.1|	896	507	683	0.87	0.91	0.01	177	311	3e-84	EMB175 [Arabidopsis lyrata subsp. lyrata] >gi|297318952|gb|EFH49374.1| EMB175 [Arabidopsis lyrata subsp. lyrata]
Unigene10819_WT	495	494	180	gi|297850036|ref|XP_002892899.1|	735	631	735	0.88	0.95	0	105	187	4e-47	kinase family protein [Arabidopsis lyrata subsp. lyrata] >gi|297338741|gb|EFH69158.1| kinase family protein [Arabidopsis lyrata subsp. lyrata]
Unigene1082_WT	309	2	307	gi|30696120|ref|NP_176041.2|	502	198	299	0.89	0.95	0	102	184	2e-46	PAPA-1-like family protein / zinc finger (HIT type) family protein [Arabidopsis thaliana]
Unigene10820_WT	2589	2567	105	gi|297822557|ref|XP_002879161.1|	822	1	822	0.98	0.99	0	822	1616	0	VHA-A1 [Arabidopsis lyrata subsp. lyrata] >gi|297325000|gb|EFH55420.1| VHA-A1 [Arabidopsis lyrata subsp. lyrata]
Unigene10821_WT	469	1	468	gi|18398566|ref|NP_564408.1|	312	7	157	0.64	0.69	0.04	164	169	1e-41	protein binding / zinc ion binding [Arabidopsis thaliana]
Unigene10822_WT	302	301	137	gi|15242329|ref|NP_199328.1|	957	868	922	0.83	0.9	0	55	94.7	4e-24	RTL3 (RNase three-like protein 3); RNA binding / double-stranded RNA binding / ribonuclease III [Arabidopsis thaliana]
Unigene10823_WT	378	169	378	gi|20141056|sp|Q9M2D2.2|YU88_ARATH	410	8	74	0.81	0.88	0	70	109	1e-23	RecName: Full=UPF0187 protein At3g61320, chloroplastic; Flags: Precursor >gi|16604549|gb|AAL24280.1| AT3g61320/T20K12_220 [Arabidopsis thaliana] >gi|23296291|gb|AAN12915.1| At3g61320/T20K12_220 [Arabidopsis thaliana]
Unigene10824_WT	242	1	159	gi|297801350|ref|XP_002868559.1|	423	371	423	0.9	0.9	0	53	103	5e-22	glycosyl hydrolase family 17 protein [Arabidopsis lyrata subsp. lyrata] >gi|297314395|gb|EFH44818.1| glycosyl hydrolase family 17 protein [Arabidopsis lyrata subsp. lyrata]
Unigene10825_WT	611	587	3	gi|15241308|ref|NP_196914.1|	278	1	195	0.93	0.96	0	195	376	1e-103	ATNAP14; transporter [Arabidopsis thaliana] >gi|75330013|sp|Q8LEF6.1|AB11I_ARATH RecName: Full=ABC transporter I family member 11, chloroplastic; Short=ABC transporter ABCI.11; Short=AtABCI11; AltName: Full=Non-intrinsic ABC protein 14; Flags: Precursor >gi|21553579|gb|AAM62672.1| contains similarity to ABC transporter, ATP-binding protein [Arabidopsis thaliana]
Unigene10826_WT	302	302	6	gi|15235023|ref|NP_194262.1|	404	10	101	0.73	0.81	0	99	140	6e-33	DNA-binding protein-related [Arabidopsis thaliana] >gi|119657350|tpd|FAA00274.1| TPA: AT-hook motif nuclear localized protein 3 [Arabidopsis thaliana]
Unigene10827_WT	301	25	300	gi|297802134|ref|XP_002868951.1|	355	1	90	0.84	0.89	0	92	152	2e-36	tRNA/rRNA methyltransferase family protein [Arabidopsis lyrata subsp. lyrata] >gi|297314787|gb|EFH45210.1| tRNA/rRNA methyltransferase family protein [Arabidopsis lyrata subsp. lyrata]
Unigene10828_WT	346	344	3	gi|25408221|pir||F84730	1269	291	404	0.9	0.93	0	114	189	1e-47	probable myosin heavy chain [imported] - Arabidopsis thaliana
Unigene10829_WT	261	1	261	gi|297795753|ref|XP_002865761.1|	778	258	344	0.95	0.97	0	87	170	5e-42	CLC-C [Arabidopsis lyrata subsp. lyrata] >gi|297311596|gb|EFH42020.1| CLC-C [Arabidopsis lyrata subsp. lyrata]
Unigene1083_WT	555	555	331	gi|42563175|ref|NP_177400.2|	988	914	988	0.89	0.93	0	75	142	2e-33	PSD (PAUSED); nucleobase, nucleoside, nucleotide and nucleic acid transmembrane transporter/ tRNA binding [Arabidopsis thaliana] >gi|145327223|ref|NP_001077813.1| PSD (PAUSED); nucleobase, nucleoside, nucleotide and nucleic acid transmembrane transporter/ tRNA binding [Arabidopsis thaliana] >gi|34303902|tpg|DAA01277.1| TPA_exp: exportin-t [Arabidopsis thaliana]
Unigene10830_WT	429	80	427	gi|110738857|dbj|BAF01351.1|	147	2	115	0.95	0.97	0	116	219	8e-57	Ras-related GTP-binding protein [Arabidopsis thaliana]
Unigene10831_WT	699	610	197	gi|15081622|gb|AAK82466.1|	169	8	144	0.52	0.65	0	138	140	1e-32	AT3g07470/F21O3_18 [Arabidopsis thaliana] >gi|27363316|gb|AAO11577.1| At3g07470/F21O3_18 [Arabidopsis thaliana]
Unigene10832_WT	333	327	115	gi|11994553|dbj|BAB02740.1|	2158	669	740	0.88	0.9	0.01	72	124	4e-48	kinesin-related centromere protein-like [Arabidopsis thaliana]
Unigene10834_WT	299	299	3	gi|18400571|ref|NP_565572.1|	372	270	367	0.82	0.9	0	99	167	3e-41	AFR (ATTENUATED FAR-RED RESPONSE) [Arabidopsis thaliana] >gi|67460122|sp|Q8LAW2.2|AFR_ARATH RecName: Full=F-box protein AFR; AltName: Full=Protein ATTENUATED FAR-RED RESPONSE; AltName: Full=SKP1-interacting partner 29 >gi|4572676|gb|AAD23891.1| expressed protein [Arabidopsis thaliana] >gi|18086559|gb|AAL57704.1| At2g24540/F25P17.16 [Arabidopsis thaliana] >gi|23507761|gb|AAN38684.1| At2g24540/F25P…
Unigene10835_WT	367	1	210	gi|15226596|ref|NP_179754.1|	195	126	195	0.95	1	0	70	144	4e-34	ATRER1B [Arabidopsis thaliana] >gi|21431803|sp|O48671.2|RER1B_ARATH RecName: Full=Protein RER1B; Short=AtRER1B >gi|4567230|gb|AAD23645.1| AtRer1B [Arabidopsis thaliana] >gi|16323081|gb|AAL15275.1| At2g21600/F2G1.13 [Arabidopsis thaliana] >gi|21360413|gb|AAM47322.1| At2g21600/F2G1.13 [Arabidopsis thaliana]
Unigene10836_WT	251	95	250	gi|30693719|ref|NP_566973.2|	934	1	53	0.92	0.92	0.01	53	98.6	2e-20	KIPK (KCBP-interacting protein kinase); kinase/ protein binding / protein kinase [Arabidopsis thaliana] >gi|30693721|ref|NP_850687.1| KIPK (KCBP-interacting protein kinase); kinase/ protein binding / protein kinase [Arabidopsis thaliana] >gi|7529713|emb|CAB86893.1| protein kinase-like [Arabidopsis thaliana] >gi|21703143|gb|AAM74511.1| AT3g52890/F8J2_60 [Arabidopsis thaliana] >gi|25090422|gb|AAN72…
Unigene10837_WT	301	3	299	gi|2245109|emb|CAB10531.1|	435	53	151	0.9	0.97	0	99	184	3e-46	carboxyl-terminal proteinase like protein [Arabidopsis thaliana] >gi|7268503|emb|CAB78754.1| carboxyl-terminal proteinase like protein [Arabidopsis thaliana]
Unigene10838_WT	352	278	3	gi|145334127|ref|NP_001078444.1|	570	1	90	0.89	0.95	0	92	159	9e-39	PGI1 (PHOSPHOGLUCOSE ISOMERASE 1); glucose-6-phosphate isomerase [Arabidopsis thaliana]
Unigene10839_WT	577	204	572	gi|15229625|ref|NP_190554.1|	295	1	118	0.84	0.86	0	123	204	5e-52	TRB3 (TELOMERE REPEAT BINDING FACTOR 3); DNA binding / double-stranded telomeric DNA binding / protein homodimerization/ single-stranded telomeric DNA binding / transcription factor [Arabidopsis thaliana] >gi|18481422|gb|AAL73439.1|U83839_1 telomere repeat binding factor 3 [Arabidopsis thaliana] >gi|18481424|gb|AAL73440.1|U83838_1 telomere repeat binding factor 3 [Arabidopsis thaliana] >gi|672343…
Unigene1084_WT	344	1	342	gi|42567564|ref|NP_195765.3|	444	112	223	0.94	0.96	0	114	218	1e-56	protein binding / zinc ion binding [Arabidopsis thaliana] >gi|50253444|gb|AAT71924.1| At5g01450 [Arabidopsis thaliana] >gi|53828623|gb|AAU94421.1| At5g01450 [Arabidopsis thaliana]
Unigene10841_WT	338	336	1	gi|18411882|ref|NP_567225.1|	418	199	310	0.85	0.94	0	112	205	1e-52	zinc finger (MYND type) family protein / programmed cell death 2 C-terminal domain-containing protein [Arabidopsis thaliana]
Unigene10843_WT	785	782	3	gi|240255527|ref|NP_190280.5|	1347	56	315	0.9	0.93	0	260	483	1e-135	ATP binding / ATP-dependent helicase/ helicase/ hydrolase, acting on acid anhydrides, in phosphorus-containing anhydrides / nucleic acid binding [Arabidopsis thaliana]
Unigene10844_WT	269	1	267	gi|297813307|ref|XP_002874537.1|	780	420	512	0.76	0.84	0.04	93	138	2e-32	MAPKKK9 [Arabidopsis lyrata subsp. lyrata] >gi|297320374|gb|EFH50796.1| MAPKKK9 [Arabidopsis lyrata subsp. lyrata]
Unigene10845_WT	339	1	339	gi|110737860|dbj|BAF00868.1|	841	665	777	0.92	0.97	0	113	211	2e-54	endoribonuclease/protein kinase IRE1 [Arabidopsis thaliana]
Unigene10846_WT	590	1	588	gi|10177638|dbj|BAB10911.1|	966	140	335	0.96	0.97	0	196	384	1e-106	receptor protein kinase [Arabidopsis thaliana] >gi|224589711|gb|ACN59387.1| leucine-rich repeat receptor-like protein kinase [Arabidopsis thaliana]
Unigene10847_WT	242	2	241	gi|18399675|ref|NP_565510.1|	1058	191	270	0.96	1	0	80	159	9e-39	kinesin motor protein-related [Arabidopsis thaliana]
Unigene10848_WT	304	12	290	gi|5042434|gb|AAD38273.1|AC006193_29	1313	1213	1306	0.44	0.62	0.07	100	72.4	2e-12	Hypothetical protein [Arabidopsis thaliana]
Unigene10849_WT	879	28	879	gi|240254367|ref|NP_177558.4|	976	1	392	0.44	0.54	0.28	396	289	3e-77	AtRLP14 (Receptor Like Protein 14); protein binding [Arabidopsis thaliana]
Unigene1085_WT	447	1	447	gi|297798736|ref|XP_002867252.1|	612	63	211	0.91	0.97	0	149	280	5e-75	kinase family protein [Arabidopsis lyrata subsp. lyrata] >gi|297313088|gb|EFH43511.1| kinase family protein [Arabidopsis lyrata subsp. lyrata]
Unigene10850_WT	305	1	303	gi|18420455|ref|NP_568416.1|	452	291	389	0.78	0.87	0	101	156	8e-38	leucine-rich repeat family protein [Arabidopsis thaliana] >gi|15912299|gb|AAL08283.1| AT5g22320/MWD9_11 [Arabidopsis thaliana] >gi|19699236|gb|AAL90984.1| AT5g22320/MWD9_11 [Arabidopsis thaliana]
Unigene10851_WT	259	243	1	gi|79576892|ref|NP_182058.2|	289	14	94	0.75	0.81	0.02	83	113	8e-25	emb1067 (embryo defective 1067); tRNA 2'-phosphotransferase/ transferase, transferring phosphorus-containing groups [Arabidopsis thaliana]
Unigene10852_WT	527	495	19	gi|18414696|ref|NP_567508.1|	724	565	724	0.88	0.96	0	160	304	3e-85	PRMT7 (PROTEIN ARGININE METHYLTRANSFERASE 7); methyltransferase [Arabidopsis thaliana] >gi|152013356|sp|Q944R7.2|ANM7_ARATH RecName: Full=Protein arginine N-methyltransferase 7
Unigene10853_WT	467	467	3	gi|297852428|ref|XP_002894095.1|	4153	1967	2121	0.98	0.98	0	155	305	1e-82	C2 domain-containing protein [Arabidopsis lyrata subsp. lyrata] >gi|297339937|gb|EFH70354.1| C2 domain-containing protein [Arabidopsis lyrata subsp. lyrata]
Unigene10854_WT	325	81	323	gi|15242845|ref|NP_195990.1|	482	1	80	0.88	0.91	0	81	140	6e-33	PAN domain-containing protein [Arabidopsis thaliana] >gi|75181333|sp|Q9LZR8.1|Y5370_ARATH RecName: Full=PAN domain-containing protein At5g03700; Flags: Precursor >gi|7340655|emb|CAB82935.1| S-receptor kinase-like protein [Arabidopsis thaliana]
Unigene10855_WT	340	339	1	gi|240256429|ref|NP_199891.4|	819	18	140	0.63	0.72	0.12	129	140	6e-33	ATP binding [Arabidopsis thaliana]
Unigene10856_WT	443	54	350	gi|145336732|ref|NP_564652.2|	715	1	97	0.87	0.92	0	99	161	1e-48	RSH3 (RELA/SPOT HOMOLOG 3); GTP diphosphokinase [Arabidopsis thaliana] >gi|4587556|gb|AAD25787.1|AC006577_23 Similar to gi|1653162 (p)ppGpp 3-pyrophosphohydrolase from Synechocystis sp genome gb|D90911. EST gb|W43807 comes from this gene [Arabidopsis thaliana] >gi|110742595|dbj|BAE99211.1| RSH3 [Arabidopsis thaliana]
Unigene10857_WT	365	13	363	gi|238480700|ref|NP_001154238.1|	304	3	114	0.9	0.91	0	117	214	2e-55	epoxide hydrolase-related [Arabidopsis thaliana]
Unigene10858_WT	449	368	180	gi|115448753|ref|NP_001048156.1|	380	109	174	0.43	0.71	0.04	66	57	3e-10	Os02g0754600 [Oryza sativa Japonica Group] >gi|113537687|dbj|BAF10070.1| Os02g0754600 [Oryza sativa Japonica Group]
Unigene10859_WT	1279	1249	128	gi|297820490|ref|XP_002878128.1|	374	1	374	0.9	0.96	0	374	692	0	strictosidine synthase family protein [Arabidopsis lyrata subsp. lyrata] >gi|297323966|gb|EFH54387.1| strictosidine synthase family protein [Arabidopsis lyrata subsp. lyrata]
Unigene1086_WT	477	185	475	gi|15217666|ref|NP_174086.1|	296	116	231	0.56	0.68	0.16	116	129	1e-58	ATU2AF35A; RNA binding / nucleic acid binding / nucleotide binding / zinc ion binding [Arabidopsis thaliana] >gi|75336807|sp|Q9S709.1|U2AFA_ARATH RecName: Full=Splicing factor U2af small subunit A; AltName: Full=U2 auxiliary factor 35 kDa subunit A; AltName: Full=U2 small nuclear ribonucleoprotein auxiliary factor small subunit A; Short=U2 snRNP auxiliary factor small subunit A; AltName: Full=Zin…
Unigene10861_WT	2013	1283	3	gi|145329965|ref|NP_001077968.1|	1204	287	713	0.84	0.9	0	427	706	0	TTN7 (TITAN7); ATP binding / protein binding [Arabidopsis thaliana] >gi|145360381|ref|NP_180285.4| TTN7 (TITAN7); ATP binding / protein binding [Arabidopsis thaliana]
Unigene10862_WT	533	2	514	gi|2462745|gb|AAB71964.1|	664	267	438	0.9	0.94	0	172	328	2e-89	Hypothetical protein [Arabidopsis thaliana]
Unigene10863_WT	467	450	7	gi|45752618|gb|AAS76207.1|	144	1	144	0.79	0.84	0.01	151	219	9e-57	At4g26950 [Arabidopsis thaliana] >gi|46359801|gb|AAS88764.1| At4g26950 [Arabidopsis thaliana]
Unigene10864_WT	307	182	6	gi|18423092|ref|NP_568718.1|	619	1	49	0.69	0.76	0	59	77	6e-14	AFB5 (Auxin F-Box protein 5); ubiquitin-protein ligase [Arabidopsis thaliana] >gi|75180501|sp|Q9LTX2.1|TIR1L_ARATH RecName: Full=Transport inhibitor response 1-like protein; Short=TIR1-like protein >gi|8777429|dbj|BAA97019.1| transport inhibitor response 1 protein [Arabidopsis thaliana] >gi|15912307|gb|AAL08287.1| AT5g49980/K9P8_12 [Arabidopsis thaliana] >gi|22655002|gb|AAM98092.1| AT5g49980/K9P8…
Unigene10865_WT	303	113	253	gi|297811575|ref|XP_002873671.1|	306	24	70	0.87	0.93	0	47	88.2	3e-17	aldose 1-epimerase family protein [Arabidopsis lyrata subsp. lyrata] >gi|297319508|gb|EFH49930.1| aldose 1-epimerase family protein [Arabidopsis lyrata subsp. lyrata]
Unigene10866_WT	260	2	232	gi|28466867|gb|AAO44042.1|	211	135	211	0.96	0.97	0	77	152	1e-36	At4g01650 [Arabidopsis thaliana]
Unigene10867_WT	247	245	3	gi|297804110|ref|XP_002869939.1|	597	358	438	0.93	1	0	81	161	2e-39	CTP synthase [Arabidopsis lyrata subsp. lyrata] >gi|297315775|gb|EFH46198.1| CTP synthase [Arabidopsis lyrata subsp. lyrata]
Unigene10868_WT	365	309	1	gi|18396599|ref|NP_566211.1|	323	1	102	0.92	0.95	0	103	191	3e-48	phagocytosis and cell motility protein ELMO1-related [Arabidopsis thaliana]
Unigene10869_WT	303	168	1	gi|15242667|ref|NP_198850.1|	1008	1	46	0.66	0.73	0	56	59.3	1e-08	PWWP domain-containing protein [Arabidopsis thaliana]
Unigene1087_WT	545	93	317	gi|88010872|gb|ABD38866.1|	76	1	75	0.96	0.98	0	75	146	1e-34	At4g14615 [Arabidopsis thaliana]
Unigene10870_WT	435	2	433	gi|87240807|gb|ABD32665.1|	426	186	330	0.69	0.82	0	145	228	2e-59	Terpenoid cylases/protein prenyltransferase alpha-alpha toroid; Bacterial adhesion [Medicago truncatula]
Unigene10871_WT	323	323	147	gi|15231037|ref|NP_190747.1|	256	198	256	0.84	0.88	0	59	99.4	1e-20	ATG1 (ARABIDOPSIS TRANSMEMBRANE PROTEIN G1P-RELATED 1) [Arabidopsis thaliana] >gi|1657615|gb|AAB18126.1| G1p [Arabidopsis thaliana] >gi|28416645|gb|AAO42853.1| At3g51790 [Arabidopsis thaliana] >gi|110743169|dbj|BAE99476.1| Cytochrome C Maturation G1p [Arabidopsis thaliana]
Unigene10872_WT	517	3	515	gi|222424859|dbj|BAH20381.1|	885	712	882	0.96	0.97	0	171	336	9e-92	AT4G16130 [Arabidopsis thaliana]
Unigene10873_WT	231	2	229	gi|30690738|ref|NP_198117.2|	1072	509	586	0.75	0.83	0.02	78	106	1e-22	PWWP domain-containing protein [Arabidopsis thaliana]
Unigene10875_WT	267	267	73	gi|15221193|ref|NP_177569.1|	371	301	365	0.86	0.89	0	65	124	3e-28	esterase/lipase/thioesterase family protein [Arabidopsis thaliana]
Unigene10876_WT	291	283	152	gi|1703192|sp|P30232.3|DEF2A_SINAL	51	9	51	0.54	0.7	0	44	59.3	1e-08	RecName: Full=Defensin-like protein 2A; AltName: Full=Cysteine-rich antifungal protein 2A; Short=AFP2A; AltName: Full=M2A
Unigene10877_WT	453	451	2	gi|297806009|ref|XP_002870888.1|	430	4	153	0.96	0.98	0	150	284	3e-76	auxin efflux carrier family protein [Arabidopsis lyrata subsp. lyrata] >gi|297316725|gb|EFH47147.1| auxin efflux carrier family protein [Arabidopsis lyrata subsp. lyrata]
Unigene10878_WT	291	3	290	gi|22329715|ref|NP_173580.2|	684	555	651	0.75	0.82	0.02	98	132	2e-30	wound-responsive family protein [Arabidopsis thaliana] >gi|19699100|gb|AAL90916.1| At1g21610/F24J8_11 [Arabidopsis thaliana] >gi|21928029|gb|AAM78043.1| At1g21610/F24J8_11 [Arabidopsis thaliana]
Unigene10879_WT	250	1	249	gi|20197738|gb|AAD17428.2|	380	152	236	0.88	0.88	0.02	85	154	2e-37	expressed protein [Arabidopsis thaliana]
Unigene1088_WT	776	764	3	gi|30102764|gb|AAP21300.1|	340	1	258	0.89	0.93	0.01	258	444	1e-124	At1g63610 [Arabidopsis thaliana]
Unigene10880_WT	636	68	634	gi|30696025|ref|NP_199936.2|	626	1	189	0.94	0.98	0	189	358	2e-98	EMF2 (EMBRYONIC FLOWER 2); DNA binding / transcription factor [Arabidopsis thaliana] >gi|186531184|ref|NP_001119413.1| EMF2 (EMBRYONIC FLOWER 2); DNA binding / transcription factor [Arabidopsis thaliana] >gi|30725450|gb|AAP37747.1| At5g51230 [Arabidopsis thaliana]
Unigene10881_WT	331	231	58	gi|15219544|ref|NP_177517.1|	367	1	61	0.55	0.65	0.04	61	59.3	1e-08	zinc finger (C3HC4-type RING finger) family protein [Arabidopsis thaliana]
Unigene10882_WT	243	99	242	gi|18425121|ref|NP_569040.1|	716	1	47	0.95	0.97	0	48	93.6	6e-19	MAPKKK5; ATP binding / kinase/ protein kinase/ protein serine/threonine kinase [Arabidopsis thaliana]
Unigene10884_WT	264	2	262	gi|14532446|gb|AAK63951.1|	196	53	138	0.96	0.96	0	87	153	5e-37	AT5g06660/F15M7_19 [Arabidopsis thaliana] >gi|16974515|gb|AAL31167.1| AT5g06660/F15M7_19 [Arabidopsis thaliana]
Unigene10885_WT	354	79	2	gi|18410398|ref|NP_567030.1|	580	1	26	0.88	0.96	0	26	50.4	6e-06	SZF1 (SALT-INDUCIBLE ZINC FINGER 1); transcription factor [Arabidopsis thaliana] >gi|75305925|sp|Q93ZS9.1|C3H47_ARATH RecName: Full=Zinc finger CCCH domain-containing protein 47; Short=AtC3H47; AltName: Full=AtSZF1
Unigene10886_WT	283	1	282	gi|297831152|ref|XP_002883458.1|	930	133	226	0.86	0.92	0	94	162	1e-39	leucine-rich repeat family protein [Arabidopsis lyrata subsp. lyrata] >gi|297329298|gb|EFH59717.1| leucine-rich repeat family protein [Arabidopsis lyrata subsp. lyrata]
Unigene10887_WT	431	1	135	gi|297815382|ref|XP_002875574.1|	1348	954	998	1	1	0	45	94	5e-19	transducin family protein [Arabidopsis lyrata subsp. lyrata] >gi|297321412|gb|EFH51833.1| transducin family protein [Arabidopsis lyrata subsp. lyrata]
Unigene10888_WT	286	183	1	gi|225423995|ref|XP_002279343.1|	623	29	89	0.47	0.7	0	61	68.9	2e-11	PREDICTED: hypothetical protein [Vitis vinifera]
Unigene10889_WT	254	1	252	gi|18417149|ref|NP_567800.1|	348	251	334	0.95	0.98	0	84	156	6e-38	emb1923 (embryo defective 1923) [Arabidopsis thaliana] >gi|94442403|gb|ABF18989.1| At4g28210 [Arabidopsis thaliana]
Unigene1089_WT	2720	1140	2315	gi|297841455|ref|XP_002888609.1|	756	365	756	0.96	0.97	0	392	770	0	kinase family protein [Arabidopsis lyrata subsp. lyrata] >gi|297334450|gb|EFH64868.1| kinase family protein [Arabidopsis lyrata subsp. lyrata]
Unigene10891_WT	466	4	465	gi|14423544|gb|AAK62454.1|AF387009_1	455	16	170	0.94	0.96	0.01	156	289	7e-78	Unknown protein [Arabidopsis thaliana]
Unigene10892_WT	241	1	240	gi|297816274|ref|XP_002876020.1|	447	284	363	0.81	0.87	0	80	134	4e-31	transferase family protein [Arabidopsis lyrata subsp. lyrata] >gi|297321858|gb|EFH52279.1| transferase family protein [Arabidopsis lyrata subsp. lyrata]
Unigene10893_WT	333	150	1	gi|9955577|emb|CAC05504.1|	583	1	50	0.86	0.92	0	50	93.2	8e-19	calcium lipid binding protein-like [Arabidopsis thaliana]
Unigene10894_WT	461	461	3	gi|297850170|ref|XP_002892966.1|	734	365	522	0.8	0.84	0.03	158	252	1e-66	cleavage stimulation factor 77 [Arabidopsis lyrata subsp. lyrata] >gi|297338808|gb|EFH69225.1| cleavage stimulation factor 77 [Arabidopsis lyrata subsp. lyrata]
Unigene10895_WT	863	35	862	gi|15223419|ref|NP_171659.1|	287	13	286	0.82	0.88	0.01	280	459	1e-128	myb family transcription factor [Arabidopsis thaliana] >gi|41618908|gb|AAS09978.1| MYB transcription factor [Arabidopsis thaliana] >gi|62241828|emb|CAI77452.1| myb transcription factor LHY-CCA1-like3 [Arabidopsis thaliana] >gi|117168157|gb|ABK32161.1| At1g01520 [Arabidopsis thaliana]
Unigene10896_WT	352	324	1	gi|2791900|emb|CAA03886.1|	413	1	108	0.9	0.93	0	108	211	2e-54	PP7 [Arabidopsis thaliana]
Unigene10897_WT	822	1	618	gi|297849340|ref|XP_002892551.1|	1134	932	1134	0.88	0.92	0	206	364	1e-100	NF-X1 type zinc finger family protein [Arabidopsis lyrata subsp. lyrata] >gi|297338393|gb|EFH68810.1| NF-X1 type zinc finger family protein [Arabidopsis lyrata subsp. lyrata]
Unigene10898_WT	293	8	292	gi|171921123|gb|ACB59219.1|	734	174	268	0.8	0.84	0	95	141	3e-33	leucine-rich repeat family protein [Brassica oleracea]
Unigene10899_WT	257	149	3	gi|18418301|ref|NP_568347.1|	404	273	326	0.87	0.87	0.09	54	90.9	4e-18	LUC7 N_terminus domain-containing protein [Arabidopsis thaliana] >gi|15450599|gb|AAK96571.1| AT5g17440/K3M16_10 [Arabidopsis thaliana] >gi|17380624|gb|AAL36075.1| AT5g17440/K3M16_10 [Arabidopsis thaliana]
Unigene109_WT	211	209	3	gi|297850296|ref|XP_002893029.1|	193	119	187	0.91	0.95	0	69	138	2e-32	F14D16.29 [Arabidopsis lyrata subsp. lyrata] >gi|297338871|gb|EFH69288.1| F14D16.29 [Arabidopsis lyrata subsp. lyrata]
Unigene1090_WT	912	37	909	gi|227202674|dbj|BAH56810.1|	463	5	292	0.73	0.8	0.01	294	414	1e-115	AT2G32160 [Arabidopsis thaliana]
Unigene10900_WT	381	381	136	gi|122064607|sp|Q27GI3.2|NAT6_ARATH	532	189	274	0.95	0.95	0.04	86	166	8e-61	RecName: Full=Nucleobase-ascorbate transporter 6; Short=AtNAT6 >gi|10177467|dbj|BAB10858.1| permease 1 [Arabidopsis thaliana]
Unigene10901_WT	648	3	647	gi|51968760|dbj|BAD43072.1|	589	301	514	0.73	0.8	0.02	220	292	3e-78	unknown protein [Arabidopsis thaliana]
Unigene10902_WT	1057	137	1057	gi|297804164|ref|XP_002869966.1|	921	3	309	0.96	0.97	0	307	595	1e-169	AK-HSDH/AK-HSDH II [Arabidopsis lyrata subsp. lyrata] >gi|297315802|gb|EFH46225.1| AK-HSDH/AK-HSDH II [Arabidopsis lyrata subsp. lyrata]
Unigene10903_WT	562	134	562	gi|75335038|sp|Q9LIH9.1|RH51_ARATH	568	1	139	0.75	0.87	0	143	203	1e-51	RecName: Full=DEAD-box ATP-dependent RNA helicase 51 >gi|9294321|dbj|BAB02218.1| DEAD-box ATP-dependent RNA helicase [Arabidopsis thaliana]
Unigene10904_WT	537	490	2	gi|240254008|ref|NP_001030950.4|	697	1	176	0.65	0.72	0.08	178	200	7e-51	ATP binding / kinase/ protein kinase/ protein serine/threonine kinase/ protein tyrosine kinase [Arabidopsis thaliana]
Unigene10905_WT	275	200	3	gi|30690248|ref|NP_850447.1|	725	1	63	0.72	0.8	0.05	70	98.2	3e-20	GC4 (golgin candidate 4) [Arabidopsis thaliana] >gi|75161535|sp|Q8VYU6.1|GOGC4_ARATH RecName: Full=Golgin candidate 4; Short=AtGC4 >gi|17979004|gb|AAL47462.1| At2g46180/T3F17.17 [Arabidopsis thaliana] >gi|24111311|gb|AAN46779.1| At2g46180/T3F17.17 [Arabidopsis thaliana]
Unigene10906_WT	333	191	3	gi|227204481|dbj|BAH57092.1|	216	1	62	0.87	0.9	0	63	103	5e-22	AT4G10970 [Arabidopsis thaliana]
Unigene10907_WT	508	285	1	gi|297850592|ref|XP_002893177.1|	757	1	94	0.89	0.93	0	95	167	5e-41	kinase family protein [Arabidopsis lyrata subsp. lyrata] >gi|297339019|gb|EFH69436.1| kinase family protein [Arabidopsis lyrata subsp. lyrata]
Unigene10908_WT	340	340	2	gi|15228966|ref|NP_188952.1|	835	240	352	0.65	0.77	0	113	140	3e-33	AtRLP37 (Receptor Like Protein 37); kinase/ protein binding [Arabidopsis thaliana] >gi|9294201|dbj|BAB02103.1| disease resistance protein [Arabidopsis thaliana]
Unigene10909_WT	451	151	450	gi|30696340|ref|NP_200158.2|	2208	1	92	0.82	0.85	0	100	148	2e-35	GLT1; glutamate synthase (NADH) [Arabidopsis thaliana] >gi|300680981|sp|Q9LV03.2|GLUT1_ARATH RecName: Full=Glutamate synthase 1 [NADH]; AltName: Full=NADH-dependent glutamate synthase 1; Short=NADH-GOGAT 1
Unigene1091_WT	608	608	3	gi|115459540|ref|NP_001053370.1|	338	67	269	0.63	0.81	0	203	259	2e-68	Os04g0527800 [Oryza sativa Japonica Group] >gi|38344450|emb|CAE05656.2| OSJNBa0038O10.22 [Oryza sativa (japonica cultivar-group)] >gi|113564941|dbj|BAF15284.1| Os04g0527800 [Oryza sativa Japonica Group] >gi|116310971|emb|CAH67907.1| OSIGBa0115K01-H0319F09.13 [Oryza sativa (indica cultivar-group)]
Unigene10910_WT	1018	1018	2	gi|145340337|ref|NP_193471.2|	826	178	505	0.85	0.89	0	339	582	1e-165	zinc ion binding [Arabidopsis thaliana]
Unigene10911_WT	245	6	134	gi|79507164|ref|NP_196165.3|	680	626	668	0.72	0.88	0	43	68.2	3e-11	hydrolase, acting on glycosyl bonds / mannosyl-glycoprotein endo-beta-N-acetylglucosaminidase [Arabidopsis thaliana]
Unigene10913_WT	743	2	742	gi|27311711|gb|AAO00821.1|	552	157	404	0.93	0.96	0	248	484	1e-136	dipeptidyl peptidase IV-like protein [Arabidopsis thaliana] >gi|34098901|gb|AAQ56833.1| At5g24260 [Arabidopsis thaliana]
Unigene10914_WT	489	487	2	gi|297788819|ref|XP_002862449.1|	642	474	634	0.82	0.88	0	162	266	1e-70	glycosyl hydrolase family 85 protein [Arabidopsis lyrata subsp. lyrata] >gi|297307972|gb|EFH38707.1| glycosyl hydrolase family 85 protein [Arabidopsis lyrata subsp. lyrata]
Unigene10916_WT	548	1	546	gi|18418356|ref|NP_567950.1|	587	72	253	0.99	1	0	182	367	1e-101	MCCB (3-METHYLCROTONYL-COA CARBOXYLASE); biotin carboxylase/ methylcrotonoyl-CoA carboxylase [Arabidopsis thaliana] >gi|20455074|sp|Q9LDD8.1|MCCB_ARATH RecName: Full=Methylcrotonoyl-CoA carboxylase beta chain, mitochondrial; Short=MCCase subunit beta; AltName: Full=3-methylcrotonyl-CoA carboxylase 2; AltName: Full=3-methylcrotonyl-CoA:carbon dioxide ligase subunit beta; Flags: Precursor >gi|70212…
Unigene10917_WT	999	2	997	gi|15222955|ref|NP_177736.1|	359	14	345	0.95	0.98	0	332	667	0	SMT3 (STEROL METHYLTRANSFERASE 3); S-adenosylmethionine-dependent methyltransferase/ sterol 24-C-methyltransferase [Arabidopsis thaliana] >gi|67472706|sp|Q94JS4.1|SMT3B_ARATH RecName: Full=24-methylenesterol C-methyltransferase 3; Short=24-sterol C-methyltransferase 3; Short=Sterol-C-methyltransferase 3 >gi|14030613|gb|AAK52981.1|AF375397_1 At1g76090/T23E18_40 [Arabidopsis thaliana] >gi|21360447|…
Unigene10918_WT	279	1	189	gi|15229519|ref|NP_188404.1|	595	59	113	0.8	0.82	0	63	99.4	1e-20	dihydroxyacetone kinase family protein [Arabidopsis thaliana] >gi|71143068|gb|AAZ23925.1| At3g17770 [Arabidopsis thaliana]
Unigene10919_WT	929	1	927	gi|186510248|ref|NP_188608.3|	1001	541	847	0.94	0.98	0	309	579	1e-164	ATP binding / ATPase/ nucleoside-triphosphatase/ nucleotide binding [Arabidopsis thaliana]
Unigene1092_WT	282	1	159	gi|297848282|ref|XP_002892022.1|	523	470	523	0.78	0.87	0.03	55	79.3	1e-14	pentatricopeptide repeat-containing protein [Arabidopsis lyrata subsp. lyrata] >gi|297337864|gb|EFH68281.1| pentatricopeptide repeat-containing protein [Arabidopsis lyrata subsp. lyrata]
Unigene10920_WT	260	1	258	gi|18416076|ref|NP_567678.1|	674	390	475	0.89	0.94	0	86	159	1e-38	CRK6 (CYSTEINE-RICH RLK 6); kinase [Arabidopsis thaliana] >gi|75333386|sp|Q9C5S9.1|CRK6_ARATH RecName: Full=Cysteine-rich receptor-like protein kinase 6; Short=Cysteine-rich RLK6; AltName: Full=Receptor-like protein kinase 5; Flags: Precursor >gi|13506747|gb|AAK28316.1|AF224706_1 receptor-like protein kinase 5 [Arabidopsis thaliana]
Unigene10921_WT	787	719	3	gi|115446731|ref|NP_001047145.1|	353	1	294	0.25	0.4	0.19	298	66.2	4e-10	Os02g0558500 [Oryza sativa Japonica Group] >gi|113536676|dbj|BAF09059.1| Os02g0558500 [Oryza sativa Japonica Group]
Unigene10922_WT	1037	564	1	gi|15236725|ref|NP_191926.1|	558	1	199	0.78	0.81	0.07	203	287	2e-76	scarecrow-like transcription factor 6 (SCL6) [Arabidopsis thaliana] >gi|75100159|sp|O81316.1|SCL6_ARATH RecName: Full=Scarecrow-like protein 6; Short=AtSCL6; AltName: Full=GRAS family protein 22; Short=AtGRAS-22; AltName: Full=SCL6-IV >gi|18087577|gb|AAL58919.1|AF462831_1 AT4g00150/F6N15_20 [Arabidopsis thaliana] >gi|3193314|gb|AAC19296.1| contains similarity to Arabidopsis scarecrow (GB:U62798) …
Unigene10923_WT	243	2	241	gi|297820040|ref|XP_002877903.1|	507	259	338	0.87	0.93	0	80	148	2e-35	UDP-glucosyl transferase 73D1 [Arabidopsis lyrata subsp. lyrata] >gi|297323741|gb|EFH54162.1| UDP-glucosyl transferase 73D1 [Arabidopsis lyrata subsp. lyrata]
Unigene10924_WT	354	152	352	gi|10720318|sp|O80873.1|PHF5_ARATH	110	1	67	1	1	0	67	152	9e-37	RecName: Full=Uncharacterized protein At1g07170/At2g30000 >gi|3420051|gb|AAC31852.1| expressed protein [Arabidopsis thaliana] >gi|28416819|gb|AAO42940.1| At2g30000 [Arabidopsis thaliana]
Unigene10925_WT	408	2	397	gi|297805614|ref|XP_002870691.1|	210	4	141	0.84	0.88	0.04	138	236	8e-62	surfeit locus protein 2 family protein [Arabidopsis lyrata subsp. lyrata] >gi|297316527|gb|EFH46950.1| surfeit locus protein 2 family protein [Arabidopsis lyrata subsp. lyrata]
Unigene10926_WT	266	3	266	gi|18369697|emb|CAC81064.1|	215	108	195	0.97	0.97	0	88	180	4e-45	endoplasmic reticulum retrieval receptor 2 [Arabidopsis thaliana]
Unigene10927_WT	239	81	239	gi|297837565|ref|XP_002886664.1|	128	1	53	0.84	0.94	0	53	96.3	1e-19	thioredoxin H-type 7 [Arabidopsis lyrata subsp. lyrata] >gi|297332505|gb|EFH62923.1| thioredoxin H-type 7 [Arabidopsis lyrata subsp. lyrata]
Unigene10929_WT	947	5	946	gi|227202780|dbj|BAH56863.1|	947	109	426	0.97	0.98	0.01	318	640	0	AT3G26720 [Arabidopsis thaliana]
Unigene1093_WT	188	1	186	gi|297848806|ref|XP_002892284.1|	447	135	197	0.98	0.98	0.01	63	120	5e-27	thiF family protein [Arabidopsis lyrata subsp. lyrata] >gi|297338126|gb|EFH68543.1| thiF family protein [Arabidopsis lyrata subsp. lyrata]
Unigene10931_WT	513	137	511	gi|297820192|ref|XP_002877979.1|	1370	317	441	0.93	0.96	0	125	252	1e-66	SNF2 domain-containing protein [Arabidopsis lyrata subsp. lyrata] >gi|297323817|gb|EFH54238.1| SNF2 domain-containing protein [Arabidopsis lyrata subsp. lyrata]
Unigene10932_WT	532	447	64	gi|119720778|gb|ABL97959.1|	128	1	128	0.97	0.99	0	128	242	2e-63	ribosomal protein L7Ae-like [Brassica rapa]
Unigene10933_WT	1464	1464	1	gi|18420875|ref|NP_568464.1|	946	447	929	0.94	0.96	0	488	899	0	RNA recognition motif (RRM)-containing protein [Arabidopsis thaliana]
Unigene10934_WT	265	263	3	gi|18397153|ref|NP_566249.1|	398	2	88	0.88	0.93	0	87	157	4e-38	ATL6; protein binding / zinc ion binding [Arabidopsis thaliana] >gi|68565231|sp|Q8RXX9.2|ATL6_ARATH RecName: Full=E3 ubiquitin-protein ligase ATL6; AltName: Full=RING-H2 finger protein ATL6; Flags: Precursor >gi|70905101|gb|AAZ14076.1| At3g05200 [Arabidopsis thaliana]
Unigene10935_WT	361	168	359	gi|15241429|ref|NP_199232.1|	386	68	130	0.89	0.89	0	64	109	2e-36	GLK2 (GOLDEN2-LIKE 2); DNA binding / transcription factor/ transcription regulator [Arabidopsis thaliana] >gi|13311005|gb|AAK16744.1| golden2-like transcription factor [Arabidopsis thaliana] >gi|13432090|gb|AAK20121.1| golden2-like protein 2 [Arabidopsis thaliana] >gi|17221601|dbj|BAB78467.1| GPRI2 [Arabidopsis thaliana]
Unigene10936_WT	497	1	342	gi|15234646|ref|NP_194745.1|	974	862	974	0.94	0.96	0	114	213	1e-54	VLN4 (ARABIDOPSIS THALIANA VILLIN 4); actin binding [Arabidopsis thaliana] >gi|25091517|sp|O65570.1|VILI4_ARATH RecName: Full=Villin-4 >gi|29029072|gb|AAO64915.1| At4g30160 [Arabidopsis thaliana]
Unigene10937_WT	378	1	378	gi|15228302|ref|NP_188294.1|	304	147	270	0.77	0.82	0	126	189	8e-48	ATL2; protein binding / zinc ion binding [Arabidopsis thaliana] >gi|68565202|sp|Q8L9T5.2|ATL2_ARATH RecName: Full=RING-H2 finger protein ATL2; AltName: Full=Protein ARABIDOPSIS TOXICOS EN LEVADURA 2; Short=Protein ATL2 >gi|11994627|dbj|BAB02764.1| RING zinc finger protein-like [Arabidopsis thaliana] >gi|17065578|gb|AAL32943.1| RING zinc finger protein-like [Arabidopsis thaliana] >gi|20148585|gb|A…
Unigene10938_WT	360	147	356	gi|158828216|gb|ABW81094.1|	459	222	289	0.41	0.61	0	70	59.7	2e-15	RT6non-ltr [Cleome spinosa]
Unigene10939_WT	379	99	377	gi|28416813|gb|AAO42937.1|	103	1	93	0.96	1	0	93	191	2e-48	At1g57540 [Arabidopsis thaliana]
Unigene1094_WT	263	3	116	gi|22331873|ref|NP_191525.2|	594	557	594	0.86	0.89	0	38	63.5	7e-10	C2 domain-containing protein / GRAM domain-containing protein [Arabidopsis thaliana] >gi|30725388|gb|AAP37716.1| At3g59660 [Arabidopsis thaliana]
Unigene10940_WT	283	51	281	gi|297796593|ref|XP_002866181.1|	921	1	77	0.88	0.96	0	77	139	1e-32	coatomer subunit beta-1 [Arabidopsis lyrata subsp. lyrata] >gi|297312016|gb|EFH42440.1| coatomer subunit beta-1 [Arabidopsis lyrata subsp. lyrata]
Unigene10941_WT	348	115	348	gi|20141056|sp|Q9M2D2.2|YU88_ARATH	410	1	74	0.82	0.87	0	78	120	6e-27	RecName: Full=UPF0187 protein At3g61320, chloroplastic; Flags: Precursor >gi|16604549|gb|AAL24280.1| AT3g61320/T20K12_220 [Arabidopsis thaliana] >gi|23296291|gb|AAN12915.1| At3g61320/T20K12_220 [Arabidopsis thaliana]
Unigene10942_WT	548	277	2	gi|4874274|gb|AAD31339.1|AC007354_12	473	56	147	0.8	0.9	0	92	158	8e-51	Similar to gb|X02844 lipase precursor from Staphylococcus hyicus. ESTs gb|AI239406 and gb|T76725 come from this gene [Arabidopsis thaliana] >gi|30387585|gb|AAP31958.1| At1g10740 [Arabidopsis thaliana]
Unigene10943_WT	290	218	3	gi|15233523|ref|NP_192358.1|	658	1	72	0.76	0.87	0	72	118	2e-26	protein kinase family protein [Arabidopsis thaliana] >gi|75338509|sp|Q9XEC6.1|CRK36_ARATH RecName: Full=Cysteine-rich receptor-like protein kinase 36; Short=Cysteine-rich RLK36; Flags: Precursor
Unigene10946_WT	252	2	250	gi|238480639|ref|NP_001154234.1|	768	669	751	0.83	0.87	0	83	145	2e-34	DNA binding / protein dimerization [Arabidopsis thaliana] >gi|240255844|ref|NP_193238.5| DNA binding / protein dimerization [Arabidopsis thaliana]
Unigene10947_WT	267	267	55	gi|75313790|sp|Q9SQV1.1|RH40_ARATH	1088	1013	1086	0.83	0.91	0.04	74	124	3e-28	RecName: Full=DEAD-box ATP-dependent RNA helicase 40
Unigene10948_WT	355	319	41	gi|224589590|gb|ACN59328.1|	1009	917	1009	0.82	0.92	0	93	160	5e-41	leucine-rich repeat receptor-like protein kinase [Arabidopsis thaliana]
Unigene10949_WT	289	3	110	gi|18395825|ref|NP_564242.1|	630	595	630	0.97	1	0	36	73.9	5e-13	phosphatidylinositol 3- and 4-kinase family protein [Arabidopsis thaliana] >gi|75169053|sp|Q9C671.1|P4K2B_ARATH RecName: Full=Probable phosphatidylinositol 4-kinase type 2-beta At1g26270; Short=Phosphatidylinositol 4-kinase type II-beta >gi|16648787|gb|AAL25584.1| At1g26270/F28B23_7 [Arabidopsis thaliana] >gi|18700159|gb|AAL77691.1| At1g26270/F28B23_7 [Arabidopsis thaliana]
Unigene1095_WT	675	27	674	gi|297843208|ref|XP_002889485.1|	539	24	240	0.8	0.84	0.01	220	336	2e-91	calcium-binding EF hand family protein [Arabidopsis lyrata subsp. lyrata] >gi|297335327|gb|EFH65744.1| calcium-binding EF hand family protein [Arabidopsis lyrata subsp. lyrata]
Unigene10950_WT	462	140	460	gi|34222084|gb|AAQ62878.1|	918	394	497	0.73	0.81	0	107	156	4e-48	At2g19710 [Arabidopsis thaliana]
Unigene10952_WT	304	302	126	gi|42568529|ref|NP_200258.2|	215	120	184	0.5	0.65	0.1	66	53.1	9e-11	zinc finger (B-box type) family protein [Arabidopsis thaliana] >gi|45825151|gb|AAS77483.1| At5g54470 [Arabidopsis thaliana]
Unigene10953_WT	283	8	136	gi|42568529|ref|NP_200258.2|	215	132	177	0.68	0.74	0.14	50	50.4	5e-10	zinc finger (B-box type) family protein [Arabidopsis thaliana] >gi|45825151|gb|AAS77483.1| At5g54470 [Arabidopsis thaliana]
Unigene10954_WT	399	399	205	gi|297603663|ref|NP_001054411.2|	129	63	127	0.61	0.78	0	65	85.9	1e-16	Os05g0105500 [Oryza sativa Japonica Group] >gi|255675933|dbj|BAF16325.2| Os05g0105500 [Oryza sativa Japonica Group]
Unigene10955_WT	329	1	327	gi|297825467|ref|XP_002880616.1|	904	739	847	0.88	0.92	0	109	206	9e-53	ATGLR2.2 [Arabidopsis lyrata subsp. lyrata] >gi|297326455|gb|EFH56875.1| ATGLR2.2 [Arabidopsis lyrata subsp. lyrata]
Unigene10956_WT	293	1	288	gi|9280674|gb|AAF86543.1|AC069252_2	465	297	389	0.57	0.64	0.01	97	92.8	1e-18	F2E2.3 [Arabidopsis thaliana]
Unigene10957_WT	728	644	348	gi|145362223|ref|NP_973754.2|	758	203	349	0.31	0.4	0.32	147	58.5	8e-08	targeting protein-related [Arabidopsis thaliana]
Unigene10958_WT	444	1	339	gi|18409727|ref|NP_566975.1|	369	257	369	0.97	0.98	0	113	241	3e-63	FK (FACKEL); delta14-sterol reductase [Arabidopsis thaliana] >gi|20138022|sp|Q9LDR4.2|ERG24_ARATH RecName: Full=Delta(14)-sterol reductase; AltName: Full=C-14 sterol reductase; AltName: Full=Protein FACKEL; AltName: Full=Sterol C14-reductase >gi|8980706|gb|AAF82283.1|AF256536_1 sterol C-14 reductase FACKEL [Arabidopsis thaliana] >gi|8980704|gb|AAF82282.1| sterol C-14 reductase FACKEL [Arabidopsis…
Unigene10959_WT	296	82	294	gi|297802820|ref|XP_002869294.1|	496	1	73	0.85	0.89	0.04	74	112	1e-24	calcium-binding EF hand family protein [Arabidopsis lyrata subsp. lyrata] >gi|297315130|gb|EFH45553.1| calcium-binding EF hand family protein [Arabidopsis lyrata subsp. lyrata]
Unigene1096_WT	1002	1002	1	gi|9802741|gb|AAF99810.1|AC034257_2	815	1	336	0.82	0.91	0.01	340	553	1e-156	Unknown protein [Arabidopsis thaliana]
Unigene10960_WT	352	13	195	gi|6692119|gb|AAF24584.1|AC007764_26	3290	1744	1798	0.42	0.59	0	61	50.4	6e-06	F22C12.1 [Arabidopsis thaliana]
Unigene10961_WT	430	124	429	gi|15809848|gb|AAL06852.1|	136	1	89	0.72	0.79	0	103	139	1e-32	AT4g38060/F20D10_180 [Arabidopsis thaliana] >gi|17978853|gb|AAL47398.1| AT4g38060/F20D10_180 [Arabidopsis thaliana] >gi|222424280|dbj|BAH20097.1| AT4G38060 [Arabidopsis thaliana]
Unigene10962_WT	624	73	624	gi|15232246|ref|NP_191567.1|	306	4	178	0.84	0.91	0	185	305	2e-82	zinc finger (C3HC4-type RING finger) family protein [Arabidopsis thaliana] >gi|56121904|gb|AAV74233.1| At3g60080 [Arabidopsis thaliana] >gi|58531334|gb|AAW78589.1| At3g60080 [Arabidopsis thaliana]
Unigene10963_WT	590	1	309	gi|18390661|ref|NP_563768.1|	585	376	478	0.96	0.96	0	103	201	1e-100	GPAT1 (GLYCEROL-3-PHOSPHATE ACYLTRANSFERASE 1); 1-acylglycerol-3-phosphate O-acyltransferase/ acyltransferase [Arabidopsis thaliana] >gi|83288231|sp|Q9SHJ5.1|GPAT1_ARATH RecName: Full=Glycerol-3-phosphate acyltransferase 1; Short=AtGPAT1 >gi|6692682|gb|AAF24816.1|AC007592_9 F12K11.15 [Arabidopsis thaliana] >gi|193083237|gb|ACF09412.1| At1g06520 [Arabidopsis thaliana]
Unigene10965_WT	314	4	312	gi|44917457|gb|AAS49053.1|	646	352	454	0.94	0.98	0	103	202	1e-51	At5g57460 [Arabidopsis thaliana] >gi|56381939|gb|AAV85688.1| At5g57460 [Arabidopsis thaliana]
Unigene10966_WT	388	287	12	gi|145329186|ref|NP_001077922.1|	952	28	150	0.34	0.47	0.25	123	53.5	1e-07	unknown protein [Arabidopsis thaliana] >gi|4580471|gb|AAD24395.1| unknown protein [Arabidopsis thaliana] >gi|110737370|dbj|BAF00630.1| hypothetical protein [Arabidopsis thaliana]
Unigene10967_WT	745	2	745	gi|297818884|ref|XP_002877325.1|	367	8	255	0.94	0.95	0	248	471	1e-132	pyridine nucleotide-disulfide oxidoreductase family protein [Arabidopsis lyrata subsp. lyrata] >gi|297323163|gb|EFH53584.1| pyridine nucleotide-disulfide oxidoreductase family protein [Arabidopsis lyrata subsp. lyrata]
Unigene10968_WT	291	19	291	gi|15223971|ref|NP_177873.1|	426	1	91	0.66	0.79	0.05	96	92.4	1e-18	TAPX (THYLAKOIDAL ASCORBATE PEROXIDASE); L-ascorbate peroxidase [Arabidopsis thaliana] >gi|118572831|sp|Q42593.2|APXT_ARATH RecName: Full=L-ascorbate peroxidase T, chloroplastic; AltName: Full=Thylakoid-bound ascorbate peroxidase; Short=AtAPx06; Short=tAPX; Flags: Precursor >gi|12323379|gb|AAG51660.1|AC010704_4 thylakoid-bound ascorbate peroxidase; 28209-30567 [Arabidopsis thaliana] >gi|21553684|…
Unigene10969_WT	428	428	3	gi|297823695|ref|XP_002879730.1|	294	49	190	0.92	0.95	0	142	276	4e-74	GDSL-motif lipase/hydrolase family protein [Arabidopsis lyrata subsp. lyrata] >gi|297325569|gb|EFH55989.1| GDSL-motif lipase/hydrolase family protein [Arabidopsis lyrata subsp. lyrata]
Unigene1097_WT	611	149	610	gi|124301012|gb|ABN04758.1|	390	7	162	0.74	0.78	0.03	159	215	3e-55	At3g51580 [Arabidopsis thaliana]
Unigene10970_WT	263	262	14	gi|15221424|ref|NP_172113.1|	766	57	160	0.56	0.69	0.2	104	103	5e-22	GTE4 (GLOBAL TRANSCRIPTION FACTOR GROUP E 4); DNA binding [Arabidopsis thaliana] >gi|30679613|ref|NP_849601.1| GTE4 (GLOBAL TRANSCRIPTION FACTOR GROUP E 4); DNA binding [Arabidopsis thaliana] >gi|8844128|gb|AAF80220.1|AC025290_9 Contains similarity to a Ring3 protein from Homo sapiens gi|133157 and contains a bromodomain PF|00439. EST gb|F14211 comes from this gene [Arabidopsis thaliana]
Unigene10971_WT	768	768	136	gi|297802420|ref|XP_002869094.1|	352	23	233	0.97	0.98	0	211	410	1e-136	At4g35335 [Arabidopsis lyrata subsp. lyrata] >gi|297314930|gb|EFH45353.1| At4g35335 [Arabidopsis lyrata subsp. lyrata]
Unigene10972_WT	241	241	2	gi|297796177|ref|XP_002865973.1|	1170	951	1031	0.71	0.8	0.01	81	109	9e-24	predicted protein [Arabidopsis lyrata subsp. lyrata] >gi|297311808|gb|EFH42232.1| predicted protein [Arabidopsis lyrata subsp. lyrata]
Unigene10973_WT	277	216	1	gi|28950733|gb|AAO63290.1|	207	1	74	0.82	0.83	0.02	74	120	4e-27	At5g57910 [Arabidopsis thaliana]
Unigene10974_WT	466	459	1	gi|18416834|ref|NP_568264.1|	254	1	154	0.92	0.96	0	154	303	4e-82	zinc finger (C3HC4-type RING finger) family protein [Arabidopsis thaliana] >gi|14586361|emb|CAC42892.1| RING finger-like protein [Arabidopsis thaliana] >gi|21436021|gb|AAM51588.1| AT5g19430/F7K24_180 [Arabidopsis thaliana]
Unigene10975_WT	671	496	669	gi|145361024|ref|NP_182074.4|	491	140	231	0.55	0.59	0.36	92	81.6	7e-15	ATP binding / nucleoside-triphosphatase/ nucleotide binding [Arabidopsis thaliana]
Unigene10976_WT	735	1	732	gi|15240503|ref|NP_199764.1|	689	353	597	0.78	0.86	0	245	375	1e-103	SIN-like family protein [Arabidopsis thaliana]
Unigene10977_WT	1712	2	1462	gi|75334257|sp|Q9FRL3.1|ERDL6_ARATH	487	1	487	0.97	0.98	0	487	936	0	RecName: Full=Sugar transporter ERD6-like 6 >gi|15724240|gb|AAL06513.1|AF412060_1 At1g75220/F22H5_6 [Arabidopsis thaliana] >gi|21700861|gb|AAM70554.1| At1g75220/F22H5_6 [Arabidopsis thaliana]
Unigene10978_WT	472	2	214	gi|222424656|dbj|BAH20282.1|	805	735	805	0.77	0.9	0	71	116	1e-25	AT5G23890 [Arabidopsis thaliana]
Unigene10979_WT	365	321	1	gi|9972373|gb|AAG10623.1|AC022521_1	247	1	107	0.95	0.99	0	107	209	6e-54	Unknown protein [Arabidopsis thaliana]
Unigene1098_WT	968	968	93	gi|297830492|ref|XP_002883128.1|	836	544	836	0.93	0.96	0	293	537	1e-152	plant synaptotagmin [Arabidopsis lyrata subsp. lyrata] >gi|297328968|gb|EFH59387.1| plant synaptotagmin [Arabidopsis lyrata subsp. lyrata]
Unigene10980_WT	402	302	3	gi|18402015|ref|NP_564520.1|	680	1	100	0.92	0.97	0	100	186	9e-47	KU80; double-stranded DNA binding / protein binding [Arabidopsis thaliana] >gi|75172082|sp|Q9FQ09.1|KU80_ARATH RecName: Full=ATP-dependent DNA helicase 2 subunit KU80; AltName: Full=ATP-dependent DNA helicase 2 subunit 2; AltName: Full=ATP-dependent DNA helicase II 80 kDa subunit >gi|12006422|gb|AAG44851.1|AF283758_1 Ku80-like protein [Arabidopsis thaliana]
Unigene10981_WT	851	851	105	gi|18420660|ref|NP_568428.1|	460	212	460	0.96	0.97	0	249	478	1e-134	PYRD (pyrimidine d); dihydroorotate dehydrogenase [Arabidopsis thaliana] >gi|26454657|sp|P32746.2|PYRD_ARATH RecName: Full=Dihydroorotate dehydrogenase, mitochondrial; Short=DHOdehase; AltName: Full=Dihydroorotate oxidase; Flags: Precursor >gi|24753785|gb|AAN64025.1|AF454729_1 dihydroorotate dehydrogenase [Arabidopsis thaliana] >gi|110736302|dbj|BAF00121.1| dihydroorotate dehydrogenase [Arabidops…
Unigene10982_WT	402	2	250	gi|240256288|ref|NP_196889.4|	204	123	204	0.85	0.89	0	83	133	7e-31	NACA3 (NASCENT POLYPEPTIDE-ASSOCIATED COMPLEX SUBUNIT ALPHA-LIKE PROTEIN 3) [Arabidopsis thaliana] >gi|71151986|sp|Q6ICZ8.1|NACA3_ARATH RecName: Full=Nascent polypeptide-associated complex subunit alpha-like protein 3; Short=NAC-alpha-like protein 3; AltName: Full=Alpha-NAC-like protein 3 >gi|48310641|gb|AAT41858.1| At5g13850 [Arabidopsis thaliana]
Unigene10983_WT	275	223	95	gi|10177801|dbj|BAB11292.1|	638	11	53	0.74	0.83	0	43	77	2e-24	receptor serine/threonine kinase [Arabidopsis thaliana]
Unigene10984_WT	256	254	3	gi|9795618|gb|AAF98436.1|AC021044_15	266	116	200	0.87	0.95	0.01	85	150	6e-36	Hypothetical protein [Arabidopsis thaliana]
Unigene10985_WT	254	253	2	gi|15233191|ref|NP_191073.1|	725	64	147	0.8	0.91	0	84	134	4e-31	ATWBC19 (White-Brown Complex homolog 19); ATPase, coupled to transmembrane movement of substances [Arabidopsis thaliana] >gi|75335879|sp|Q9M3D6.1|AB19G_ARATH RecName: Full=ABC transporter G family member 19; Short=ABC transporter ABCG.19; Short=AtABCG19; AltName: Full=White-brown complex homolog protein 19; Short=AtWBC19 >gi|7019646|emb|CAB75747.1| ABC transporter-like protein [Arabidopsis thalia…
Unigene10986_WT	708	321	428	gi|18423684|ref|NP_568815.1|	387	205	240	0.63	0.83	0	36	56.2	4e-07	ATRBP45A (RNA-binding protein 45A); RNA binding [Arabidopsis thaliana] >gi|11762114|gb|AAG40335.1|AF324983_1 AT5g54900 [Arabidopsis thaliana] >gi|119360145|gb|ABL66801.1| At5g54900 [Arabidopsis thaliana]
Unigene10987_WT	387	387	13	gi|62321459|dbj|BAD94870.1|	466	341	465	0.92	0.95	0	125	261	1e-69	zinc finger protein - like [Arabidopsis thaliana]
Unigene10988_WT	680	137	673	gi|15218694|ref|NP_174174.1|	486	257	435	0.97	0.97	0	179	367	1e-126	VOZ1 (VASCULAR PLANT ONE ZINC FINGER PROTEIN); transcription activator [Arabidopsis thaliana] >gi|145324058|ref|NP_001077618.1| VOZ1 (VASCULAR PLANT ONE ZINC FINGER PROTEIN); transcription activator [Arabidopsis thaliana] >gi|6560771|gb|AAF16771.1|AC010155_24 F3M18.4 [Arabidopsis thaliana] >gi|46849555|dbj|BAD17857.1| transcription factor AtVOZ1 [Arabidopsis thaliana] >gi|56236052|gb|AAV84482.1| …
Unigene1099_WT	476	395	3	gi|15225783|ref|NP_180864.1|	800	8	121	0.46	0.59	0	131	108	3e-23	AtRLP26 (Receptor Like Protein 26); kinase/ protein binding [Arabidopsis thaliana]
Unigene10991_WT	596	595	200	gi|297795595|ref|XP_002865682.1|	501	88	219	0.78	0.85	0	132	209	1e-53	hypothetical protein ARALYDRAFT_494946 [Arabidopsis lyrata subsp. lyrata] >gi|297311517|gb|EFH41941.1| hypothetical protein ARALYDRAFT_494946 [Arabidopsis lyrata subsp. lyrata]
Unigene10992_WT	233	1	231	gi|15231578|ref|NP_189292.1|	615	320	396	0.88	0.96	0	77	141	2e-33	ARO4 (ARMADILLO REPEAT ONLY 4); binding [Arabidopsis thaliana] >gi|1495247|emb|CAA66220.1| orf 05 [Arabidopsis thaliana] >gi|209414538|gb|ACI46509.1| At3g26600 [Arabidopsis thaliana]
Unigene10993_WT	739	739	20	gi|30680032|ref|NP_850757.1|	385	146	385	0.85	0.9	0	240	417	1e-116	DPB; protein binding / protein heterodimerization [Arabidopsis thaliana] >gi|11125653|emb|CAC15484.1| DP-like protein [Arabidopsis thaliana] >gi|110736268|dbj|BAF00104.1| transcription factor - like protein [Arabidopsis thaliana]
Unigene10996_WT	275	275	66	gi|224589590|gb|ACN59328.1|	1009	940	1009	0.82	0.9	0	70	118	2e-26	leucine-rich repeat receptor-like protein kinase [Arabidopsis thaliana]
Unigene10997_WT	593	10	591	gi|23197634|gb|AAN15344.1|	216	1	192	0.78	0.82	0.03	202	279	1e-74	Unknown protein [Arabidopsis thaliana]
Unigene10998_WT	690	689	114	gi|27464331|gb|AAO16037.1|AF525022_1	245	63	245	0.83	0.85	0.02	197	290	8e-78	zinc finger protein [Arabidopsis thaliana]
Unigene10999_WT	379	222	1	gi|14532472|gb|AAK63964.1|	297	1	73	0.77	0.85	0	74	110	4e-24	AT5g27210/T21B4_120 [Arabidopsis thaliana]
Unigene11_WT	780	1	780	gi|18700163|gb|AAL77693.1|	422	15	265	0.82	0.89	0	262	400	1e-110	AT4g02720/T10P11_1 [Arabidopsis thaliana] >gi|20857302|gb|AAM26710.1| AT4g02720/T10P11_1 [Arabidopsis thaliana]
Unigene110_WT	323	1	321	gi|5263319|gb|AAD41421.1|AC007727_10	706	458	564	0.98	0.99	0	107	225	1e-58	ESTs gb|N96028, gb|F14286, gb|T20680, gb|F14443, gb|AA657300 and gb|N65244 come from this gene [Arabidopsis thaliana]
Unigene1100_WT	319	3	296	gi|78099801|sp|Q9SFU0.2|SC24A_ARATH	1038	941	1038	0.91	0.95	0	98	183	5e-46	RecName: Full=Protein transport protein Sec24-like At3g07100
Unigene11000_WT	260	103	252	gi|31432749|gb|AAP54342.1|	1252	27	76	0.58	0.76	0	50	64.7	3e-10	Uncharacterized ACR, COG1678 family protein, expressed [Oryza sativa (japonica cultivar-group)]
Unigene11001_WT	485	393	1	gi|17064794|gb|AAL32551.1|	566	1	130	0.93	0.96	0	131	238	2e-62	Similar to pyrophosphate-dependent phosphofuctokinase beta subunit [Arabidopsis thaliana] >gi|20259824|gb|AAM13259.1| similar to pyrophosphate-dependent phosphofuctokinase beta subunit [Arabidopsis thaliana]
Unigene11002_WT	282	1	282	gi|15227435|ref|NP_181710.1|	970	488	581	0.94	0.97	0	94	187	2e-47	peptidase M16 family protein / insulinase family protein [Arabidopsis thaliana]
Unigene11003_WT	287	100	285	gi|297810397|ref|XP_002873082.1|	168	1	62	1	1	0	62	140	6e-33	transcription coactivator [Arabidopsis lyrata subsp. lyrata] >gi|297318919|gb|EFH49341.1| transcription coactivator [Arabidopsis lyrata subsp. lyrata]
Unigene11005_WT	706	624	25	gi|22330241|ref|NP_683431.1|	169	1	168	0.43	0.51	0.03	207	140	2e-32	proline-rich family protein [Arabidopsis thaliana]
Unigene11006_WT	291	133	2	gi|297817676|ref|XP_002876721.1|	96	24	67	0.79	0.88	0	44	72.8	4e-14	G-protein gamma-subunit 1 [Arabidopsis lyrata subsp. lyrata] >gi|297322559|gb|EFH52980.1| G-protein gamma-subunit 1 [Arabidopsis lyrata subsp. lyrata]
Unigene11007_WT	833	691	2	gi|15232262|ref|NP_191573.1|	577	327	550	0.81	0.87	0	231	387	1e-127	DIN2 (DARK INDUCIBLE 2); catalytic/ cation binding / hydrolase, hydrolyzing O-glycosyl compounds [Arabidopsis thaliana] >gi|75311779|sp|Q9M1C9.1|BGL30_ARATH RecName: Full=Beta-glucosidase 30; Short=AtBGLU30; AltName: Full=Protein DARK INDUCIBLE 2; AltName: Full=Protein SENESCENCE-RELATED GENE 2; Flags: Precursor >gi|7076767|emb|CAB75929.1| beta-glucosidase-like protein [Arabidopsis thaliana]
Unigene11008_WT	704	704	3	gi|240256429|ref|NP_199891.4|	819	270	518	0.85	0.9	0.06	249	433	1e-120	ATP binding [Arabidopsis thaliana]
Unigene11009_WT	860	597	1	gi|30684071|ref|NP_850128.1|	343	25	223	0.97	0.98	0	199	399	1e-110	protein kinase family protein [Arabidopsis thaliana]
Unigene1101_WT	425	425	3	gi|222424423|dbj|BAH20167.1|	396	225	365	0.92	0.97	0	141	285	9e-77	AT3G26440 [Arabidopsis thaliana]
Unigene11010_WT	271	131	3	gi|15239911|ref|NP_199762.1|	195	1	43	0.97	0.97	0	43	84.7	3e-16	PDF3 (PREFOLDIN 3); unfolded protein binding [Arabidopsis thaliana] >gi|79330420|ref|NP_001032045.1| PDF3 (PREFOLDIN 3); unfolded protein binding [Arabidopsis thaliana] >gi|12230431|sp|P57741.1|PFD3_ARATH RecName: Full=Probable prefoldin subunit 3 >gi|10177617|dbj|BAB10764.1| von Hippel-Lindau binding protein (VHL binding protein; VBP) like [Arabidopsis thaliana] >gi|222423655|dbj|BAH19795.1| AT5…
Unigene11011_WT	1477	2	1267	gi|30694618|ref|NP_191289.2|	1507	175	599	0.92	0.94	0	425	764	0	INO80 (INO80 ORTHOLOG); ATP binding / DNA binding / helicase/ nucleic acid binding [Arabidopsis thaliana] >gi|238065083|sp|Q8RXS6.2|INO80_ARATH RecName: Full=DNA helicase INO80 complex homolog 1; Short=AtINO80
Unigene11012_WT	282	1	144	gi|30697546|ref|NP_176934.2|	355	260	307	0.93	1	0	48	106	5e-39	DNA binding / nuclease [Arabidopsis thaliana]
Unigene11013_WT	412	118	408	gi|75170372|sp|Q9FG61.1|P2C74_ARATH	448	1	93	0.89	0.91	0	97	181	2e-45	RecName: Full=Probable protein phosphatase 2C 74; Short=AtPP2C74 >gi|9759038|dbj|BAB09365.1| protein phosphatase-2C PP2C-like [Arabidopsis thaliana]
Unigene11014_WT	323	322	185	gi|89887336|gb|ABD78323.1|	92	47	92	0.84	0.91	0	46	81.3	3e-15	SLL1 protein [Primula vulgaris]
Unigene11015_WT	428	428	3	gi|78099093|sp|Q8L796.2|PI5K2_ARATH	754	269	407	0.94	0.97	0	142	281	1e-75	RecName: Full=Phosphatidylinositol-4-phosphate 5-kinase 2; Short=AtPIP5K2; AltName: Full=1-phosphatidylinositol-4-phosphate kinase 2; AltName: Full=Diphosphoinositide kinase 2; AltName: Full=PtdIns(4)P-5-kinase 2
Unigene11016_WT	249	249	82	gi|297829612|ref|XP_002882688.1|	138	85	138	0.73	0.8	0	56	79	2e-14	40S ribosomal protein S17 [Arabidopsis lyrata subsp. lyrata] >gi|297328528|gb|EFH58947.1| 40S ribosomal protein S17 [Arabidopsis lyrata subsp. lyrata]
Unigene11018_WT	581	163	573	gi|116830739|gb|ABK28327.1|	128	1	124	0.49	0.58	0.01	139	105	3e-22	unknown [Arabidopsis thaliana]
Unigene11019_WT	251	251	3	gi|297816792|ref|XP_002876279.1|	850	232	314	0.89	0.91	0	83	143	7e-34	pentatricopeptide repeat-containing protein [Arabidopsis lyrata subsp. lyrata] >gi|297322117|gb|EFH52538.1| pentatricopeptide repeat-containing protein [Arabidopsis lyrata subsp. lyrata]
Unigene1102_WT	655	3	653	gi|18403838|ref|NP_564600.1|	573	187	403	0.87	0.92	0	217	371	1e-102	AR791; actin binding [Arabidopsis thaliana] >gi|13605851|gb|AAK32911.1|AF367324_1 At1g52080/F5F19_14 [Arabidopsis thaliana] >gi|4220455|gb|AAD12682.1| Identical to gene gb|D88746 AR791 from Arabidopsis thaliana >gi|22137184|gb|AAM91437.1| At1g52080/F5F19_14 [Arabidopsis thaliana]
Unigene11020_WT	256	8	241	gi|44681394|gb|AAS47637.1|	590	493	568	0.71	0.79	0	78	95.1	2e-19	At5g51850 [Arabidopsis thaliana] >gi|53828599|gb|AAU94409.1| At5g51850 [Arabidopsis thaliana]
Unigene11021_WT	592	592	284	gi|4559351|gb|AAD23012.1|	509	379	488	0.35	0.58	0.06	110	79.3	3e-14	expressed protein [Arabidopsis thaliana] >gi|95147312|gb|ABF57291.1| At2g25010 [Arabidopsis thaliana]
Unigene11022_WT	1289	2	838	gi|79325147|ref|NP_001031658.1|	384	17	341	0.64	0.71	0.14	327	360	2e-98	AGD8 (ARF-GAP DOMAIN 8); ARF GTPase activator/ DNA binding / zinc ion binding [Arabidopsis thaliana] >gi|222423514|dbj|BAH19727.1| AT4G17890 [Arabidopsis thaliana]
Unigene11023_WT	356	13	354	gi|297849172|ref|XP_002892467.1|	474	1	118	0.83	0.87	0.04	119	191	2e-48	glycosyl transferase family 29 protein [Arabidopsis lyrata subsp. lyrata] >gi|297338309|gb|EFH68726.1| glycosyl transferase family 29 protein [Arabidopsis lyrata subsp. lyrata]
Unigene11024_WT	469	469	2	gi|18410414|ref|NP_567031.1|	883	72	221	0.87	0.88	0	156	248	1e-65	UGP3 (UDP-GLUCOSE PYROPHOSPHORYLASE 3) [Arabidopsis thaliana]
Unigene11026_WT	1264	1263	49	gi|297824237|ref|XP_002880001.1|	401	5	401	0.91	0.92	0	409	713	0	ribosomal protein L1 family protein [Arabidopsis lyrata subsp. lyrata] >gi|297325840|gb|EFH56260.1| ribosomal protein L1 family protein [Arabidopsis lyrata subsp. lyrata]
Unigene11027_WT	244	190	2	gi|297825503|ref|XP_002880634.1|	495	3	65	0.65	0.77	0	63	80.9	4e-15	zinc finger (CCCH-type) family protein [Arabidopsis lyrata subsp. lyrata] >gi|297326473|gb|EFH56893.1| zinc finger (CCCH-type) family protein [Arabidopsis lyrata subsp. lyrata]
Unigene11028_WT	265	265	2	gi|21592403|gb|AAM64354.1|	328	147	234	0.95	0.96	0	88	171	2e-42	peroxidase [Arabidopsis thaliana]
Unigene11029_WT	851	54	851	gi|297808771|ref|XP_002872269.1|	280	1	266	0.96	0.97	0	266	532	1e-150	integral membrane Yip1 family protein [Arabidopsis lyrata subsp. lyrata] >gi|297318106|gb|EFH48528.1| integral membrane Yip1 family protein [Arabidopsis lyrata subsp. lyrata]
Unigene1103_WT	437	342	22	gi|2462760|gb|AAB71979.1|	249	143	249	0.83	0.89	0	107	179	3e-57	Hypothetical protein [Arabidopsis thaliana]
Unigene11030_WT	487	3	485	gi|115472321|ref|NP_001059759.1|	666	144	303	0.42	0.62	0	161	130	5e-30	Os07g0511000 [Oryza sativa Japonica Group] >gi|113611295|dbj|BAF21673.1| Os07g0511000 [Oryza sativa Japonica Group]
Unigene11031_WT	785	785	9	gi|22325475|ref|NP_178539.2|	798	347	610	0.9	0.93	0.02	265	490	1e-138	cation efflux family protein [Arabidopsis thaliana]
Unigene11034_WT	266	266	27	gi|15219134|ref|NP_173064.1|	748	637	721	0.54	0.69	0.06	86	90.5	5e-18	WAKL2 (wall associated kinase-like 2); kinase [Arabidopsis thaliana] >gi|75232187|sp|Q7X8C5.1|WAKLB_ARATH RecName: Full=Wall-associated receptor kinase-like 2; Flags: Precursor
Unigene11035_WT	270	182	3	gi|18396326|ref|NP_566182.1|	105	1	60	0.96	0.96	0	60	124	3e-28	zinc finger (C2H2 type) family protein [Arabidopsis thaliana] >gi|13605547|gb|AAK32767.1|AF361599_1 AT3g02790/F13E7_27 [Arabidopsis thaliana] >gi|16323296|gb|AAL15403.1| AT3g02790/F13E7_27 [Arabidopsis thaliana]
Unigene11036_WT	1769	498	1565	gi|84453186|dbj|BAE71190.1|	745	118	492	0.35	0.58	0.05	375	253	4e-66	aminoacyl-tRNA synthetase [Trifolium pratense]
Unigene11038_WT	1193	1191	22	gi|42567325|ref|NP_567888.2|	723	333	722	0.88	0.93	0	390	662	0	phox (PX) domain-containing protein [Arabidopsis thaliana]
Unigene11039_WT	238	233	105	gi|15233358|ref|NP_192879.1|	573	278	323	0.54	0.73	0.06	46	52.4	2e-06	ARID/BRIGHT DNA-binding domain-containing protein / ELM2 domain-containing protein / Myb-like DNA-binding domain-containing protein [Arabidopsis thaliana]
Unigene11040_WT	293	1	144	gi|145336268|ref|NP_174331.2|	1495	1447	1494	0.85	0.89	0	48	86.7	8e-17	ATMRP12; ATPase, coupled to transmembrane movement of substances [Arabidopsis thaliana] >gi|90103508|sp|Q9C8H1.2|AB11C_ARATH RecName: Full=ABC transporter C family member 11; Short=ABC transporter ABCC.11; Short=AtABCC11; AltName: Full=ATP-energized glutathione S-conjugate pump 12; AltName: Full=Glutathione S-conjugate-transporting ATPase 12; AltName: Full=Multidrug resistance-associated protein …
Unigene11041_WT	281	281	144	gi|4567258|gb|AAD23672.1|	240	191	240	0.82	0.9	0.08	50	82.4	1e-15	expressed protein [Arabidopsis thaliana]
Unigene11043_WT	383	1	276	gi|15238668|ref|NP_197290.1|	1197	1064	1145	0.43	0.54	0	92	65.1	2e-10	CSA1 (constitutive shade-avoidance1); ATP binding / transmembrane receptor [Arabidopsis thaliana]
Unigene11044_WT	257	239	3	gi|14190399|gb|AAK55680.1|AF378877_1	282	1	80	0.5	0.57	0.07	85	52.4	2e-06	AT3g06200/F28L1_14 [Arabidopsis thaliana] >gi|17386098|gb|AAL38595.1|AF446862_1 AT3g06200/F28L1_14 [Arabidopsis thaliana]
Unigene11045_WT	897	886	53	gi|15230298|ref|NP_190644.1|	276	1	276	0.89	0.91	0.02	286	516	1e-145	brassinosteroid signalling positive regulator-related [Arabidopsis thaliana] >gi|61211688|sp|Q9S7F3.1|BEH1_ARATH RecName: Full=BES1/BZR1 homolog protein 1 >gi|30023770|gb|AAP13418.1| At3g50750 [Arabidopsis thaliana]
Unigene11046_WT	1326	3	1319	gi|15227690|ref|NP_178463.1|	603	124	563	0.96	0.98	0	440	822	0	CDC48B; ATP binding / ATPase/ nucleoside-triphosphatase/ nucleotide binding [Arabidopsis thaliana] >gi|28201774|sp|Q9ZPR1.1|CD48B_ARATH RecName: Full=Cell division control protein 48 homolog B; Short=AtCDC48b >gi|30725416|gb|AAP37730.1| At2g03670 [Arabidopsis thaliana]
Unigene11047_WT	241	69	239	gi|168988610|pdb|2EFH|A	267	2	58	0.96	0.98	0	57	115	1e-25	Chain A, Ara7-GdpATVPS9A(D185N) >gi|168988612|pdb|2EFH|C Chain C, Ara7-GdpATVPS9A(D185N)
Unigene11048_WT	276	276	7	gi|297613455|ref|NP_001067177.2|	2895	2804	2890	0.48	0.61	0.04	94	79	2e-14	Os12g0594200 [Oryza sativa Japonica Group] >gi|255670445|dbj|BAF30196.2| Os12g0594200 [Oryza sativa Japonica Group]
Unigene11049_WT	286	286	2	gi|13605579|gb|AAK32783.1|AF361615_1	495	239	335	0.91	0.95	0.03	98	184	3e-46	At1g07630/F24B9_25 [Arabidopsis thaliana] >gi|22137176|gb|AAM91433.1| At1g07630/F24B9_25 [Arabidopsis thaliana]
Unigene1105_WT	250	248	3	gi|238478799|ref|NP_001154411.1|	1206	103	184	0.96	0.97	0	82	160	4e-39	helicase domain-containing protein [Arabidopsis thaliana]
Unigene11050_WT	287	3	287	gi|240256309|ref|NP_974804.4|	1639	1538	1631	0.9	0.93	0	95	173	6e-43	ATP binding / protein kinase/ protein serine/threonine kinase/ protein tyrosine kinase [Arabidopsis thaliana]
Unigene11051_WT	303	133	303	gi|10764854|gb|AAF24544.2|AC007508_7	1411	36	92	0.91	1	0	57	114	5e-35	F1K23.13 [Arabidopsis thaliana]
Unigene11052_WT	805	674	3	gi|297796307|ref|XP_002866038.1|	478	1	225	0.96	0.98	0	225	444	1e-124	ARF-GAP domain 5 [Arabidopsis lyrata subsp. lyrata] >gi|297311873|gb|EFH42297.1| ARF-GAP domain 5 [Arabidopsis lyrata subsp. lyrata]
Unigene11053_WT	505	382	92	gi|186510360|ref|NP_001118686.1|	1438	1008	1114	0.47	0.65	0.09	107	90.9	6e-18	TOPII (TOPOISOMERASE II); ATP binding / DNA binding / DNA topoisomerase (ATP-hydrolyzing)/ DNA topoisomerase/ DNA-dependent ATPase [Arabidopsis thaliana]
Unigene11054_WT	771	1	771	gi|22327938|ref|NP_200627.2|	527	79	339	0.8	0.88	0.01	261	431	1e-120	ECT10 [Arabidopsis thaliana] >gi|23463077|gb|AAN33208.1| At5g58190/At5g58190 [Arabidopsis thaliana]
Unigene11055_WT	430	424	11	gi|15242675|ref|NP_195940.1|	337	84	221	0.76	0.87	0	138	221	3e-57	zinc finger (C3HC4-type RING finger) family protein [Arabidopsis thaliana] >gi|9757771|dbj|BAB08380.1| RING zinc finger protein-like [Arabidopsis thaliana] >gi|108385412|gb|ABF85785.1| At5g03200 [Arabidopsis thaliana]
Unigene11056_WT	522	23	406	gi|75219088|sp|O22174.1|ERF08_ARATH	176	1	122	0.89	0.92	0	128	221	4e-63	RecName: Full=Ethylene-responsive transcription factor ERF008 >gi|28372974|gb|AAO39969.1| At2g23340 [Arabidopsis thaliana]
Unigene11057_WT	439	2	439	gi|297793961|ref|XP_002864865.1|	711	177	322	0.89	0.95	0	146	273	5e-73	ATDGK2 [Arabidopsis lyrata subsp. lyrata] >gi|297310700|gb|EFH41124.1| ATDGK2 [Arabidopsis lyrata subsp. lyrata]
Unigene11058_WT	531	122	529	gi|7770347|gb|AAF69717.1|AC016041_22	1526	1331	1469	0.49	0.67	0.02	140	119	1e-34	F27J15.14 [Arabidopsis thaliana]
Unigene11059_WT	286	6	284	gi|42566148|ref|NP_191821.2|	358	228	320	0.82	0.9	0	93	154	4e-37	sucrose-phosphatase-related [Arabidopsis thaliana] >gi|89000973|gb|ABD59076.1| At3g62620 [Arabidopsis thaliana]
Unigene1106_WT	701	121	699	gi|111074300|gb|ABH04523.1|	242	7	192	0.75	0.84	0	193	292	2e-78	At3g27880 [Arabidopsis thaliana]
Unigene11060_WT	283	281	60	gi|21618084|gb|AAM67134.1|	125	52	125	0.77	0.9	0	74	117	5e-26	glutaredoxin-like protein [Arabidopsis thaliana]
Unigene11061_WT	389	132	389	gi|297822715|ref|XP_002879240.1|	1428	1231	1316	0.96	0.97	0	86	172	2e-62	ATPDR3/PDR3 [Arabidopsis lyrata subsp. lyrata] >gi|297325079|gb|EFH55499.1| ATPDR3/PDR3 [Arabidopsis lyrata subsp. lyrata]
Unigene11062_WT	255	230	3	gi|297810911|ref|XP_002873339.1|	315	1	76	0.97	0.98	0	76	153	7e-37	L-asparaginase [Arabidopsis lyrata subsp. lyrata] >gi|297319176|gb|EFH49598.1| L-asparaginase [Arabidopsis lyrata subsp. lyrata]
Unigene11063_WT	362	362	3	gi|297844412|ref|XP_002890087.1|	424	27	146	1	1	0	120	246	6e-65	phosphatidyl serine synthase family protein [Arabidopsis lyrata subsp. lyrata] >gi|297335929|gb|EFH66346.1| phosphatidyl serine synthase family protein [Arabidopsis lyrata subsp. lyrata]
Unigene11064_WT	429	428	6	gi|145323593|ref|NP_001031785.2|	449	279	419	0.93	0.95	0	141	254	2e-67	ABF3 (ABSCISIC ACID RESPONSIVE ELEMENTS-BINDING FACTOR 3); DNA binding / protein binding / transcription activator/ transcription factor [Arabidopsis thaliana] >gi|13346159|gb|AAK19603.1|AF334210_1 bZIP protein DPBF5 [Arabidopsis thaliana]
Unigene11065_WT	325	178	324	gi|297824817|ref|XP_002880291.1|	115	1	49	0.69	0.85	0	49	87.4	4e-17	predicted protein [Arabidopsis lyrata subsp. lyrata] >gi|297326130|gb|EFH56550.1| predicted protein [Arabidopsis lyrata subsp. lyrata]
Unigene11066_WT	263	263	3	gi|15450868|gb|AAK96705.1|	517	366	451	0.78	0.87	0	87	146	6e-35	Unknown protein [Arabidopsis thaliana]
Unigene11067_WT	271	271	116	gi|297834964|ref|XP_002885364.1|	451	400	451	0.98	1	0	52	105	2e-22	extracellular ligand-gated ion channel [Arabidopsis lyrata subsp. lyrata] >gi|297331204|gb|EFH61623.1| extracellular ligand-gated ion channel [Arabidopsis lyrata subsp. lyrata]
Unigene11068_WT	1245	350	976	gi|34365657|gb|AAQ65140.1|	207	1	207	0.91	0.93	0	210	383	1e-105	At5g19480 [Arabidopsis thaliana]
Unigene11069_WT	535	535	179	gi|30684829|ref|NP_193698.2|	131	11	127	0.71	0.85	0	119	176	2e-43	heat shock factor protein-related / heat shock transcription factor-related [Arabidopsis thaliana]
Unigene1107_WT	391	2	391	gi|13937195|gb|AAK50091.1|AF372951_1	449	2	135	0.82	0.87	0.03	135	219	1e-56	At1g78070/F28K19_28 [Arabidopsis thaliana] >gi|25090156|gb|AAN72242.1| At1g78070/F28K19_28 [Arabidopsis thaliana]
Unigene11071_WT	1338	1	1302	gi|22326836|ref|NP_197125.2|	1180	689	1122	0.97	0.98	0	434	819	0	HEAT repeat-containing protein [Arabidopsis thaliana] >gi|17978919|gb|AAL47427.1| AT5g16210/T21H19_130 [Arabidopsis thaliana]
Unigene11073_WT	345	2	343	gi|7211996|gb|AAF40467.1|AC004809_25	442	285	404	0.72	0.78	0.07	123	167	3e-41	#ESTs gb|N96604, gb|AA394313, gb|T75857 and gb|H77171 come from this gene [Arabidopsis thaliana]
Unigene11075_WT	282	3	278	gi|45357045|gb|AAS58474.1|	1218	596	687	0.57	0.75	0	92	112	1e-24	coatomer alpha subunit [Hordeum vulgare subsp. vulgare]
Unigene11076_WT	519	3	518	gi|15231328|ref|NP_187980.1|	395	67	237	0.64	0.77	0.02	176	222	1e-57	F-box family protein [Arabidopsis thaliana] >gi|75273359|sp|Q9LID1.1|FBK54_ARATH RecName: Full=F-box/kelch-repeat protein At3g13680
Unigene11077_WT	1500	304	396	gi|29565591|ref|NP_817169.1|	64	17	47	0.83	0.87	0	31	55.1	2e-06	ORF64a [Pinus koraiensis] >gi|29469690|gb|AAO74018.1| ORF64a [Pinus koraiensis]
Unigene11078_WT	385	281	385	gi|4204260|gb|AAD10641.1|	76	1	35	0.88	0.94	0	35	65.9	1e-10	Hypothetical protein [Arabidopsis thaliana]
Unigene11079_WT	784	693	124	gi|297789807|ref|XP_002862833.1|	271	1	190	0.5	0.72	0	190	205	6e-52	expressed protein [Arabidopsis lyrata subsp. lyrata] >gi|297308576|gb|EFH39091.1| expressed protein [Arabidopsis lyrata subsp. lyrata]
Unigene1108_WT	1530	2	1528	gi|15223289|ref|NP_174552.1|	1919	503	1013	0.91	0.94	0	511	939	0	HAF01; DNA binding / histone acetyltransferase [Arabidopsis thaliana] >gi|75157524|sp|Q8LRK9.1|TAF1A_ARATH RecName: Full=Transcription initiation factor TFIID subunit 1-A; Short=AtTAF1a; AltName: Full=TAFII250-A >gi|21105767|gb|AAM34782.1|AF510669_1 HAF1 [Arabidopsis thaliana]
Unigene11080_WT	534	512	3	gi|79336174|ref|NP_171990.3|	447	2	166	0.87	0.91	0	171	296	9e-80	ATPDIL2-2 (PDI-LIKE 2-2); protein disulfide isomerase [Arabidopsis thaliana]
Unigene11081_WT	304	239	6	gi|4733964|gb|AAD28647.1|	627	142	215	0.57	0.75	0	78	92.8	1e-18	putative Ta11-like non-LTR retroelement protein [Arabidopsis thaliana]
Unigene11082_WT	1239	140	1237	gi|222424934|dbj|BAH20418.1|	825	4	369	0.98	0.99	0	366	724	0	AT1G29900 [Arabidopsis thaliana]
Unigene11083_WT	373	102	371	gi|297833092|ref|XP_002884428.1|	240	1	90	0.92	0.95	0	90	166	6e-41	SIP1_1 [Arabidopsis lyrata subsp. lyrata] >gi|297330268|gb|EFH60687.1| SIP1_1 [Arabidopsis lyrata subsp. lyrata]
Unigene11084_WT	340	1	336	gi|15237158|ref|NP_200058.1|	486	254	365	0.54	0.68	0	112	117	3e-26	MATE efflux protein-related [Arabidopsis thaliana]
Unigene11085_WT	322	320	3	gi|186502076|ref|NP_001118356.1|	637	459	558	0.78	0.83	0	106	145	1e-34	transporter [Arabidopsis thaliana]
Unigene11086_WT	269	11	193	gi|3850585|gb|AAC72125.1|	571	505	566	0.45	0.61	0.01	62	50.1	8e-06	ESTs gb|H36966, gb|R65511, gb|T42324 and gb|T20569 come from this gene [Arabidopsis thaliana]
Unigene11088_WT	580	65	580	gi|297816420|ref|XP_002876093.1|	427	1	182	0.74	0.8	0.05	182	238	3e-62	hypothetical protein ARALYDRAFT_348254 [Arabidopsis lyrata subsp. lyrata] >gi|297321931|gb|EFH52352.1| hypothetical protein ARALYDRAFT_348254 [Arabidopsis lyrata subsp. lyrata]
Unigene1109_WT	1310	238	1308	gi|15231354|ref|NP_187988.1|	847	141	497	0.98	0.99	0	357	755	0	BGAL1 (Beta galactosidase 1); beta-galactosidase/ catalytic/ cation binding / heme binding / peroxidase/ sugar binding [Arabidopsis thaliana] >gi|75274602|sp|Q9SCW1.1|BGAL1_ARATH RecName: Full=Beta-galactosidase 1; Short=Lactase 1; Flags: Precursor >gi|9294020|dbj|BAB01923.1| beta-galactosidase [Arabidopsis thaliana]
Unigene11090_WT	235	9	233	gi|186514513|ref|NP_194600.2|	1516	792	866	0.82	0.92	0	75	122	2e-27	XIH; motor [Arabidopsis thaliana]
Unigene11092_WT	250	217	2	gi|48309985|gb|AAT41732.1|	122	5	75	0.86	0.93	0	72	119	1e-26	At5g27860 [Arabidopsis thaliana] >gi|51536548|gb|AAU05512.1| At5g27860 [Arabidopsis thaliana]
Unigene11093_WT	241	72	239	gi|15234875|ref|NP_194235.1|	137	1	54	0.85	0.85	0	56	84.3	4e-16	ACP4 (acyl carrier protein 4); acyl carrier [Arabidopsis thaliana] >gi|4455248|emb|CAB36747.1| acyl carrier-like protein [Arabidopsis thaliana] >gi|7269355|emb|CAB79414.1| acyl carrier-like protein [Arabidopsis thaliana] >gi|14517385|gb|AAK62583.1| AT4g25050/F13M23_190 [Arabidopsis thaliana] >gi|15215881|gb|AAK91484.1| AT4g25050/F13M23_190 [Arabidopsis thaliana] >gi|21536937|gb|AAM61278.1| acyl c…
Unigene11094_WT	442	138	326	gi|297817764|ref|XP_002876765.1|	225	163	225	1	1	0	63	131	3e-48	invertase/pectin methylesterase inhibitor family protein [Arabidopsis lyrata subsp. lyrata] >gi|297322603|gb|EFH53024.1| invertase/pectin methylesterase inhibitor family protein [Arabidopsis lyrata subsp. lyrata]
Unigene11095_WT	714	705	13	gi|18411240|ref|NP_567153.1|	239	1	238	0.86	0.91	0.02	238	400	1e-111	vesicle-associated membrane family protein / VAMP family protein [Arabidopsis thaliana]
Unigene11096_WT	263	1	261	gi|297842277|ref|XP_002889020.1|	441	141	227	0.94	0.96	0	87	169	9e-42	zinc finger (CCCH-type) family protein [Arabidopsis lyrata subsp. lyrata] >gi|297334861|gb|EFH65279.1| zinc finger (CCCH-type) family protein [Arabidopsis lyrata subsp. lyrata]
Unigene11097_WT	321	6	320	gi|297818014|ref|XP_002876890.1|	417	267	369	0.83	0.92	0	105	172	8e-43	RNA binding protein [Arabidopsis lyrata subsp. lyrata] >gi|297322728|gb|EFH53149.1| RNA binding protein [Arabidopsis lyrata subsp. lyrata]
Unigene11098_WT	235	54	233	gi|297802382|ref|XP_002869075.1|	431	1	59	0.88	0.93	0	60	102	1e-21	phosphoserine aminotransferase [Arabidopsis lyrata subsp. lyrata] >gi|297314911|gb|EFH45334.1| phosphoserine aminotransferase [Arabidopsis lyrata subsp. lyrata]
Unigene11099_WT	289	111	287	gi|15229529|ref|NP_188408.1|	426	1	58	0.88	0.94	0	59	97.8	3e-20	dihydroorotate dehydrogenase family protein / dihydroorotate oxidase family protein [Arabidopsis thaliana] >gi|9294485|dbj|BAB02704.1| senescencs-related protein; dihydroorotate dehydrogenase-like protein [Arabidopsis thaliana]
Unigene111_WT	889	845	57	gi|56121920|gb|AAV74241.1|	358	117	358	0.49	0.61	0.04	275	182	4e-45	At1g53180 [Arabidopsis thaliana]
Unigene1110_WT	1045	126	893	gi|89257666|gb|ABD65153.1|	333	3	258	0.34	0.51	0	258	139	5e-32	SLL3 ORF2 protein [Brassica oleracea]
Unigene11101_WT	395	3	395	gi|297846382|ref|XP_002891072.1|	460	295	425	0.83	0.9	0	131	233	4e-61	alliinase family protein [Arabidopsis lyrata subsp. lyrata] >gi|297336914|gb|EFH67331.1| alliinase family protein [Arabidopsis lyrata subsp. lyrata]
Unigene11102_WT	288	1	288	gi|297817214|ref|XP_002876490.1|	513	295	390	0.98	1	0	96	189	8e-48	kinase family protein [Arabidopsis lyrata subsp. lyrata] >gi|297322328|gb|EFH52749.1| kinase family protein [Arabidopsis lyrata subsp. lyrata]
Unigene11103_WT	312	311	120	gi|7630021|emb|CAB88363.1|	634	567	634	0.8	0.86	0.05	68	106	9e-23	pasticcino 1 [Arabidopsis thaliana]
Unigene11105_WT	463	1	459	gi|13649388|gb|AAK37413.1|AF237733_1	1950	1008	1162	0.84	0.88	0.01	155	258	1e-68	callose synthase 1 catalytic subunit [Arabidopsis thaliana]
Unigene11108_WT	286	231	1	gi|297850064|ref|XP_002892913.1|	83	1	73	0.74	0.81	0	77	106	7e-23	expressed protein [Arabidopsis lyrata subsp. lyrata] >gi|297338755|gb|EFH69172.1| expressed protein [Arabidopsis lyrata subsp. lyrata]
Unigene11109_WT	421	3	419	gi|215261579|gb|ACJ64859.1|	1202	933	1071	0.76	0.82	0	139	215	1e-55	disease resistance protein RPP1-like protein R5 [Arabidopsis thaliana]
Unigene1111_WT	572	4	570	gi|16226701|gb|AAL16236.1|AF428467_1	606	383	571	0.91	0.96	0	189	350	5e-96	AT3g47960/T17F15_170 [Arabidopsis thaliana]
Unigene11110_WT	305	78	164	gi|15233756|ref|NP_192654.1|	1097	1069	1097	0.93	1	0	29	59.3	1e-17	T-complex protein 11 [Arabidopsis thaliana]
Unigene11111_WT	264	264	1	gi|4220461|gb|AAD12688.1|	208	109	196	0.93	0.95	0	88	170	4e-42	ESTs gb|T75642 and gb|AA650997 come from this gene [Arabidopsis thaliana]
Unigene11112_WT	357	95	202	gi|7263551|emb|CAB81588.1|	498	4	39	0.77	0.86	0	36	58.9	1e-18	tetrahydrofolylpolyglutamate synthase precursor-like protein [Arabidopsis thaliana]
Unigene11114_WT	262	139	2	gi|297806667|ref|XP_002871217.1|	458	1	45	0.8	0.84	0	46	67.4	5e-11	beta-Ig-H3 domain-containing protein [Arabidopsis lyrata subsp. lyrata] >gi|297317054|gb|EFH47476.1| beta-Ig-H3 domain-containing protein [Arabidopsis lyrata subsp. lyrata]
Unigene11115_WT	317	200	27	gi|222423563|dbj|BAH19751.1|	872	1	60	0.61	0.71	0.03	60	70.5	6e-12	AT3G11560 [Arabidopsis thaliana]
Unigene11116_WT	464	252	1	gi|297827713|ref|XP_002881739.1|	1635	1115	1198	0.85	0.92	0	84	148	3e-71	SNF2 domain-containing protein [Arabidopsis lyrata subsp. lyrata] >gi|297327578|gb|EFH57998.1| SNF2 domain-containing protein [Arabidopsis lyrata subsp. lyrata]
Unigene11117_WT	269	2	166	gi|145361024|ref|NP_182074.4|	491	352	406	0.89	0.9	0	55	99.8	3e-33	ATP binding / nucleoside-triphosphatase/ nucleotide binding [Arabidopsis thaliana]
Unigene11118_WT	503	499	8	gi|42568857|ref|NP_178242.2|	474	311	474	0.94	0.98	0	164	315	1e-85	transducin family protein / WD-40 repeat family protein [Arabidopsis thaliana]
Unigene11119_WT	698	3	698	gi|4204293|gb|AAD10674.1|	534	236	467	0.92	0.96	0	232	451	1e-126	Highly similar to protein phosphatase 2A regulatory subunit [Arabidopsis thaliana]
Unigene1112_WT	416	416	111	gi|2191147|gb|AAB61034.1|	371	265	365	0.79	0.86	0	102	146	8e-35	A_IG002N01.26 gene product [Arabidopsis thaliana]
Unigene11120_WT	259	6	194	gi|15234269|ref|NP_192906.1|	566	35	97	0.73	0.8	0	63	89.4	1e-17	pentatricopeptide (PPR) repeat-containing protein [Arabidopsis thaliana] >gi|75213756|sp|Q9T0D6.1|PP306_ARATH RecName: Full=Pentatricopeptide repeat-containing protein At4g11690 >gi|91806660|gb|ABE66057.1| pentatricopeptide repeat-containing protein [Arabidopsis thaliana]
Unigene11121_WT	947	822	157	gi|297851014|ref|XP_002893388.1|	222	1	222	0.95	0.97	0	222	405	1e-112	v-SNARE AtVTI1b [Arabidopsis lyrata subsp. lyrata] >gi|297339230|gb|EFH69647.1| v-SNARE AtVTI1b [Arabidopsis lyrata subsp. lyrata]
Unigene11123_WT	488	488	81	gi|6899932|emb|CAB71882.1|	361	225	360	0.98	0.99	0	136	271	2e-72	serine/threonine protein kinase-like protein [Arabidopsis thaliana] >gi|34365699|gb|AAQ65161.1| At3g62220 [Arabidopsis thaliana] >gi|110740165|dbj|BAF01981.1| serine/threonine protein kinase like protein [Arabidopsis thaliana]
Unigene11124_WT	339	1	135	gi|297829390|ref|XP_002882577.1|	333	292	333	0.86	0.93	0	45	74.7	3e-13	alphavirus core protein family [Arabidopsis lyrata subsp. lyrata] >gi|297328417|gb|EFH58836.1| alphavirus core protein family [Arabidopsis lyrata subsp. lyrata]
Unigene11125_WT	516	516	118	gi|15724286|gb|AAL06536.1|AF412083_1	399	265	398	0.88	0.91	0	134	230	7e-60	AT4g35240/F23E12_200 [Arabidopsis thaliana] >gi|23308207|gb|AAN18073.1| At4g35240/F23E12_200 [Arabidopsis thaliana]
Unigene11126_WT	723	711	1	gi|30680846|ref|NP_849994.1|	744	1	237	0.98	0.99	0	237	473	1e-132	HBT (HOBBIT); binding [Arabidopsis thaliana] >gi|75330104|sp|Q8LGU6.1|CD27B_ARATH RecName: Full=Cell division cycle protein 27 homolog B; Short=CDC27 homolog B; AltName: Full=Protein HOBBIT >gi|21304447|emb|CAD31951.1| HOBBIT protein [Arabidopsis thaliana]
Unigene11127_WT	280	212	96	gi|22090605|dbj|BAC06825.1|	1013	977	1013	0.74	0.76	0	39	53.9	6e-07	respiratory burst oxydase [Solanum tuberosum]
Unigene11128_WT	560	464	138	gi|22329359|ref|NP_683279.1|	135	1	109	0.95	1	0	109	219	4e-66	Got1-like family protein [Arabidopsis thaliana] >gi|30679437|ref|NP_850935.1| Got1-like family protein [Arabidopsis thaliana]
Unigene11129_WT	365	365	3	gi|5533379|gb|AAD45158.1|AF165429_1	538	152	272	0.95	0.98	0	121	241	2e-63	protein phosphatase 2A 62 kDa B'' regulatory subunit [Arabidopsis thaliana] >gi|9759510|dbj|BAB10976.1| protein phosphatase 2A 62 kDa B'' regulatory subunit [Arabidopsis thaliana] >gi|20466175|gb|AAM20405.1| protein phosphatase 2A 62 kDa B regulatory subunit [Arabidopsis thaliana] >gi|25083926|gb|AAN72135.1| protein phosphatase 2A 62 kDa B regulatory subunit [Arabidopsis thaliana] >gi|42740920|gb…
Unigene1113_WT	600	255	22	gi|15228325|ref|NP_190389.1|	1611	943	1027	0.5	0.66	0.1	87	78.6	5e-14	bromo-adjacent homology (BAH) domain-containing protein [Arabidopsis thaliana]
Unigene11130_WT	373	373	98	gi|18405102|ref|NP_566800.1|	575	484	575	0.98	0.98	0	92	191	2e-48	AFB2 (AUXIN SIGNALING F-BOX 2); auxin binding / ubiquitin-protein ligase [Arabidopsis thaliana] >gi|75274428|sp|Q9LW29.1|AFB2_ARATH RecName: Full=Protein AUXIN SIGNALING F-BOX 2 >gi|9279671|dbj|BAB01228.1| transport inhibitor response-like protein [Arabidopsis thaliana] >gi|17064984|gb|AAL32646.1| transport inhibitor response-like protein [Arabidopsis thaliana] >gi|34098913|gb|AAQ56839.1| At3g268…
Unigene11132_WT	414	140	412	gi|186491088|ref|NP_564682.2|	227	114	206	0.83	0.94	0.02	93	169	1e-41	lipid binding [Arabidopsis thaliana]
Unigene11133_WT	305	305	129	gi|297816066|ref|XP_002875916.1|	647	250	308	0.84	0.93	0	59	100	4e-37	XH/XS domain-containing protein [Arabidopsis lyrata subsp. lyrata] >gi|297321754|gb|EFH52175.1| XH/XS domain-containing protein [Arabidopsis lyrata subsp. lyrata]
Unigene11134_WT	840	767	3	gi|22327954|ref|NP_200677.2|	578	1	255	0.89	0.95	0	255	481	1e-135	phosphoinositide-specific phospholipase C family protein [Arabidopsis thaliana] >gi|75306039|sp|Q944C2.2|PLCD5_ARATH RecName: Full=Phosphoinositide phospholipase C 5; AltName: Full=Phosphoinositide phospholipase PLC5; Short=AtPLC5; Short=AtPLCx; Short=PI-PLC5 >gi|19855030|gb|AAL30748.2|AF434167_1 phosphoinositide-specific phospholipase C [Arabidopsis thaliana] >gi|17065210|gb|AAL32759.1| phosphoi…
Unigene11135_WT	558	326	556	gi|115463731|ref|NP_001055465.1|	601	499	576	0.75	0.87	0.01	78	133	1e-61	Os05g0396900 [Oryza sativa Japonica Group] >gi|113579016|dbj|BAF17379.1| Os05g0396900 [Oryza sativa Japonica Group]
Unigene11136_WT	698	696	136	gi|297807393|ref|XP_002871580.1|	806	607	793	0.92	0.97	0	187	357	2e-98	alpha-N-acetylglucosaminidase family [Arabidopsis lyrata subsp. lyrata] >gi|297317417|gb|EFH47839.1| alpha-N-acetylglucosaminidase family [Arabidopsis lyrata subsp. lyrata]
Unigene11137_WT	484	164	430	gi|115466456|ref|NP_001056827.1|	300	211	299	0.66	0.83	0	89	124	1e-28	Os06g0151200 [Oryza sativa Japonica Group] >gi|55296621|dbj|BAD69323.1| RNA-binding protein-like [Oryza sativa Japonica Group] >gi|55297274|dbj|BAD69059.1| RNA-binding protein-like [Oryza sativa Japonica Group] >gi|113594867|dbj|BAF18741.1| Os06g0151200 [Oryza sativa Japonica Group]
Unigene11138_WT	419	1	342	gi|297806151|ref|XP_002870959.1|	543	430	543	0.94	0.98	0	114	212	1e-54	amino acid transporter family protein [Arabidopsis lyrata subsp. lyrata] >gi|297316796|gb|EFH47218.1| amino acid transporter family protein [Arabidopsis lyrata subsp. lyrata]
Unigene11139_WT	493	3	491	gi|297807561|ref|XP_002871664.1|	350	45	197	0.84	0.85	0	164	262	1e-69	tRNA/rRNA methyltransferase family protein [Arabidopsis lyrata subsp. lyrata] >gi|297317501|gb|EFH47923.1| tRNA/rRNA methyltransferase family protein [Arabidopsis lyrata subsp. lyrata]
Unigene11140_WT	341	3	152	gi|15241475|ref|NP_199250.1|	432	383	432	0.98	0.98	0	50	101	2e-21	PHT4;6 (PHOSPHATE TRANSPORTER 4;6); carbohydrate transmembrane transporter/ inorganic phosphate transmembrane transporter/ organic anion transmembrane transporter/ sugar:hydrogen symporter [Arabidopsis thaliana] >gi|75262629|sp|Q9FKV1.1|ANTR5_ARATH RecName: Full=Probable anion transporter 5; AltName: Full=Phosphate transporter PHT4;6; Flags: Precursor >gi|10176892|dbj|BAB10122.1| Na+-dependent in…
Unigene11141_WT	400	400	2	gi|297828263|ref|XP_002882014.1|	916	617	747	0.87	0.91	0	133	236	6e-62	forkhead-associated domain-containing protein [Arabidopsis lyrata subsp. lyrata] >gi|297327853|gb|EFH58273.1| forkhead-associated domain-containing protein [Arabidopsis lyrata subsp. lyrata]
Unigene11142_WT	271	269	3	gi|91805789|gb|ABE65623.1|	656	256	344	0.86	0.94	0	89	158	2e-38	receptor lectin kinase [Arabidopsis thaliana]
Unigene11143_WT	367	2	367	gi|30698782|ref|NP_177277.2|	879	20	137	0.84	0.87	0	122	206	9e-53	pentatricopeptide (PPR) repeat-containing protein [Arabidopsis thaliana] >gi|75151609|sp|Q8GZA6.1|PP113_ARATH RecName: Full=Pentatricopeptide repeat-containing protein At1g71210 >gi|29029058|gb|AAO64908.1| At1g71210 [Arabidopsis thaliana]
Unigene11144_WT	334	3	332	gi|91805789|gb|ABE65623.1|	656	301	409	0.89	0.96	0	110	203	6e-52	receptor lectin kinase [Arabidopsis thaliana]
Unigene11145_WT	333	3	332	gi|16226874|gb|AAL16287.1|AF428357_1	397	220	329	0.93	0.99	0	110	217	3e-56	At1g74450/F1M20_13 [Arabidopsis thaliana]
Unigene11146_WT	364	131	3	gi|15227728|ref|NP_180584.1|	393	1	43	0.95	0.95	0	43	87.4	5e-17	WRKY25; transcription factor [Arabidopsis thaliana] >gi|20978771|sp|O22921.1|WRK25_ARATH RecName: Full=Probable WRKY transcription factor 25; AltName: Full=WRKY DNA-binding protein 25 >gi|15991726|gb|AAL13040.1|AF418309_1 WRKY transcription factor 25 [Arabidopsis thaliana] >gi|30725638|gb|AAP37841.1| At2g30250 [Arabidopsis thaliana]
Unigene11147_WT	526	3	506	gi|297797663|ref|XP_002866716.1|	427	261	427	0.92	0.95	0	168	323	6e-88	phospholipase C [Arabidopsis lyrata subsp. lyrata] >gi|297312551|gb|EFH42975.1| phospholipase C [Arabidopsis lyrata subsp. lyrata]
Unigene11148_WT	692	232	687	gi|297802752|ref|XP_002869260.1|	1550	1	153	0.88	0.92	0	153	256	2e-67	nucleic acid binding protein [Arabidopsis lyrata subsp. lyrata] >gi|297315096|gb|EFH45519.1| nucleic acid binding protein [Arabidopsis lyrata subsp. lyrata]
Unigene11149_WT	349	169	59	gi|297598683|ref|NP_001046064.2|	1029	390	426	0.91	1	0	37	67	3e-26	Os02g0176700 [Oryza sativa Japonica Group] >gi|255670647|dbj|BAF07978.2| Os02g0176700 [Oryza sativa Japonica Group]
Unigene1115_WT	495	494	15	gi|18407594|ref|NP_564795.1|	152	18	152	0.7	0.75	0	160	194	5e-49	vacuolar calcium-binding protein-related [Arabidopsis thaliana] >gi|5454190|gb|AAD43605.1|AC005698_4 T3P18.4 [Arabidopsis thaliana] >gi|18650628|gb|AAL75884.1| At1g62480/T3P18_4 [Arabidopsis thaliana] >gi|20453321|gb|AAM19899.1| At1g62480/T3P18_4 [Arabidopsis thaliana]
Unigene11150_WT	768	480	274	gi|3695387|gb|AAC62789.1|	1073	191	276	0.36	0.5	0.2	87	42	2e-08	contains similarity to replication protein A1 [Arabidopsis thaliana] >gi|10177641|dbj|BAB10788.1| replication protein A1-like [Arabidopsis thaliana]
Unigene11151_WT	453	254	397	gi|2632103|emb|CAB11467.1|	589	396	446	0.51	0.67	0.07	52	50.4	7e-06	arginyl-tRNA synthetase [Arabidopsis thaliana]
Unigene11152_WT	381	381	241	gi|297796761|ref|XP_002866265.1|	624	578	624	0.95	1	0	47	97.4	4e-20	ATEXO70B1 [Arabidopsis lyrata subsp. lyrata] >gi|297312100|gb|EFH42524.1| ATEXO70B1 [Arabidopsis lyrata subsp. lyrata]
Unigene11155_WT	256	251	3	gi|75161418|sp|Q8VY52.1|PPD2_ARATH	232	1	78	0.7	0.71	0.02	85	102	1e-21	RecName: Full=PsbP domain-containing protein 2, chloroplastic; AltName: Full=PsbP-related thylakoid lumenal protein 3; Flags: Precursor
Unigene11156_WT	298	181	2	gi|18407307|ref|NP_564784.1|	376	1	60	0.68	0.81	0	60	82	2e-15	DNA-binding storekeeper protein-related [Arabidopsis thaliana] >gi|222424594|dbj|BAH20252.1| AT1G61730 [Arabidopsis thaliana]
Unigene11157_WT	315	314	3	gi|15239502|ref|NP_197954.1|	654	295	398	0.92	0.97	0	104	203	6e-52	exostosin family protein [Arabidopsis thaliana]
Unigene11158_WT	252	251	12	gi|7406466|emb|CAB85568.1|	469	391	469	0.9	0.95	0	80	143	5e-34	8-amino-7-oxononanoate synthase-like protein [Arabidopsis thaliana]
Unigene11159_WT	329	1	327	gi|297842769|ref|XP_002889266.1|	489	119	227	0.96	0.97	0	109	220	4e-57	aspartyl protease family protein [Arabidopsis lyrata subsp. lyrata] >gi|297335107|gb|EFH65525.1| aspartyl protease family protein [Arabidopsis lyrata subsp. lyrata]
Unigene1116_WT	356	332	3	gi|42573644|ref|NP_974918.1|	466	1	103	0.74	0.78	0	111	150	6e-36	ATPPOX (A. THALIANA PYRIDOXIN (PYRODOXAMINE) 5'-PHOSPHATE OXIDASE); pyridoxamine-phosphate oxidase [Arabidopsis thaliana]
Unigene11160_WT	332	332	3	gi|15431345|gb|AAG53642.2|AF296078_1	368	188	297	0.97	1	0	110	228	1e-59	deoxyhypusine synthase [Arabidopsis thaliana]
Unigene11161_WT	251	22	249	gi|14335172|gb|AAK59866.1|	235	1	75	0.71	0.8	0	76	103	6e-22	AT4g27390/M4I22_200 [Arabidopsis thaliana] >gi|15529163|gb|AAK97676.1| AT4g27390/M4I22_200 [Arabidopsis thaliana] >gi|16974363|gb|AAL31107.1| AT4g27390/M4I22_200 [Arabidopsis thaliana]
Unigene11163_WT	324	277	5	gi|15239487|ref|NP_200903.1|	204	1	91	0.8	0.86	0	91	155	1e-37	COBL5 (COBRA-LIKE PROTEIN 5 PRECURSOR) [Arabidopsis thaliana] >gi|34222630|sp|Q9FME5.1|COBL5_ARATH RecName: Full=COBRA-like protein 5; Flags: Precursor >gi|38566616|gb|AAR24198.1| At5g60950 [Arabidopsis thaliana] >gi|40824050|gb|AAR92332.1| At5g60950 [Arabidopsis thaliana]
Unigene11168_WT	286	150	284	gi|21592665|gb|AAM64614.1|	729	33	77	1	1	0	45	95.5	1e-27	Isp4-like protein [Arabidopsis thaliana]
Unigene1117_WT	476	418	188	gi|30678824|ref|NP_186983.2|	328	1	77	0.89	0.94	0	77	133	4e-60	short-chain dehydrogenase/reductase (SDR) family protein [Arabidopsis thaliana] >gi|22022575|gb|AAM83244.1| AT3g03330/T21P5_25 [Arabidopsis thaliana] >gi|23308299|gb|AAN18119.1| At3g03330/T21P5_25 [Arabidopsis thaliana]
Unigene11170_WT	917	827	3	gi|22331124|ref|NP_188306.2|	1131	1	276	0.89	0.93	0	276	500	1e-140	TPR2 (TOPLESS-RELATED 2) [Arabidopsis thaliana] >gi|302393776|sp|Q9LRZ0.2|TPR2_ARATH RecName: Full=Topless-related protein 2
Unigene11171_WT	329	328	80	gi|42566026|ref|NP_191372.2|	257	172	257	0.88	0.91	0.03	86	153	5e-37	N-acetylglucosaminyl-phosphatidylinositol de-N-acetylase-related [Arabidopsis thaliana] >gi|79315492|ref|NP_001030882.1| N-acetylglucosaminyl-phosphatidylinositol de-N-acetylase-related [Arabidopsis thaliana] >gi|50198821|gb|AAT70443.1| At3g58130 [Arabidopsis thaliana] >gi|51972138|gb|AAU15173.1| At3g58130 [Arabidopsis thaliana]
Unigene11173_WT	446	444	1	gi|186489959|ref|NP_001117460.1|	981	145	292	0.9	0.95	0	148	274	2e-73	ATP binding / ATPase/ nucleoside-triphosphatase/ nucleotide binding [Arabidopsis thaliana]
Unigene11174_WT	810	810	31	gi|297836794|ref|XP_002886279.1|	425	166	425	0.99	0.99	0	260	525	1e-148	RabGAP/TBC domain-containing protein [Arabidopsis lyrata subsp. lyrata] >gi|297332119|gb|EFH62538.1| RabGAP/TBC domain-containing protein [Arabidopsis lyrata subsp. lyrata]
Unigene11175_WT	235	235	2	gi|186491294|ref|NP_175994.2|	466	267	344	0.92	0.97	0	78	154	4e-37	electron carrier/ oxidoreductase [Arabidopsis thaliana]
Unigene11176_WT	461	124	456	gi|139388103|ref|YP_001123295.1|	487	1	111	0.91	0.94	0	111	212	1e-54	carboxytransferase beta subunit [Barbarea verna] >gi|221271802|sp|A4QKB4.1|ACCD_BARVE RecName: Full=Acetyl-coenzyme A carboxylase carboxyl transferase subunit beta, chloroplastic; Short=ACCase subunit beta; Short=Acetyl-CoA carboxylase carboxyltransferase subunit beta >gi|134286494|dbj|BAF50119.1| carboxytransferase beta subunit [Barbarea verna]
Unigene11177_WT	3354	564	3095	gi|18412421|ref|NP_565212.1|	1008	164	1007	0.96	0.98	0	844	1630	0	FTSH12 (FTSH PROTEASE 12); ATP-dependent peptidase/ ATPase/ metallopeptidase [Arabidopsis thaliana] >gi|190359474|sp|Q9SAJ3.2|FTSHC_ARATH RecName: Full=Cell division protease ftsH homolog 12, chloroplastic; Short=AtFtsH12; Flags: Precursor >gi|222424637|dbj|BAH20273.1| AT1G79560 [Arabidopsis thaliana]
Unigene11178_WT	311	157	2	gi|115445873|ref|NP_001046716.1|	717	88	139	0.86	0.94	0	52	94.7	4e-41	Os02g0329300 [Oryza sativa Japonica Group] >gi|113536247|dbj|BAF08630.1| Os02g0329300 [Oryza sativa Japonica Group]
Unigene11179_WT	535	3	533	gi|79331135|ref|NP_001032087.1|	376	131	308	0.69	0.78	0.02	182	225	2e-58	CIA2 (CHLOROPLAST IMPORT APPARATUS 2); transcription regulator [Arabidopsis thaliana] >gi|62320390|dbj|BAD94809.1| CIA2 [Arabidopsis thaliana]
Unigene1118_WT	290	1	288	gi|1335862|gb|AAC49294.1|	1700	285	380	0.9	0.96	0	96	174	3e-43	clathrin heavy chain [Glycine max]
Unigene11180_WT	256	254	3	gi|22328740|ref|NP_193438.2|	298	109	192	0.92	0.98	0	84	159	1e-38	UGLYAH (UREIDOGLYCINE AMINOHYDROLASE); transcription factor [Arabidopsis thaliana] >gi|296248910|gb|ADH04164.1| ureidoglycine aminohydrolase [Arabidopsis thaliana]
Unigene11182_WT	292	290	114	gi|15225042|ref|NP_181450.1|	231	160	214	0.69	0.84	0	59	79	2e-14	unknown protein [Arabidopsis thaliana] >gi|3402687|gb|AAC28990.1| unknown protein [Arabidopsis thaliana] >gi|28392960|gb|AAO41915.1| unknown protein [Arabidopsis thaliana] >gi|28827542|gb|AAO50615.1| unknown protein [Arabidopsis thaliana]
Unigene11183_WT	255	118	2	gi|7413551|emb|CAB86030.1|	361	1	39	0.89	0.94	0	39	84.7	3e-16	protein phosphatase-like protein [Arabidopsis thaliana]
Unigene11184_WT	764	764	3	gi|186514513|ref|NP_194600.2|	1516	161	414	0.98	0.99	0	254	503	1e-141	XIH; motor [Arabidopsis thaliana]
Unigene11185_WT	278	278	3	gi|238479472|ref|NP_001154557.1|	884	573	663	0.83	0.91	0	92	145	1e-34	zinc finger (C2H2-type) family protein [Arabidopsis thaliana]
Unigene11186_WT	286	113	286	gi|15810173|gb|AAL06988.1|	1211	1	58	0.93	0.98	0	58	111	2e-24	AT4g29790/F27B13_30 [Arabidopsis thaliana] >gi|27363444|gb|AAO11641.1| At4g29790/F27B13_30 [Arabidopsis thaliana]
Unigene11187_WT	242	241	2	gi|15231527|ref|NP_189253.1|	501	17	96	0.87	0.93	0	80	152	2e-36	CYP71B3; electron carrier/ heme binding / iron ion binding / monooxygenase/ oxygen binding [Arabidopsis thaliana] >gi|13878902|sp|O65785.2|C71B3_ARATH RecName: Full=Cytochrome P450 71B3 >gi|11994441|dbj|BAB02443.1| cytochrome P450 [Arabidopsis thaliana]
Unigene11188_WT	376	3	374	gi|15236164|ref|NP_194360.1|	642	78	201	0.96	0.97	0	124	244	2e-64	emb1027 (embryo defective 1027); ATP binding / aminoacyl-tRNA ligase/ arginine-tRNA ligase/ nucleotide binding [Arabidopsis thaliana] >gi|2632105|emb|CAB11468.1| arginyl-tRNA synthetase [Arabidopsis thaliana] >gi|4539426|emb|CAB38959.1| arginyl-tRNA synthetase [Arabidopsis thaliana] >gi|7269482|emb|CAB79485.1| arginyl-tRNA synthetase [Arabidopsis thaliana]
Unigene11189_WT	354	166	2	gi|15230379|ref|NP_188573.1|	611	1	48	0.65	0.74	0	55	65.5	2e-10	ATPEN2 (ARABIDOPSIS THALIANA PTEN 2); phosphatase/ protein tyrosine phosphatase [Arabidopsis thaliana] >gi|11994464|dbj|BAB02466.1| tyrosine phosphatase-like protein [Arabidopsis thaliana]
Unigene1119_WT	265	254	3	gi|297805426|ref|XP_002870597.1|	83	1	83	0.42	0.5	0.01	85	55.5	2e-07	expressed protein [Arabidopsis lyrata subsp. lyrata] >gi|297316433|gb|EFH46856.1| expressed protein [Arabidopsis lyrata subsp. lyrata]
Unigene11190_WT	550	548	3	gi|297796557|ref|XP_002866163.1|	957	1	181	0.97	0.98	0	182	345	2e-94	peptidase M16 family protein [Arabidopsis lyrata subsp. lyrata] >gi|297311998|gb|EFH42422.1| peptidase M16 family protein [Arabidopsis lyrata subsp. lyrata]
Unigene11193_WT	373	373	2	gi|22328071|ref|NP_201349.2|	1281	592	725	0.81	0.84	0.09	137	197	2e-50	kinesin motor protein-related [Arabidopsis thaliana]
Unigene11194_WT	274	84	272	gi|18417979|ref|NP_567892.1|	635	1	63	0.95	1	0	63	116	9e-26	epsin N-terminal homology (ENTH) domain-containing protein / clathrin assembly protein-related [Arabidopsis thaliana] >gi|79326117|ref|NP_001031770.1| epsin N-terminal homology (ENTH) domain-containing protein / clathrin assembly protein-related [Arabidopsis thaliana] >gi|306526204|sp|Q8S9J8.2|CAP1_ARATH RecName: Full=Probable clathrin assembly protein At4g32285 >gi|63003776|gb|AAY25417.1| At4g32…
Unigene11195_WT	359	89	3	gi|27808564|gb|AAO24562.1|	252	1	29	1	1	0	29	61.2	3e-09	At4g25680 [Arabidopsis thaliana]
Unigene11196_WT	351	351	43	gi|115459268|ref|NP_001053234.1|	1187	307	409	0.76	0.88	0	103	157	4e-38	Os04g0502200 [Oryza sativa Japonica Group] >gi|113564805|dbj|BAF15148.1| Os04g0502200 [Oryza sativa Japonica Group]
Unigene11197_WT	380	378	16	gi|20856609|gb|AAM26675.1|	978	514	631	0.59	0.75	0.02	124	122	1e-27	At1g18620/F25I16_13 [Arabidopsis thaliana] >gi|32306507|gb|AAP78937.1| At1g18620 [Arabidopsis thaliana]
Unigene11198_WT	2861	138	2861	gi|30691713|ref|NP_174333.2|	975	9	915	0.98	0.98	0	910	1782	0	CCC1 (CATION-CHLORIDE CO-TRANSPORTER 1); cation:chloride symporter/ sodium:potassium:chloride symporter [Arabidopsis thaliana] >gi|30691718|ref|NP_849731.1| CCC1 (CATION-CHLORIDE CO-TRANSPORTER 1); cation:chloride symporter/ sodium:potassium:chloride symporter [Arabidopsis thaliana] >gi|30691724|ref|NP_849732.1| CCC1 (CATION-CHLORIDE CO-TRANSPORTER 1); cation:chloride symporter/ sodium:potassium:…
Unigene11199_WT	1245	930	184	gi|4585985|gb|AAD25621.1|AC005287_23	1250	609	917	0.52	0.62	0.19	309	300	3e-80	Hypothetical protein [Arabidopsis thaliana]
Unigene112_WT	347	347	3	gi|145343863|ref|NP_194132.3|	760	33	146	0.86	0.93	0	115	207	3e-53	ATCSLG1; cellulose synthase/ transferase/ transferase, transferring glycosyl groups [Arabidopsis thaliana] >gi|75218641|sp|Q570S7.1|CSLG1_ARATH RecName: Full=Cellulose synthase-like protein G1; Short=AtCslG1
Unigene1120_WT	539	539	3	gi|42561776|ref|NP_172208.2|	552	287	464	0.91	0.94	0	180	311	2e-84	binding [Arabidopsis thaliana] >gi|79317116|ref|NP_001030984.1| binding [Arabidopsis thaliana] >gi|186478227|ref|NP_001117242.1| binding [Arabidopsis thaliana] >gi|18086484|gb|AAL57695.1| At1g07280/F22G5_32 [Arabidopsis thaliana] >gi|22137118|gb|AAM91404.1| At1g07280/F22G5_32 [Arabidopsis thaliana]
Unigene11200_WT	429	429	181	gi|297852856|ref|XP_002894309.1|	500	418	500	0.95	0.95	0	83	158	2e-38	tRNA (5-methylaminomethyl-2-thiouridylate)-methyltransferase [Arabidopsis lyrata subsp. lyrata] >gi|297340151|gb|EFH70568.1| tRNA (5-methylaminomethyl-2-thiouridylate)-methyltransferase [Arabidopsis lyrata subsp. lyrata]
Unigene11201_WT	319	63	317	gi|14423428|gb|AAK62396.1|AF386951_1	142	1	77	0.8	0.83	0	85	114	5e-25	Unknown protein [Arabidopsis thaliana]
Unigene11203_WT	379	138	377	gi|15239885|ref|NP_196776.1|	827	334	413	0.92	0.93	0	80	148	5e-55	pleckstrin homology (PH) domain-containing protein / RhoGAP domain-containing protein [Arabidopsis thaliana]
Unigene11204_WT	315	315	1	gi|18650616|gb|AAL75907.1|	310	165	272	0.93	0.94	0.02	108	208	1e-53	AT4g03420/F9H3_4 [Arabidopsis thaliana] >gi|20453247|gb|AAM19862.1| AT4g03420/F9H3_4 [Arabidopsis thaliana]
Unigene11205_WT	404	403	2	gi|297836826|ref|XP_002886295.1|	559	347	480	0.94	0.97	0	134	267	2e-71	zinc finger family protein [Arabidopsis lyrata subsp. lyrata] >gi|297332135|gb|EFH62554.1| zinc finger family protein [Arabidopsis lyrata subsp. lyrata]
Unigene11206_WT	323	322	2	gi|15228368|ref|NP_187685.1|	678	475	581	0.93	0.98	0	107	204	3e-52	ASD1 (ALPHA-L-ARABINOFURANOSIDASE 1); alpha-N-arabinofuranosidase/ hydrolase, acting on glycosyl bonds / xylan 1,4-beta-xylosidase [Arabidopsis thaliana] >gi|75265802|sp|Q9SG80.1|ASD1_ARATH RecName: Full=Alpha-L-arabinofuranosidase 1; Short=AtASD1; AltName: Full=Beta-D-xylosidase; Flags: Precursor
Unigene11207_WT	264	2	262	gi|22327641|ref|NP_199593.2|	1035	435	521	0.96	0.98	0	87	175	2e-43	FRA1 (FRAGILE FIBER 1); microtubule motor [Arabidopsis thaliana] >gi|30695302|ref|NP_851151.1| FRA1 (FRAGILE FIBER 1); microtubule motor [Arabidopsis thaliana] >gi|27260890|gb|AAN86114.1| kinesin-like protein [Arabidopsis thaliana] >gi|27260892|gb|AAN86115.1| kinesin-like protein [Arabidopsis thaliana]
Unigene11208_WT	471	356	3	gi|152112338|sp|Q9SCJ9.2|UBP26_ARATH	1067	1	117	0.94	0.96	0	118	235	2e-61	RecName: Full=Ubiquitin carboxyl-terminal hydrolase 26; AltName: Full=Deubiquitinating enzyme 26; Short=AtUBP26; AltName: Full=Ubiquitin thiolesterase 26; AltName: Full=Ubiquitin-specific-processing protease 26 >gi|11993492|gb|AAG42764.1|AF302674_1 ubiquitin-specific protease 26 [Arabidopsis thaliana]
Unigene11209_WT	915	913	353	gi|186490792|ref|NP_001117485.1|	461	86	260	0.66	0.76	0	188	238	1e-102	F-box family protein [Arabidopsis thaliana]
Unigene1121_WT	785	2	784	gi|42567348|ref|NP_195046.3|	1522	1215	1475	0.97	0.98	0	261	513	1e-144	XI-I; motor/ protein binding [Arabidopsis thaliana] >gi|110737839|dbj|BAF00858.1| myosin - like protein [Arabidopsis thaliana]
Unigene11212_WT	325	3	323	gi|297825015|ref|XP_002880390.1|	265	112	215	0.69	0.78	0.03	111	137	4e-32	hypothetical protein ARALYDRAFT_481023 [Arabidopsis lyrata subsp. lyrata] >gi|297326229|gb|EFH56649.1| hypothetical protein ARALYDRAFT_481023 [Arabidopsis lyrata subsp. lyrata]
Unigene11213_WT	1470	1469	156	gi|18402234|ref|NP_564530.1|	550	113	550	0.97	0.98	0	438	836	0	GATB (GLU-ADT SUBUNIT B); carbon-nitrogen ligase, with glutamine as amido-N-donor / glutaminyl-tRNA synthase (glutamine-hydrolyzing)/ ligase [Arabidopsis thaliana] >gi|11078540|gb|AAG29096.1|AF239836_1 Glu-tRNA(Gln) amidotransferase subunit B [Arabidopsis thaliana] >gi|15809911|gb|AAL06883.1| At1g48520/T1N15_12 [Arabidopsis thaliana] >gi|18377821|gb|AAL67097.1| At1g48520/T1N15_12 [Arabidopsis tha…
Unigene11215_WT	467	3	467	gi|222424098|dbj|BAH20009.1|	497	17	171	0.94	0.98	0	155	300	4e-81	AT1G80910 [Arabidopsis thaliana]
Unigene11217_WT	316	316	2	gi|53828651|gb|AAU94435.1|	394	262	371	0.61	0.75	0.04	110	139	1e-32	At4g16100 [Arabidopsis thaliana]
Unigene11219_WT	328	326	3	gi|4539352|emb|CAB37500.1|	1468	83	199	0.59	0.7	0.07	117	123	6e-28	putative protein [Arabidopsis thaliana] >gi|7270828|emb|CAB80509.1| putative protein [Arabidopsis thaliana]
Unigene1122_WT	290	1	288	gi|15234169|ref|NP_193652.1|	595	195	290	0.91	0.96	0	96	179	1e-44	NCED4 (NINE-CIS-EPOXYCAROTENOID DIOXYGENASE 4) [Arabidopsis thaliana] >gi|75318399|sp|O49675.1|CCD4_ARATH RecName: Full=Probable carotenoid cleavage dioxygenase 4, chloroplastic; Short=AtCCD4; AltName: Full=AtNCED4; Flags: Precursor >gi|2828292|emb|CAA16706.1| neoxanthin cleavage enzyme-like protein [Arabidopsis thaliana] >gi|7268712|emb|CAB78919.1| neoxanthin cleavage enzyme-like protein [Arabid…
Unigene11221_WT	318	1	216	gi|18086341|gb|AAL57633.1|	324	252	323	0.88	0.94	0	72	140	3e-33	AT3g48690/T8P19_200 [Arabidopsis thaliana]
Unigene11222_WT	496	495	1	gi|297836510|ref|XP_002886137.1|	3796	1195	1359	1	1	0	165	322	1e-87	FAT domain-containing protein [Arabidopsis lyrata subsp. lyrata] >gi|297331977|gb|EFH62396.1| FAT domain-containing protein [Arabidopsis lyrata subsp. lyrata]
Unigene11223_WT	275	275	6	gi|186511153|ref|NP_001118852.1|	891	788	877	0.84	0.9	0	90	157	5e-38	peptidase M16 family protein / insulinase family protein [Arabidopsis thaliana]
Unigene11224_WT	250	1	138	gi|15241939|ref|NP_201080.1|	286	59	104	0.95	0.97	0	46	89.7	1e-20	band 7 family protein [Arabidopsis thaliana] >gi|75262692|sp|Q9FM19.1|HIR1_ARATH RecName: Full=Hypersensitive-induced response protein 1; Short=AtHIR1 >gi|10177452|dbj|BAB10843.1| hypersensitive-induced response protein [Arabidopsis thaliana] >gi|17065548|gb|AAL32928.1| hypersensitive-induced response protein [Arabidopsis thaliana] >gi|21386975|gb|AAM47891.1| hypersensitive-induced response prote…
Unigene11225_WT	262	260	3	gi|18086334|gb|AAL57630.1|	738	5	87	0.67	0.76	0.02	88	109	1e-23	AT5g61910/k22g18_30 [Arabidopsis thaliana]
Unigene11226_WT	592	592	2	gi|15231815|ref|NP_190912.1|	512	274	470	0.87	0.92	0	197	344	5e-94	DNA binding [Arabidopsis thaliana] >gi|30693817|ref|NP_850691.1| DNA binding [Arabidopsis thaliana] >gi|29028920|gb|AAO64839.1| At3g53440 [Arabidopsis thaliana]
Unigene11228_WT	332	3	191	gi|117168235|gb|ABK32200.1|	234	172	234	1	1	0	63	136	7e-32	At1g67060 [Arabidopsis thaliana] >gi|222424301|dbj|BAH20107.1| AT1G67060 [Arabidopsis thaliana]
Unigene11229_WT	351	350	150	gi|116317803|emb|CAH65841.1|	977	836	901	0.53	0.76	0	67	82	2e-15	OSIGBa0137A06.2 [Oryza sativa (indica cultivar-group)]
Unigene1123_WT	393	2	391	gi|15224102|ref|NP_179998.1|	591	153	281	0.83	0.89	0	131	217	3e-56	TPS10 (terpene synthase 10); (E)-beta-ocimene synthase/ myrcene synthase [Arabidopsis thaliana] >gi|75216785|sp|Q9ZUH4.1|MYRS1_ARATH RecName: Full=Myrcene/ocimene synthase 1, chloroplastic; Flags: Precursor >gi|194306668|gb|ACF41947.1| At2g24210 [Arabidopsis thaliana]
Unigene11230_WT	459	415	2	gi|297827549|ref|XP_002881657.1|	1407	1	138	0.94	0.96	0	138	270	4e-72	At2g39480/F12L6.14 [Arabidopsis lyrata subsp. lyrata] >gi|297327496|gb|EFH57916.1| At2g39480/F12L6.14 [Arabidopsis lyrata subsp. lyrata]
Unigene11231_WT	256	256	2	gi|297794357|ref|XP_002865063.1|	532	419	503	0.91	0.96	0	85	162	1e-39	pentatricopeptide repeat-containing protein [Arabidopsis lyrata subsp. lyrata] >gi|297310898|gb|EFH41322.1| pentatricopeptide repeat-containing protein [Arabidopsis lyrata subsp. lyrata]
Unigene11232_WT	628	302	628	gi|21554414|gb|AAM63519.1|	473	77	186	0.87	0.89	0.01	111	189	5e-84	glycoprotein homolog [Arabidopsis thaliana]
Unigene11233_WT	378	2	376	gi|18406861|ref|NP_564761.1|	345	189	313	0.93	0.96	0	125	245	1e-64	ATB2; oxidoreductase [Arabidopsis thaliana] >gi|15912325|gb|AAL08296.1| At1g60710/F8A5_23 [Arabidopsis thaliana]
Unigene11234_WT	324	324	1	gi|21536895|gb|AAM61227.1|	493	306	413	0.9	0.96	0	108	208	1e-53	amino acid transport protein AAP2 [Arabidopsis thaliana]
Unigene11235_WT	250	138	248	gi|46931290|gb|AAT06449.1|	240	14	50	0.97	0.97	0	37	72.4	1e-14	At3g55600 [Arabidopsis thaliana]
Unigene11236_WT	449	3	449	gi|15236308|ref|NP_192252.1|	1029	127	277	0.93	0.94	0.01	151	282	1e-75	EMB2770 (EMBRYO DEFECTIVE 2770); RNA splicing factor, transesterification mechanism [Arabidopsis thaliana]
Unigene11237_WT	254	1	78	gi|297813247|ref|XP_002874507.1|	342	317	342	1	1	0	26	51.2	4e-06	arginase [Arabidopsis lyrata subsp. lyrata] >gi|297320344|gb|EFH50766.1| arginase [Arabidopsis lyrata subsp. lyrata]
Unigene11238_WT	319	66	317	gi|300681467|emb|CBH32561.1|	136	1	84	1	1	0	84	166	1e-40	histone H3, expressed [Triticum aestivum]
Unigene11239_WT	967	279	746	gi|30679885|ref|NP_179306.2|	909	1	153	0.85	0.87	0	157	268	1e-111	RWP-RK domain-containing protein [Arabidopsis thaliana]
Unigene1124_WT	612	3	392	gi|18424492|ref|NP_568937.1|	202	73	202	0.9	0.96	0	130	257	6e-68	PMSR1 (PEPTIDEMETHIONINE SULFOXIDE REDUCTASE 1); oxidoreductase, acting on sulfur group of donors, disulfide as acceptor / peptide-methionine-(S)-S-oxide reductase [Arabidopsis thaliana] >gi|75262614|sp|Q9FKF7.1|MSRA1_ARATH RecName: Full=Peptide methionine sulfoxide reductase A1; Short=AtMSRA1; AltName: Full=Peptide-methionine (S)-S-oxide reductase; Short=Peptide Met(O) reductase; AltName: Full=P…
Unigene11240_WT	456	98	355	gi|186701250|gb|ACC91276.1|	84	1	84	0.9	0.95	0	86	159	8e-39	unknown [Capsella rubella]
Unigene11241_WT	252	211	2	gi|240255501|ref|NP_190068.4|	651	1	70	0.94	0.95	0	70	140	4e-33	protein binding / signal transducer [Arabidopsis thaliana]
Unigene11242_WT	885	1	825	gi|30697732|ref|NP_851250.1|	661	367	660	0.84	0.88	0.06	294	487	1e-137	nuclear protein ZAP-related [Arabidopsis thaliana]
Unigene11243_WT	1277	1215	253	gi|17386122|gb|AAL38607.1|AF446874_1	320	1	320	0.91	0.93	0	321	597	1e-169	At1g12010/F12F1_12 [Arabidopsis thaliana] >gi|3157930|gb|AAC17613.1| Strong similarity to amino-cyclopropane-carboxylic acid oxidase gb|L27664 from Brassica napus. ESTs gb|Z48548 and gb|Z48549 come from this gene [Arabidopsis thaliana] >gi|15450653|gb|AAK96598.1| At1g12010/F12F1_12 [Arabidopsis thaliana]
Unigene11244_WT	298	143	298	gi|15226138|ref|NP_180921.1|	480	384	435	0.86	0.96	0	52	99.4	1e-41	3-beta hydroxysteroid dehydrogenase/isomerase family protein [Arabidopsis thaliana] >gi|16226673|gb|AAL16229.1|AF428460_1 At2g33630/F4P9.40 [Arabidopsis thaliana]
Unigene11246_WT	770	770	3	gi|238481261|ref|NP_001154712.1|	1981	1565	1820	0.98	0.99	0	256	520	1e-146	ATGSL12 (glucan synthase-like 12); 1,3-beta-glucan synthase/ transferase, transferring glycosyl groups [Arabidopsis thaliana]
Unigene11247_WT	348	2	172	gi|15241429|ref|NP_199232.1|	386	246	302	0.91	0.96	0	57	132	2e-60	GLK2 (GOLDEN2-LIKE 2); DNA binding / transcription factor/ transcription regulator [Arabidopsis thaliana] >gi|13311005|gb|AAK16744.1| golden2-like transcription factor [Arabidopsis thaliana] >gi|13432090|gb|AAK20121.1| golden2-like protein 2 [Arabidopsis thaliana] >gi|17221601|dbj|BAB78467.1| GPRI2 [Arabidopsis thaliana]
Unigene11248_WT	395	395	3	gi|297833476|ref|XP_002884620.1|	635	246	376	0.99	0.99	0	131	270	3e-72	UDP-glucose:sterol glucosyltransferase [Arabidopsis lyrata subsp. lyrata] >gi|297330460|gb|EFH60879.1| UDP-glucose:sterol glucosyltransferase [Arabidopsis lyrata subsp. lyrata]
Unigene11249_WT	564	3	410	gi|15222311|ref|NP_172195.1|	499	255	386	0.79	0.85	0	137	220	7e-57	MAPKKK13; ATP binding / kinase/ protein kinase/ protein serine/threonine kinase [Arabidopsis thaliana] >gi|8954031|gb|AAF82205.1|AC067971_13 Strong similarity to a protein kinase homolog F23F1.4 gi|7488253 from Arabidopsis thaliana BAC F23F1 gb|AC004680. It contains a eukaryotic protein kinase domain PF|00069. ESTs gb|F13903 and gb|F13904 come from this gene
Unigene1125_WT	249	249	145	gi|297804424|ref|XP_002870096.1|	261	227	261	0.91	1	0	35	72.8	1e-12	Lil3 protein [Arabidopsis lyrata subsp. lyrata] >gi|297315932|gb|EFH46355.1| Lil3 protein [Arabidopsis lyrata subsp. lyrata]
Unigene11250_WT	464	13	456	gi|18409781|ref|NP_565014.1|	318	9	163	0.6	0.68	0.04	155	169	1e-41	6-phosphogluconate dehydrogenase NAD-binding domain-containing protein [Arabidopsis thaliana]
Unigene11252_WT	708	665	177	gi|15228710|ref|NP_191780.1|	279	18	174	0.35	0.53	0.01	165	95.5	5e-19	EDA32 (embryo sac development arrest 32) [Arabidopsis thaliana]
Unigene11253_WT	261	1	261	gi|8778459|gb|AAF79467.1|AC022492_11	1415	1213	1299	0.96	1	0	87	179	9e-45	F1L3.21 [Arabidopsis thaliana]
Unigene11254_WT	347	263	78	gi|297805168|ref|XP_002870468.1|	176	10	53	0.48	0.5	0	62	44.3	8e-07	hypothetical protein ARALYDRAFT_493654 [Arabidopsis lyrata subsp. lyrata] >gi|297316304|gb|EFH46727.1| hypothetical protein ARALYDRAFT_493654 [Arabidopsis lyrata subsp. lyrata]
Unigene11255_WT	262	260	3	gi|297792535|ref|XP_002864152.1|	270	140	225	0.7	0.84	0	86	132	2e-30	agenet domain-containing protein [Arabidopsis lyrata subsp. lyrata] >gi|297309987|gb|EFH40411.1| agenet domain-containing protein [Arabidopsis lyrata subsp. lyrata]
Unigene11256_WT	317	190	2	gi|240255912|ref|NP_193350.5|	923	1	63	0.95	0.96	0	63	128	2e-29	calmodulin binding / transcription regulator [Arabidopsis thaliana] >gi|85718631|sp|O23463.2|CMTA5_ARATH RecName: Full=Calmodulin-binding transcription activator 5; AltName: Full=Ethylene-induced calmodulin-binding protein f; Short=EICBP.f; AltName: Full=Signal-responsive protein 6
Unigene11257_WT	257	256	5	gi|32306491|gb|AAP78929.1|	775	162	245	0.97	0.98	0	84	160	4e-39	At5g38880 [Arabidopsis thaliana]
Unigene11258_WT	264	101	262	gi|18404796|ref|NP_564650.1|	644	1	54	0.83	0.98	0	54	102	2e-21	CCX4 (CATION CALCIUM EXCHANGER 4); cation:cation antiporter [Arabidopsis thaliana] >gi|75213438|sp|Q9SYG9.1|CCX4_ARATH RecName: Full=Cation/calcium exchanger 4; Short=AtCCX4; AltName: Full=Protein CATION CALCIUM EXCHANGER 4 >gi|4587554|gb|AAD25785.1|AC006577_21 Similar to gb|AJ005701 Na/Ca,K-exchanger from Caenorhabditis elegans. ESTs gb|T04173 and gb|AA585918 come from this gene [Arabidopsis tha…
Unigene11259_WT	277	272	3	gi|21593470|gb|AAM65437.1|	478	163	252	0.95	0.96	0	90	189	9e-48	F-box protein ZEITLUPE/FKF/LKP/ADAGIO family [Arabidopsis thaliana]
Unigene1126_WT	499	316	2	gi|45773760|gb|AAS76684.1|	603	23	123	0.46	0.6	0.04	110	78.6	3e-14	At3g06350 [Arabidopsis thaliana]
Unigene11260_WT	240	139	240	gi|15240326|ref|NP_200977.1|	954	36	69	0.7	0.85	0	34	51.6	3e-14	ATATH15; ATPase, coupled to transmembrane movement of substances / transporter [Arabidopsis thaliana]
Unigene11261_WT	250	250	83	gi|297829612|ref|XP_002882688.1|	138	85	138	0.71	0.78	0	56	76.6	8e-14	40S ribosomal protein S17 [Arabidopsis lyrata subsp. lyrata] >gi|297328528|gb|EFH58947.1| 40S ribosomal protein S17 [Arabidopsis lyrata subsp. lyrata]
Unigene11262_WT	304	1	303	gi|297819998|ref|XP_002877882.1|	472	175	275	0.95	0.98	0	101	189	7e-48	ftsz2-2 [Arabidopsis lyrata subsp. lyrata] >gi|297323720|gb|EFH54141.1| ftsz2-2 [Arabidopsis lyrata subsp. lyrata]
Unigene11263_WT	416	416	3	gi|42569320|ref|NP_180137.2|	2146	1398	1535	0.98	1	0	138	285	2e-76	emb2410 (embryo defective 2410) [Arabidopsis thaliana]
Unigene11264_WT	1299	1298	3	gi|56236086|gb|AAV84499.1|	570	109	540	0.92	0.95	0	432	797	0	At5g45275 [Arabidopsis thaliana] >gi|56790236|gb|AAW30035.1| At5g45275 [Arabidopsis thaliana]
Unigene11265_WT	391	3	389	gi|42569320|ref|NP_180137.2|	2146	1492	1620	0.95	0.96	0	129	246	5e-65	emb2410 (embryo defective 2410) [Arabidopsis thaliana]
Unigene11266_WT	273	1	114	gi|15231871|ref|NP_187436.1|	508	471	508	0.97	1	0	38	78.2	3e-14	DGCR14-related [Arabidopsis thaliana]
Unigene11267_WT	419	249	88	gi|186521555|ref|NP_001119196.1|	54	1	54	0.94	0.98	0	54	110	7e-24	CPuORF43 (Conserved peptide upstream open reading frame 43) [Arabidopsis thaliana]
Unigene11268_WT	329	1	327	gi|6102610|gb|AAF03534.1|AF187317_1	1909	164	273	0.9	0.94	0	110	199	1e-50	CAF protein [Arabidopsis thaliana]
Unigene1127_WT	302	302	3	gi|3046696|emb|CAA18258.1|	553	416	515	0.94	0.99	0	100	206	7e-53	CTP synthase like protein [Arabidopsis thaliana] >gi|7268827|emb|CAB79032.1| CTP synthase like protein [Arabidopsis thaliana]
Unigene11270_WT	297	238	2	gi|15221125|ref|NP_177544.1|	631	1	83	0.67	0.81	0.04	83	109	8e-24	IMS1 (2-ISOPROPYLMALATE SYNTHASE 1); 2-isopropylmalate synthase [Arabidopsis thaliana] >gi|75168891|sp|Q9C550.1|LEU12_ARATH RecName: Full=2-isopropylmalate synthase 2, chloroplastic; AltName: Full=2-isopropylmalate synthase 1; AltName: Full=Methylthioalkylmalate synthase-like 3; Flags: Precursor >gi|12330687|gb|AAG52882.1|AF327647_1 2-isopropylmalate synthase [Arabidopsis thaliana] >gi|16323111|g…
Unigene11272_WT	460	3	458	gi|227438175|gb|ACP30577.1|	1235	42	194	0.79	0.86	0	153	246	5e-65	disease resistance protein [Brassica rapa subsp. pekinensis]
Unigene11273_WT	1094	1094	3	gi|15232121|ref|NP_186795.1|	2176	1179	1541	0.9	0.95	0	364	660	0	MBD9; DNA binding / methyl-CpG binding [Arabidopsis thaliana]
Unigene11274_WT	257	257	3	gi|15225945|ref|NP_182147.1|	1043	345	432	0.81	0.84	0.03	88	139	1e-32	BAG6 (BCL-2-ASSOCIATED ATHANOGENE 6); calmodulin binding / protein binding [Arabidopsis thaliana]
Unigene11276_WT	819	13	819	gi|240255793|ref|NP_192969.4|	518	1	267	0.82	0.9	0	269	453	1e-126	CYP706A6; electron carrier/ heme binding / iron ion binding / monooxygenase/ oxygen binding [Arabidopsis thaliana] >gi|51536592|gb|AAU05534.1| At4g12320 [Arabidopsis thaliana]
Unigene11277_WT	474	3	299	gi|18424970|ref|NP_569013.1|	791	691	789	0.97	1	0	99	200	6e-51	peptidase M3 family protein / thimet oligopeptidase family protein [Arabidopsis thaliana]
Unigene11278_WT	571	512	3	gi|18407844|ref|NP_566872.1|	245	1	173	0.68	0.74	0.05	180	226	1e-58	HDA3 (HISTONE DEACETYLASE 3); histone deacetylase/ nucleic acid binding / zinc ion binding [Arabidopsis thaliana] >gi|73919936|sp|Q9FVE6.1|HDT1_ARATH RecName: Full=Histone deacetylase HDT1; AltName: Full=HD-tuins protein 1; AltName: Full=Histone deacetylase 2a
Unigene11279_WT	462	139	462	gi|297816280|ref|XP_002876023.1|	412	268	375	0.86	0.93	0	108	198	2e-68	transferase family protein [Arabidopsis lyrata subsp. lyrata] >gi|297321861|gb|EFH52282.1| transferase family protein [Arabidopsis lyrata subsp. lyrata]
Unigene1128_WT	210	2	208	gi|152013436|sp|Q8GYA4.2|CRK10_ARATH	658	382	450	0.85	0.92	0	69	124	3e-28	RecName: Full=Cysteine-rich receptor-like protein kinase 10; Short=Cysteine-rich RLK10; AltName: Full=Receptor-like protein kinase 4; Flags: Precursor
Unigene11280_WT	268	4	105	gi|79376487|ref|NP_177066.3|	317	283	316	0.88	0.94	0	34	67	6e-11	unknown protein [Arabidopsis thaliana]
Unigene11282_WT	552	552	127	gi|87116564|gb|ABD19646.1|	245	104	245	0.9	0.93	0	142	262	2e-69	At5g51840 [Arabidopsis thaliana]
Unigene11283_WT	250	1	204	gi|297808443|ref|XP_002872105.1|	161	94	161	1	1	0	68	144	3e-34	PDE225/PTAC7 [Arabidopsis lyrata subsp. lyrata] >gi|297317942|gb|EFH48364.1| PDE225/PTAC7 [Arabidopsis lyrata subsp. lyrata]
Unigene11284_WT	447	392	6	gi|8979726|emb|CAB96847.1|	517	1	128	0.86	0.91	0	129	215	2e-55	argininosuccinate lyase (AtArgH) [Arabidopsis thaliana] >gi|24030227|gb|AAN41291.1| argininosuccinate lyase (AtArgH) [Arabidopsis thaliana]
Unigene11285_WT	275	1	273	gi|297838493|ref|XP_002887128.1|	787	335	426	0.92	0.97	0.01	92	174	3e-43	armadillo/beta-catenin repeat family protein [Arabidopsis lyrata subsp. lyrata] >gi|297332969|gb|EFH63387.1| armadillo/beta-catenin repeat family protein [Arabidopsis lyrata subsp. lyrata]
Unigene11286_WT	481	403	2	gi|186510298|ref|NP_188815.2|	479	9	142	0.8	0.88	0	134	213	6e-55	UGT71B6 (UDP-glucosyl transferase 71B6); UDP-glycosyltransferase/ abscisic acid glucosyltransferase/ transferase, transferring glycosyl groups [Arabidopsis thaliana] >gi|11994645|dbj|BAB02840.1| UTP-glucose glucosyltransferase [Arabidopsis thaliana]
Unigene11287_WT	384	1	138	gi|21593200|gb|AAM65149.1|	307	209	254	1	1	0	46	102	2e-44	similar to eyes absent protein [Arabidopsis thaliana]
Unigene11288_WT	516	515	3	gi|15220457|ref|NP_176920.1|	782	204	374	0.92	0.96	0	171	342	1e-93	armadillo/beta-catenin repeat family protein / U-box domain-containing family protein [Arabidopsis thaliana] >gi|238478994|ref|NP_001154455.1| armadillo/beta-catenin repeat family protein / U-box domain-containing family protein [Arabidopsis thaliana] >gi|75262278|sp|Q9CAG5.1|PUB7_ARATH RecName: Full=U-box domain-containing protein 7; AltName: Full=Plant U-box protein 7 >gi|30102748|gb|AAP21292.1…
Unigene11289_WT	240	239	3	gi|30688130|ref|NP_173707.2|	522	170	248	0.93	0.96	0	79	151	3e-36	TH1 (THIAMINE REQUIRING 1); hydroxymethylpyrimidine kinase/ phosphomethylpyrimidine kinase/ thiamin-phosphate diphosphorylase [Arabidopsis thaliana] >gi|56550709|gb|AAV97808.1| At1g22940 [Arabidopsis thaliana]
Unigene1129_WT	334	92	3	gi|227204361|dbj|BAH57032.1|	295	1	30	0.93	1	0	30	61.2	4e-09	AT4G31860 [Arabidopsis thaliana]
Unigene11290_WT	768	767	111	gi|297813553|ref|XP_002874660.1|	351	133	351	0.97	0.98	0	219	449	1e-125	UDP-D-glucose/UDP-D-galactose 4-epimerase 5 [Arabidopsis lyrata subsp. lyrata] >gi|297320497|gb|EFH50919.1| UDP-D-glucose/UDP-D-galactose 4-epimerase 5 [Arabidopsis lyrata subsp. lyrata]
Unigene11291_WT	703	701	99	gi|75334110|sp|Q9FN94.1|RLK7_ARATH	868	489	679	0.72	0.84	0	201	281	3e-78	RecName: Full=Receptor-like protein kinase At5g59670; AltName: Full=Leucine-rich repeat receptor-like protein kinase At5g59670; Flags: Precursor >gi|9758833|dbj|BAB09505.1| receptor-like protein kinase [Arabidopsis thaliana] >gi|20466280|gb|AAM20457.1| serine/threonine-specific protein kinase-like [Arabidopsis thaliana] >gi|31711772|gb|AAP68242.1| At5g59670 [Arabidopsis thaliana] >gi|224589733|gb…
Unigene11292_WT	405	295	14	gi|4914337|gb|AAD32885.1|AC005489_23	349	1	94	0.9	0.93	0	94	177	3e-44	F14N23.23 [Arabidopsis thaliana]
Unigene11294_WT	645	644	189	gi|15234971|ref|NP_194251.1|	368	214	368	0.68	0.81	0.03	158	209	3e-53	transcription regulator [Arabidopsis thaliana]
Unigene11295_WT	658	172	426	gi|108707128|gb|ABF94923.1|	348	209	293	0.61	0.77	0	85	110	1e-48	expressed protein [Oryza sativa (japonica cultivar-group)]
Unigene11296_WT	593	1	591	gi|297808613|ref|XP_002872190.1|	1005	165	361	0.87	0.89	0	197	335	2e-91	leucine-rich repeat family protein [Arabidopsis lyrata subsp. lyrata] >gi|297318027|gb|EFH48449.1| leucine-rich repeat family protein [Arabidopsis lyrata subsp. lyrata]
Unigene11297_WT	499	254	472	gi|42571731|ref|NP_973956.1|	348	1	68	0.8	0.86	0	73	119	2e-26	protein kinase family protein [Arabidopsis thaliana]
Unigene11298_WT	517	150	506	gi|18410081|ref|NP_565042.1|	119	1	119	0.96	0.98	0	119	234	4e-61	auxin-responsive protein-related [Arabidopsis thaliana] >gi|88011102|gb|ABD38903.1| At1g72430 [Arabidopsis thaliana]
Unigene11299_WT	520	3	518	gi|15237607|ref|NP_196026.1|	600	57	228	0.97	0.98	0	172	363	1e-100	dehydration-responsive protein-related [Arabidopsis thaliana] >gi|75181220|sp|Q9LZA4.1|PMT7_ARATH RecName: Full=Probable methyltransferase PMT7 >gi|18086557|gb|AAL57703.1| AT5g04060/F8F6_270 [Arabidopsis thaliana]
Unigene113_WT	842	4	840	gi|18390688|ref|NP_563771.1|	589	298	576	0.93	0.96	0	279	546	1e-154	GAUT6 (Galacturonosyltransferase 6); polygalacturonate 4-alpha-galacturonosyltransferase/ transferase, transferring glycosyl groups [Arabidopsis thaliana] >gi|75191689|sp|Q9M9Y5.1|GAUT6_ARATH RecName: Full=Probable galacturonosyltransferase 6
Unigene1130_WT	804	718	311	gi|15223058|ref|NP_172274.1|	146	1	146	0.84	0.91	0.06	146	256	3e-67	ATPDIL5-1 (PDI-like 5-1) [Arabidopsis thaliana] >gi|42571393|ref|NP_973787.1| ATPDIL5-1 (PDI-like 5-1) [Arabidopsis thaliana] >gi|42571395|ref|NP_973788.1| ATPDIL5-1 (PDI-like 5-1) [Arabidopsis thaliana]
Unigene11300_WT	1380	1	1101	gi|222423927|dbj|BAH19927.1|	418	60	418	0.94	0.95	0	367	691	0	AT3G09830 [Arabidopsis thaliana]
Unigene11301_WT	372	371	3	gi|15219182|ref|NP_173621.1|	599	70	188	0.78	0.86	0	123	190	5e-48	SHM6 (serine hydroxymethyltransferase 6); catalytic/ glycine hydroxymethyltransferase/ pyridoxal phosphate binding [Arabidopsis thaliana] >gi|9280677|gb|AAF86546.1|AC069252_5 F2E2.7 [Arabidopsis thaliana] >gi|21928157|gb|AAM78106.1| At1g22020/F2E2_3 [Arabidopsis thaliana] >gi|28416495|gb|AAO42778.1| At1g22020/F2E2_3 [Arabidopsis thaliana]
Unigene11302_WT	753	752	3	gi|15219182|ref|NP_173621.1|	599	70	312	0.9	0.93	0	250	461	1e-129	SHM6 (serine hydroxymethyltransferase 6); catalytic/ glycine hydroxymethyltransferase/ pyridoxal phosphate binding [Arabidopsis thaliana] >gi|9280677|gb|AAF86546.1|AC069252_5 F2E2.7 [Arabidopsis thaliana] >gi|21928157|gb|AAM78106.1| At1g22020/F2E2_3 [Arabidopsis thaliana] >gi|28416495|gb|AAO42778.1| At1g22020/F2E2_3 [Arabidopsis thaliana]
Unigene11304_WT	290	1	288	gi|15242183|ref|NP_199990.1|	654	55	151	0.91	0.94	0.01	97	174	3e-43	protein kinase family protein [Arabidopsis thaliana]
Unigene11305_WT	337	81	1	gi|297823253|ref|XP_002879509.1|	1623	1	27	0.96	0.96	0	27	64.3	4e-10	multidrug resistance-associated protein 2 [Arabidopsis lyrata subsp. lyrata] >gi|297325348|gb|EFH55768.1| multidrug resistance-associated protein 2 [Arabidopsis lyrata subsp. lyrata]
Unigene11306_WT	424	1	312	gi|15237029|ref|NP_195274.1|	155	52	155	0.97	1	0	104	209	1e-53	MRPL11 (MITOCHONDRIAL RIBOSOMAL PROTEIN L11); structural constituent of ribosome [Arabidopsis thaliana] >gi|5830791|emb|CAB54877.1| ribosomal protein L11 homolog [Arabidopsis thaliana] >gi|7270500|emb|CAB80265.1| ribosomal protein L11 homolog [Arabidopsis thaliana] >gi|21618064|gb|AAM67114.1| ribosomal protein L11-like protein [Arabidopsis thaliana] >gi|98961097|gb|ABF59032.1| At4g35490 [Arabidop…
Unigene11307_WT	260	1	258	gi|5042434|gb|AAD38273.1|AC006193_29	1313	172	257	0.89	0.94	0	86	144	2e-34	Hypothetical protein [Arabidopsis thaliana]
Unigene11308_WT	712	710	3	gi|195970398|gb|ACG60686.1|	695	274	532	0.57	0.67	0.09	261	287	1e-76	En/Spm-related transposon protein [Brassica oleracea var. alboglabra]
Unigene11309_WT	480	479	3	gi|297820846|ref|XP_002878306.1|	476	174	332	0.91	0.96	0	159	298	1e-80	autophagy 4b [Arabidopsis lyrata subsp. lyrata] >gi|297324144|gb|EFH54565.1| autophagy 4b [Arabidopsis lyrata subsp. lyrata]
Unigene1131_WT	395	395	3	gi|222424044|dbj|BAH19983.1|	749	311	441	0.93	0.98	0	131	264	2e-70	AT5G20250 [Arabidopsis thaliana]
Unigene11310_WT	769	347	87	gi|115451679|ref|NP_001049440.1|	1176	1	90	0.61	0.75	0.03	90	113	3e-24	Os03g0226600 [Oryza sativa Japonica Group] >gi|108706952|gb|ABF94747.1| expressed protein [Oryza sativa (japonica cultivar-group)] >gi|113547911|dbj|BAF11354.1| Os03g0226600 [Oryza sativa Japonica Group]
Unigene11311_WT	281	281	3	gi|30694677|ref|NP_199318.2|	1344	566	658	0.64	0.77	0	93	122	2e-27	TTR1; protein binding / transcription factor [Arabidopsis thaliana]
Unigene11312_WT	865	1	621	gi|30678912|ref|NP_566212.2|	465	259	462	0.92	0.95	0	208	374	1e-103	ATBPM4 (BTB-POZ and MATH domain 4); protein binding [Arabidopsis thaliana] >gi|13605821|gb|AAK32896.1|AF367309_1 AT3g03740/F20H23_23 [Arabidopsis thaliana] >gi|16323324|gb|AAL15375.1| AT3g03740/F20H23_23 [Arabidopsis thaliana]
Unigene11313_WT	299	208	2	gi|222424682|dbj|BAH20295.1|	698	202	271	0.73	0.77	0.02	71	97.8	3e-20	AT4G37250 [Arabidopsis thaliana]
Unigene11314_WT	268	265	2	gi|166846|gb|AAA32857.1|	832	29	116	0.89	0.92	0	88	160	3e-39	receptor-like protein kinase [Arabidopsis thaliana]
Unigene11315_WT	666	1	552	gi|15220457|ref|NP_176920.1|	782	600	782	0.9	0.95	0	184	323	1e-87	armadillo/beta-catenin repeat family protein / U-box domain-containing family protein [Arabidopsis thaliana] >gi|238478994|ref|NP_001154455.1| armadillo/beta-catenin repeat family protein / U-box domain-containing family protein [Arabidopsis thaliana] >gi|75262278|sp|Q9CAG5.1|PUB7_ARATH RecName: Full=U-box domain-containing protein 7; AltName: Full=Plant U-box protein 7 >gi|30102748|gb|AAP21292.1…
Unigene11316_WT	432	395	3	gi|297835104|ref|XP_002885434.1|	559	1	126	0.81	0.88	0	131	218	2e-56	RNA methyltransferase family protein [Arabidopsis lyrata subsp. lyrata] >gi|297331274|gb|EFH61693.1| RNA methyltransferase family protein [Arabidopsis lyrata subsp. lyrata]
Unigene11317_WT	312	311	3	gi|297835104|ref|XP_002885434.1|	559	15	126	0.78	0.82	0.1	115	178	2e-44	RNA methyltransferase family protein [Arabidopsis lyrata subsp. lyrata] >gi|297331274|gb|EFH61693.1| RNA methyltransferase family protein [Arabidopsis lyrata subsp. lyrata]
Unigene11318_WT	328	328	2	gi|22330746|ref|NP_565216.2|	365	79	183	0.81	0.86	0	109	166	1e-40	RAD23; damaged DNA binding [Arabidopsis thaliana]
Unigene11319_WT	842	1	717	gi|297823583|ref|XP_002879674.1|	480	242	480	0.93	0.97	0	239	467	1e-131	endonuclease/exonuclease/phosphatase family protein [Arabidopsis lyrata subsp. lyrata] >gi|297325513|gb|EFH55933.1| endonuclease/exonuclease/phosphatase family protein [Arabidopsis lyrata subsp. lyrata]
Unigene1132_WT	246	1	141	gi|42562294|ref|NP_173829.2|	1353	1043	1091	0.85	0.93	0.04	49	86.7	8e-32	SNL3 (SIN3-LIKE 3); transcription repressor [Arabidopsis thaliana] >gi|143821127|sp|O48686.2|SNL3_ARATH RecName: Full=Paired amphipathic helix protein Sin3-like 3; AltName: Full=Histone deacetylase complex subunit Sin3; Short=AtSin3; AltName: Full=Transcriptional corepressor Sin3
Unigene11320_WT	512	420	1	gi|297813195|ref|XP_002874481.1|	812	1	136	0.88	0.93	0	140	253	8e-67	transducin family protein [Arabidopsis lyrata subsp. lyrata] >gi|297320318|gb|EFH50740.1| transducin family protein [Arabidopsis lyrata subsp. lyrata]
Unigene11321_WT	245	1	243	gi|15912259|gb|AAL08263.1|	384	292	372	0.91	0.93	0	81	155	2e-37	At1g32359/F27G20.10 [Arabidopsis thaliana] >gi|19547999|gb|AAL87363.1| At1g32359/F27G20.10 [Arabidopsis thaliana]
Unigene11322_WT	375	140	373	gi|18415883|ref|NP_568202.1|	391	21	98	0.96	0.98	0	78	168	7e-47	calcium-binding EF hand family protein [Arabidopsis thaliana]
Unigene11323_WT	374	4	372	gi|158578543|gb|ABW74568.1|	970	369	492	0.87	0.92	0	124	221	2e-57	Mpt5 [Boechera divaricarpa]
Unigene11324_WT	269	1	267	gi|222423021|dbj|BAH19493.1|	1030	859	948	0.94	0.95	0.01	90	167	5e-41	AT3G59020 [Arabidopsis thaliana]
Unigene11325_WT	275	1	273	gi|14030653|gb|AAK53001.1|AF375417_1	279	137	229	0.88	0.91	0.02	93	167	3e-41	At1g69890/T17F3_8 [Arabidopsis thaliana] >gi|23507785|gb|AAN38696.1| At1g69890/T17F3_8 [Arabidopsis thaliana]
Unigene11326_WT	838	111	836	gi|297837401|ref|XP_002886582.1|	376	1	249	0.88	0.92	0.03	250	412	1e-114	ATRPAC42 [Arabidopsis lyrata subsp. lyrata] >gi|297332423|gb|EFH62841.1| ATRPAC42 [Arabidopsis lyrata subsp. lyrata]
Unigene11327_WT	687	686	3	gi|18409618|ref|NP_564991.1|	595	367	594	0.98	0.99	0	228	435	1e-121	anthranilate phosphoribosyltransferase, putative [Arabidopsis thaliana] >gi|13430748|gb|AAK25996.1|AF360286_1 unknown protein [Arabidopsis thaliana] >gi|15293217|gb|AAK93719.1| unknown protein [Arabidopsis thaliana]
Unigene11328_WT	970	969	190	gi|22327599|ref|NP_199369.2|	719	90	349	0.98	1	0	260	540	0	pleckstrin homology (PH) domain-containing protein / lipid-binding START domain-containing protein [Arabidopsis thaliana] >gi|18086359|gb|AAL57642.1| AT5g45560/MFC19_23 [Arabidopsis thaliana]
Unigene11329_WT	311	277	98	gi|15239206|ref|NP_201395.1|	378	1	60	0.91	0.95	0	60	102	1e-24	CHY1 (BETA-HYDROXYISOBUTYRYL-COA HYDROLASE 1); 3-hydroxyisobutyryl-CoA hydrolase [Arabidopsis thaliana] >gi|75263928|sp|Q9LKJ1.1|HIBC1_ARATH RecName: Full=3-hydroxyisobutyryl-CoA hydrolase 1; AltName: Full=CoA-thioester hydrolase CHY1 >gi|8572760|gb|AAF77193.1|AF276301_1 CoA-thioester hydrolase CHY1 [Arabidopsis thaliana] >gi|9759578|dbj|BAB11141.1| 3-hydroxyisobutyryl-coenzyme A hydrolase [Arabi…
Unigene1133_WT	233	1	231	gi|108385354|gb|ABF85775.1|	310	112	188	0.94	0.98	0	77	144	2e-34	At5g13890 [Arabidopsis thaliana]
Unigene11330_WT	271	269	57	gi|20466582|gb|AAM20608.1|	265	186	256	0.85	0.91	0	71	141	2e-33	serine/threonine kinase-like protein [Arabidopsis thaliana] >gi|23198146|gb|AAN15600.1| serine/threonine kinase-like protein [Arabidopsis thaliana]
Unigene11331_WT	287	1	285	gi|3176687|gb|AAC18810.1|	826	131	225	1	1	0	95	203	6e-52	Strong similarity to trehalose-6-phosphate synthase homolog from A. thaliana chromosome 4 contig gb|Z97344. ESTs gb|H37594, gb|R65023, gb|H37578 and gb|R64855 come from this gene [Arabidopsis thaliana] >gi|27462088|gb|AAO15311.1| trehalose-6-phosphate synthase 2 [Arabidopsis thaliana]
Unigene11332_WT	377	1	129	gi|30692023|ref|NP_195572.2|	1794	1752	1794	1	1	0	43	92	2e-18	KAK (KAKTUS); ubiquitin-protein ligase [Arabidopsis thaliana]
Unigene11333_WT	855	737	3	gi|15242311|ref|NP_196473.1|	589	268	512	0.96	0.97	0	245	491	1e-141	transducin family protein / WD-40 repeat family protein [Arabidopsis thaliana] >gi|145334329|ref|NP_001078546.1| transducin family protein / WD-40 repeat family protein [Arabidopsis thaliana] >gi|9759350|dbj|BAB10005.1| WD-repeat protein-like [Arabidopsis thaliana] >gi|15450910|gb|AAK96726.1| WD-repeat protein-like [Arabidopsis thaliana] >gi|17978717|gb|AAL47352.1| WD-repeat protein-like [Arabido…
Unigene11334_WT	248	149	12	gi|115478695|ref|NP_001062941.1|	985	31	76	0.58	0.73	0	46	57	7e-08	Os09g0346700 [Oryza sativa Japonica Group] >gi|113631174|dbj|BAF24855.1| Os09g0346700 [Oryza sativa Japonica Group]
Unigene11335_WT	349	302	3	gi|75306364|sp|Q94CB1.1|PME25_ARATH	619	1	117	0.66	0.72	0.14	117	143	7e-34	RecName: Full=Probable pectinesterase/pectinesterase inhibitor 25; Includes: RecName: Full=Pectinesterase inhibitor 25; AltName: Full=Pectin methylesterase inhibitor 25; Includes: RecName: Full=Pectinesterase 25; Short=PE 25; AltName: Full=Pectin methylesterase 25; Short=AtPME25; Flags: Precursor
Unigene11336_WT	357	1	159	gi|18404847|ref|NP_565895.1|	244	190	242	0.94	0.98	0	53	100	7e-21	haloacid dehalogenase-like hydrolase family protein [Arabidopsis thaliana] >gi|15912257|gb|AAL08262.1| At2g38740/T6A23.6 [Arabidopsis thaliana] >gi|19547993|gb|AAL87360.1| At2g38740/T6A23.6 [Arabidopsis thaliana] >gi|20197393|gb|AAC67344.2| expressed protein [Arabidopsis thaliana]
Unigene11337_WT	267	267	40	gi|18411840|ref|NP_565170.1|	355	82	156	0.86	0.92	0	76	139	1e-32	methyltransferase-related [Arabidopsis thaliana] >gi|75329938|sp|Q8LBV4.1|Y1814_ARATH RecName: Full=Uncharacterized methyltransferase At1g78140, chloroplastic; Flags: Precursor
Unigene11338_WT	347	79	345	gi|18398038|ref|NP_566316.1|	329	1	89	0.94	0.97	0	89	177	3e-44	kelch repeat-containing protein [Arabidopsis thaliana] >gi|11692832|gb|AAG40019.1|AF324668_1 MLP3.17 [Arabidopsis thaliana] >gi|14517448|gb|AAK62614.1| AT3g07720/F17A17_6 [Arabidopsis thaliana] >gi|23507767|gb|AAN38687.1| At3g07720/F17A17_6 [Arabidopsis thaliana]
Unigene11339_WT	1329	671	3	gi|30689342|ref|NP_850393.1|	509	183	405	0.93	0.95	0	223	418	0	INT1 (INOSITOL TRANSPORTER 1); carbohydrate transmembrane transporter/ myo-inositol:hydrogen symporter/ sugar:hydrogen symporter [Arabidopsis thaliana] >gi|75331205|sp|Q8VZR6.1|INT1_ARATH RecName: Full=Probable inositol transporter 1 >gi|84617967|emb|CAJ00303.1| inositol transporter 1 [Arabidopsis thaliana]
Unigene1134_WT	450	448	2	gi|30681590|ref|NP_850020.1|	1280	600	748	0.93	0.96	0	149	289	7e-78	RKP (Related to KPC1); protein binding / zinc ion binding [Arabidopsis thaliana] >gi|300681232|sp|Q9SIZ8.2|RKP_ARATH RecName: Full=E3 ubiquitin-protein ligase RKP; Short=AtKPC1; AltName: Full=Protein RELATED TO KPC1
Unigene11340_WT	392	4	321	gi|297823295|ref|XP_002879530.1|	498	393	498	0.99	1	0	106	219	1e-56	UTP--glucose-1-phosphate uridylyltransferase family protein [Arabidopsis lyrata subsp. lyrata] >gi|297325369|gb|EFH55789.1| UTP--glucose-1-phosphate uridylyltransferase family protein [Arabidopsis lyrata subsp. lyrata]
Unigene11341_WT	425	425	3	gi|15236339|ref|NP_192264.1|	1780	116	256	0.97	0.97	0	141	291	2e-78	ATGSL05 (GLUCAN SYNTHASE-LIKE 5); 1,3-beta-glucan synthase/ transferase, transferring glycosyl groups [Arabidopsis thaliana] >gi|75216593|sp|Q9ZT82.1|CALSC_ARATH RecName: Full=Callose synthase 12; AltName: Full=1,3-beta-glucan synthase; AltName: Full=Protein GLUCAN SYNTHASE-LIKE 5; AltName: Full=Protein POWDERY MILDEW RESISTANT 4
Unigene11342_WT	293	1	291	gi|297836514|ref|XP_002886139.1|	500	175	271	0.91	0.97	0	97	185	1e-46	oxidoreductase [Arabidopsis lyrata subsp. lyrata] >gi|297331979|gb|EFH62398.1| oxidoreductase [Arabidopsis lyrata subsp. lyrata]
Unigene11343_WT	810	810	1	gi|297825127|ref|XP_002880446.1|	358	93	357	0.91	0.92	0	270	478	1e-134	CYCD2_1 [Arabidopsis lyrata subsp. lyrata] >gi|297326285|gb|EFH56705.1| CYCD2_1 [Arabidopsis lyrata subsp. lyrata]
Unigene11345_WT	281	1	279	gi|238478494|ref|NP_001154343.1|	1020	466	558	0.92	0.94	0	93	177	3e-44	phox (PX) domain-containing protein [Arabidopsis thaliana]
Unigene11346_WT	258	248	111	gi|2853078|emb|CAA16928.1|	1164	589	638	0.82	0.88	0.08	50	92	1e-32	TMV resistance protein N-like [Arabidopsis thaliana] >gi|7268747|emb|CAB78953.1| TMV resistance protein N-like [Arabidopsis thaliana]
Unigene11347_WT	458	25	456	gi|79325133|ref|NP_001031651.1|	396	1	144	0.81	0.89	0	144	241	3e-63	ATTPS03; (E)-beta-ocimene synthase/ myrcene synthase [Arabidopsis thaliana]
Unigene11349_WT	249	182	3	gi|15238772|ref|NP_197327.1|	320	1	57	0.58	0.65	0	60	60.5	6e-09	protein binding / zinc ion binding [Arabidopsis thaliana]
Unigene1135_WT	517	1	516	gi|8778227|gb|AAF79236.1|AC006917_21	1475	544	771	0.5	0.6	0.24	228	197	5e-50	F10B6.25 [Arabidopsis thaliana]
Unigene11350_WT	375	4	369	gi|9294489|dbj|BAB02708.1|	1398	16	111	0.51	0.57	0.01	124	101	3e-21	IRE homolog; protein kinase-like protein [Arabidopsis thaliana]
Unigene11351_WT	269	120	260	gi|145337500|ref|NP_565070.2|	576	1	45	0.87	0.89	0	47	79.3	1e-14	ATMPK15; MAP kinase/ kinase [Arabidopsis thaliana] >gi|114152843|sp|Q9C9U4.3|MPK15_ARATH RecName: Full=Mitogen-activated protein kinase 15; Short=AtMPK15; Short=MAP kinase 15
Unigene11352_WT	582	1	282	gi|297841907|ref|XP_002888835.1|	899	806	899	0.92	0.95	0	94	177	7e-44	kinase family protein [Arabidopsis lyrata subsp. lyrata] >gi|297334676|gb|EFH65094.1| kinase family protein [Arabidopsis lyrata subsp. lyrata]
Unigene11353_WT	306	7	306	gi|21592595|gb|AAM64544.1|	243	25	126	0.82	0.85	0.01	102	172	8e-43	ethylene responsive element binding factor 2 (ATERF2) [Arabidopsis thaliana]
Unigene11354_WT	535	429	1	gi|5903078|gb|AAD55636.1|AC008017_9	414	127	271	0.82	0.91	0.01	145	246	1e-64	Similar to part of disease resistance protein [Arabidopsis thaliana]
Unigene11355_WT	240	1	147	gi|2454184|gb|AAB86804.1|	406	318	366	0.95	0.95	0	49	96.7	6e-36	pyruvate dehydrogenase E1 beta subunit [Arabidopsis thaliana]
Unigene11356_WT	263	112	261	gi|30725468|gb|AAP37756.1|	648	1	50	0.73	0.82	0.03	52	77.8	4e-14	At3g60850 [Arabidopsis thaliana]
Unigene11357_WT	245	243	1	gi|18396945|ref|NP_565349.1|	336	253	333	0.9	0.95	0	81	146	6e-35	BSD domain-containing protein [Arabidopsis thaliana] >gi|20197791|gb|AAD26912.2| expressed protein [Arabidopsis thaliana] >gi|51970468|dbj|BAD43926.1| pseudogene; similar to MURA transposase of maize Mutator transposon [Arabidopsis thaliana]
Unigene11358_WT	595	3	521	gi|297845666|ref|XP_002890714.1|	1406	1233	1406	0.93	0.94	0	174	310	1e-83	GYF domain-containing protein [Arabidopsis lyrata subsp. lyrata] >gi|297336556|gb|EFH66973.1| GYF domain-containing protein [Arabidopsis lyrata subsp. lyrata]
Unigene11359_WT	315	6	281	gi|20177643|gb|AAM14698.1|AC097446_27	1139	627	717	0.4	0.69	0	92	86.3	1e-16	Hypothetical protein [Oryza sativa Japonica Group]
Unigene1136_WT	780	779	3	gi|297842277|ref|XP_002889020.1|	441	173	432	0.88	0.9	0	261	468	1e-131	zinc finger (CCCH-type) family protein [Arabidopsis lyrata subsp. lyrata] >gi|297334861|gb|EFH65279.1| zinc finger (CCCH-type) family protein [Arabidopsis lyrata subsp. lyrata]
Unigene11360_WT	277	33	275	gi|42568291|ref|NP_199124.3|	631	1	75	0.79	0.79	0.02	83	116	9e-26	aspartyl protease family protein [Arabidopsis thaliana]
Unigene11362_WT	330	1	294	gi|30725514|gb|AAP37779.1|	698	601	698	0.96	1	0	98	203	6e-52	At2g40980 [Arabidopsis thaliana]
Unigene11363_WT	437	3	437	gi|27311757|gb|AAO00844.1|	709	188	333	0.87	0.92	0	146	260	3e-69	Unknown protein [Arabidopsis thaliana]
Unigene11364_WT	446	1	444	gi|297845316|ref|XP_002890539.1|	912	518	667	0.94	0.97	0.01	150	278	1e-74	kinase family protein [Arabidopsis lyrata subsp. lyrata] >gi|297336381|gb|EFH66798.1| kinase family protein [Arabidopsis lyrata subsp. lyrata]
Unigene11365_WT	460	198	437	gi|115461034|ref|NP_001054117.1|	577	113	231	0.35	0.48	0.32	119	52.8	2e-10	Os04g0655600 [Oryza sativa Japonica Group] >gi|38343975|emb|CAE01559.2| OSJNBb0022F16.14 [Oryza sativa (japonica cultivar-group)] >gi|113565688|dbj|BAF16031.1| Os04g0655600 [Oryza sativa Japonica Group]
Unigene11366_WT	372	371	3	gi|297843598|ref|XP_002889680.1|	235	11	133	0.94	0.95	0	123	234	3e-61	calmodulin binding protein [Arabidopsis lyrata subsp. lyrata] >gi|297335522|gb|EFH65939.1| calmodulin binding protein [Arabidopsis lyrata subsp. lyrata]
Unigene11367_WT	317	1	105	gi|28416729|gb|AAO42895.1|	62	27	60	0.82	0.82	0	35	56.6	9e-08	At5g65880 [Arabidopsis thaliana]
Unigene11368_WT	436	3	434	gi|95147298|gb|ABF57284.1|	507	16	158	0.88	0.95	0	144	258	2e-68	At4g17430 [Arabidopsis thaliana]
Unigene11369_WT	318	1	261	gi|297823717|ref|XP_002879741.1|	543	455	543	0.87	0.88	0.02	89	155	2e-37	mate efflux family protein [Arabidopsis lyrata subsp. lyrata] >gi|297325580|gb|EFH56000.1| mate efflux family protein [Arabidopsis lyrata subsp. lyrata]
Unigene1137_WT	600	1	597	gi|15241471|ref|NP_199246.1|	469	93	290	0.76	0.86	0	199	301	5e-81	male sterility MS5 family protein [Arabidopsis thaliana] >gi|10176888|dbj|BAB10118.1| male sterility MS5; pollenless3 [Arabidopsis thaliana] >gi|67633856|gb|AAY78852.1| male sterility MS5 family protein [Arabidopsis thaliana]
Unigene11371_WT	297	275	3	gi|6587815|gb|AAF18506.1|AC010924_19	1016	1	91	0.74	0.87	0	91	149	7e-36	Similar to gb|U44028 Arabidopsis thaliana transcription factor CKC and contains a PF|00069 Eukaryotic protein kinase domain
Unigene11372_WT	629	107	619	gi|15226985|ref|NP_180455.1|	654	1	169	0.86	0.88	0.01	174	290	7e-78	PLL4 (POLTERGEIST LIKE 4); catalytic/ protein serine/threonine phosphatase [Arabidopsis thaliana] >gi|75216896|sp|Q9ZV25.1|P2C23_ARATH RecName: Full=Probable protein phosphatase 2C 23; Short=AtPP2C23; AltName: Full=Protein POLTERGEIST-LIKE 4; AltName: Full=Protein phosphatase 2C PLL4; Short=PP2C PLL4
Unigene11373_WT	310	308	3	gi|297795883|ref|XP_002865826.1|	583	4	103	0.78	0.85	0.01	104	153	7e-37	kinase family protein [Arabidopsis lyrata subsp. lyrata] >gi|297311661|gb|EFH42085.1| kinase family protein [Arabidopsis lyrata subsp. lyrata]
Unigene11374_WT	606	605	3	gi|42573600|ref|NP_974896.1|	256	28	226	0.92	0.94	0	203	372	1e-102	CKB1; protein kinase regulator [Arabidopsis thaliana]
Unigene11375_WT	338	1	336	gi|15235849|ref|NP_194848.1|	650	9	120	0.89	0.89	0.01	114	218	2e-56	SWAP (Suppressor-of-White-APricot)/surp domain-containing protein [Arabidopsis thaliana] >gi|30688961|ref|NP_849479.1| SWAP (Suppressor-of-White-APricot)/surp domain-containing protein [Arabidopsis thaliana] >gi|42573107|ref|NP_974650.1| SWAP (Suppressor-of-White-APricot)/surp domain-containing protein [Arabidopsis thaliana] >gi|38564262|gb|AAR23710.1| At4g31200 [Arabidopsis thaliana]
Unigene11376_WT	282	161	280	gi|18414994|ref|NP_567545.1|	274	129	168	0.9	1	0	40	83.6	4e-34	binding [Arabidopsis thaliana]
Unigene11377_WT	284	284	3	gi|18414447|ref|NP_567465.1|	561	315	408	0.94	0.95	0	94	180	5e-45	PRLI-interacting factor K [Arabidopsis thaliana] >gi|17933289|gb|AAL48228.1|AF446353_1 AT4g15420/dl3755w [Arabidopsis thaliana] >gi|21554166|gb|AAM63245.1| UFD1 like protein [Arabidopsis thaliana] >gi|23506013|gb|AAN28866.1| At4g15420/dl3755w [Arabidopsis thaliana] >gi|111609946|gb|ABH11523.1| UFD1d [Arabidopsis thaliana]
Unigene11378_WT	511	353	3	gi|297849380|ref|XP_002892571.1|	306	1	117	0.9	0.98	0	117	226	1e-58	protein phosphatase 2a-2 [Arabidopsis lyrata subsp. lyrata] >gi|297338413|gb|EFH68830.1| protein phosphatase 2a-2 [Arabidopsis lyrata subsp. lyrata]
Unigene11379_WT	248	1	246	gi|15239630|ref|NP_200249.1|	855	753	831	0.96	0.96	0	82	160	4e-39	THE1 (THESEUS1); kinase/ protein kinase [Arabidopsis thaliana] >gi|75335100|sp|Q9LK35.1|THE1_ARATH RecName: Full=Receptor-like protein kinase THESEUS 1; Flags: Precursor >gi|8953753|dbj|BAA98098.1| receptor-protein kinase-like protein [Arabidopsis thaliana]
Unigene1138_WT	218	2	121	gi|15223241|ref|NP_177233.1|	191	152	191	0.82	0.87	0	40	78.2	3e-14	CRR23 ((chlororespiratory reduction 23) [Arabidopsis thaliana] >gi|37202090|gb|AAQ89660.1| At1g70760 [Arabidopsis thaliana]
Unigene11381_WT	277	1	276	gi|297796531|ref|XP_002866150.1|	329	102	193	1	1	0	92	184	2e-46	mitochondrial substrate carrier family protein [Arabidopsis lyrata subsp. lyrata] >gi|297311985|gb|EFH42409.1| mitochondrial substrate carrier family protein [Arabidopsis lyrata subsp. lyrata]
Unigene11382_WT	357	1	186	gi|18410896|ref|NP_567062.1|	314	223	304	0.68	0.7	0.24	82	96.3	1e-19	PBS lyase HEAT-like repeat-containing protein [Arabidopsis thaliana] >gi|75250258|sp|Q94JW0.1|DOHH_ARATH RecName: Full=Deoxyhypusine hydroxylase; Short=DOHH; AltName: Full=Deoxyhypusine dioxygenase; AltName: Full=Deoxyhypusine monooxygenase >gi|13926240|gb|AAK49594.1|AF372878_1 AT3g58180/F9D24_90 [Arabidopsis thaliana] >gi|22655416|gb|AAM98300.1| At3g58180/F9D24_90 [Arabidopsis thaliana] >gi|2224…
Unigene11383_WT	263	2	100	gi|50897230|gb|AAT85754.1|	89	42	74	0.57	0.84	0	33	50.1	8e-06	At5g32112 [Arabidopsis thaliana]
Unigene11384_WT	599	500	3	gi|145326644|ref|NP_001077769.1|	1131	1	158	0.83	0.87	0	166	266	1e-70	ATP binding / nucleoside-triphosphatase/ nucleotide binding / protein binding / transmembrane receptor [Arabidopsis thaliana]
Unigene11385_WT	710	42	710	gi|15228966|ref|NP_188952.1|	835	241	463	0.62	0.71	0	223	263	2e-69	AtRLP37 (Receptor Like Protein 37); kinase/ protein binding [Arabidopsis thaliana] >gi|9294201|dbj|BAB02103.1| disease resistance protein [Arabidopsis thaliana]
Unigene11387_WT	659	3	401	gi|297836846|ref|XP_002886305.1|	581	236	368	0.97	0.99	0	133	263	1e-113	NDB4 H dehydrogenase B4 [Arabidopsis lyrata subsp. lyrata] >gi|297332145|gb|EFH62564.1| NDB4 H dehydrogenase B4 [Arabidopsis lyrata subsp. lyrata]
Unigene11388_WT	533	3	533	gi|209572609|sp|O64790.2|DRL17_ARATH	762	512	694	0.62	0.72	0.06	190	194	4e-49	RecName: Full=Probable disease resistance protein At1g61300
Unigene11389_WT	419	64	417	gi|21593203|gb|AAM65152.1|	301	1	118	0.95	0.98	0	118	225	1e-58	4-nitrophenylphosphatase-like protein [Arabidopsis thaliana]
Unigene1139_WT	281	281	3	gi|297816988|ref|XP_002876377.1|	262	37	129	0.95	0.98	0	93	182	1e-45	thylakoid lumenal 20 kDa protein [Arabidopsis lyrata subsp. lyrata] >gi|297322215|gb|EFH52636.1| thylakoid lumenal 20 kDa protein [Arabidopsis lyrata subsp. lyrata]
Unigene11390_WT	434	1	129	gi|18406598|ref|NP_566023.1|	93	52	93	0.88	0.93	0	43	72	2e-12	senescence-associated protein-related [Arabidopsis thaliana] >gi|3341687|gb|AAC27469.1| expressed protein [Arabidopsis thaliana] >gi|15081775|gb|AAK82542.1| At2g44670/F16B22.16 [Arabidopsis thaliana] >gi|24797042|gb|AAN64533.1| At2g44670/F16B22.16 [Arabidopsis thaliana]
Unigene11391_WT	269	1	267	gi|297822733|ref|XP_002879249.1|	900	329	417	0.92	1	0	89	169	7e-42	ubiquitin family protein [Arabidopsis lyrata subsp. lyrata] >gi|297325088|gb|EFH55508.1| ubiquitin family protein [Arabidopsis lyrata subsp. lyrata]
Unigene11392_WT	584	1	582	gi|297798338|ref|XP_002867053.1|	869	196	401	0.92	0.94	0.05	206	393	1e-109	atplddelta [Arabidopsis lyrata subsp. lyrata] >gi|297312889|gb|EFH43312.1| atplddelta [Arabidopsis lyrata subsp. lyrata]
Unigene11393_WT	253	164	3	gi|30681471|ref|NP_850015.1|	187	1	54	0.94	1	0	54	108	2e-23	RD2 [Arabidopsis thaliana] >gi|20198098|gb|AAD23643.2| expressed protein [Arabidopsis thaliana] >gi|21592708|gb|AAM64657.1| RD2 protein [Arabidopsis thaliana]
Unigene11394_WT	1214	1081	257	gi|30693099|ref|NP_198566.2|	820	1	272	0.94	0.97	0	275	529	0	GORK (GATED OUTWARDLY-RECTIFYING K+ CHANNEL); cyclic nucleotide binding / inward rectifier potassium channel/ outward rectifier potassium channel [Arabidopsis thaliana] >gi|44887921|sp|Q94A76.2|GORK_ARATH RecName: Full=Potassium channel GORK; AltName: Full=Guard cell outward rectifying K(+) channel; Short=AtGORK
Unigene11396_WT	297	1	297	gi|2194136|gb|AAB61111.1|	1315	16	114	0.73	0.85	0	99	154	4e-37	Strong similarity to Zea mays retrotransposon Hopscotch polyprotein (gb|U12626) [Arabidopsis thaliana]
Unigene11397_WT	584	572	3	gi|18395874|ref|NP_565315.1|	218	5	194	0.93	0.96	0	190	353	6e-97	GCN5-related N-acetyltransferase (GNAT) family protein [Arabidopsis thaliana] >gi|20197980|gb|AAM15335.1| Expressed protein [Arabidopsis thaliana]
Unigene11398_WT	317	2	310	gi|18379088|ref|NP_563683.1|	470	289	399	0.68	0.72	0.1	115	136	8e-32	BSD domain-containing protein [Arabidopsis thaliana] >gi|3850569|gb|AAC72109.1| ESTs gb|T21276, gb|T45403, and gb|AA586113 come from this gene [Arabidopsis thaliana]
Unigene11399_WT	419	417	1	gi|15219397|ref|NP_177458.1|	461	150	289	0.86	0.9	0	140	243	5e-64	GTE3 (GLOBAL TRANSCRIPTION FACTOR GROUP E 3); DNA binding / histone binding [Arabidopsis thaliana] >gi|75194105|sp|Q9S7T1.1|GTE3_ARATH RecName: Full=Bromodomain-containing protein GTE3, chloroplastic; AltName: Full=Protein GLOBAL TRANSCRIPTION FACTOR GROUP E 3; Flags: Precursor >gi|5903104|gb|AAD55662.1|AC008017_35 Highly similar to non intermediate filament IFA binding protein [Arabidopsis thali…
Unigene114_WT	275	1	273	gi|15226854|ref|NP_178310.1|	493	223	313	1	1	0	91	196	7e-50	GAD4 (glutamate decarboxylase 4); calmodulin binding [Arabidopsis thaliana] >gi|13605710|gb|AAK32848.1|AF361836_1 At2g02010/F14H20.8 [Arabidopsis thaliana] >gi|21700891|gb|AAM70569.1| At2g02010/F14H20.8 [Arabidopsis thaliana]
Unigene1140_WT	495	2	373	gi|15227790|ref|NP_179901.1|	834	714	834	0.76	0.83	0	124	179	1e-44	protein kinase family protein [Arabidopsis thaliana] >gi|75317972|sp|O22187.1|Y2232_ARATH RecName: Full=Probable receptor-like protein kinase At2g23200; Flags: Precursor
Unigene11400_WT	1460	1458	241	gi|75122353|sp|Q6EVK6.1|BRM_ARATH	2193	901	1311	0.94	0.96	0.01	411	778	0	RecName: Full=ATP-dependent helicase BRM; Short=AtBRM; AltName: Full=Protein BRAHMA
Unigene11402_WT	305	218	3	gi|18394719|ref|NP_564077.1|	351	1	77	0.79	0.85	0.06	77	112	1e-24	PARVUS (PARVUS); polygalacturonate 4-alpha-galacturonosyltransferase/ transferase, transferring glycosyl groups / transferase, transferring hexosyl groups [Arabidopsis thaliana] >gi|75174914|sp|Q9LN68.1|GATL1_ARATH RecName: Full=Probable galacturonosyltransferase-like 1; AltName: Full=Protein GAOLAOZHUANGREN 1; AltName: Full=Protein PARVUS >gi|8778448|gb|AAF79456.1|AC025808_38 F18O14.2 [Arabidops…
Unigene11403_WT	447	3	317	gi|297833786|ref|XP_002884775.1|	541	430	540	0.85	0.89	0.05	111	187	3e-47	tata-associated factor II 58 [Arabidopsis lyrata subsp. lyrata] >gi|297330615|gb|EFH61034.1| tata-associated factor II 58 [Arabidopsis lyrata subsp. lyrata]
Unigene11404_WT	395	395	3	gi|7437594|pir||B71442	432	2	132	0.88	0.93	0	131	227	4e-59	probable asparagine-tRNA ligase - Arabidopsis thaliana >gi|2245089|emb|CAB10511.1| asparagine--tRNA ligase like protein [Arabidopsis thaliana] >gi|7268482|emb|CAB78733.1| asparagine--tRNA ligase like protein [Arabidopsis thaliana]
Unigene11405_WT	829	829	5	gi|6522540|emb|CAB61983.1|	988	212	484	0.69	0.81	0	275	367	1e-101	receptor-kinase like protein [Arabidopsis thaliana]
Unigene11406_WT	529	1	432	gi|297826567|ref|XP_002881166.1|	616	473	616	0.97	0.97	0	144	281	3e-75	tetratricopeptide repeat-containing protein [Arabidopsis lyrata subsp. lyrata] >gi|297327005|gb|EFH57425.1| tetratricopeptide repeat-containing protein [Arabidopsis lyrata subsp. lyrata]
Unigene11407_WT	316	1	315	gi|15222300|ref|NP_177692.1|	547	3	107	0.82	0.9	0	105	184	4e-46	glyoxal oxidase-related [Arabidopsis thaliana] >gi|9369366|gb|AAF87115.1|AC006434_11 F10A5.18 [Arabidopsis thaliana]
Unigene11408_WT	257	145	2	gi|297843172|ref|XP_002889467.1|	164	53	109	0.77	0.84	0.15	57	76.6	8e-14	integral membrane family protein [Arabidopsis lyrata subsp. lyrata] >gi|75180289|sp|Q9LR57.1|U4971_ARATH RecName: Full=UPF0497 membrane protein At1g03700 >gi|9280651|gb|AAF86520.1|AC002560_13 F21B7.30 [Arabidopsis thaliana] >gi|297335309|gb|EFH65726.1| integral membrane family protein [Arabidopsis lyrata subsp. lyrata]
Unigene11409_WT	314	314	78	gi|9755653|emb|CAC01806.1|	540	462	540	0.98	1	0	79	155	1e-37	TCP-1 chaperonin-like protein [Arabidopsis thaliana]
Unigene1141_WT	428	428	3	gi|18402223|ref|NP_566632.1|	421	168	309	0.9	0.93	0	142	245	1e-64	PUB25 (PLANT U-BOX 25); binding / ubiquitin-protein ligase [Arabidopsis thaliana] >gi|75274077|sp|Q9LT79.1|PUB25_ARATH RecName: Full=U-box domain-containing protein 25; AltName: Full=Plant U-box protein 25 >gi|109134147|gb|ABG25071.1| At3g19380 [Arabidopsis thaliana]
Unigene11410_WT	253	68	3	gi|240256156|ref|NP_195137.5|	629	428	449	0.86	0.86	0	22	45.1	1e-10	PAB2 (POLY(A) BINDING 2); RNA binding / translation initiation factor [Arabidopsis thaliana] >gi|1171978|sp|P42731.1|PABP2_ARATH RecName: Full=Polyadenylate-binding protein 2; Short=PABP-2; Short=Poly(A)-binding protein 2 >gi|304109|gb|AAA61780.1| poly(A)-binding protein [Arabidopsis thaliana] >gi|2911051|emb|CAA17561.1| poly(A)-binding protein [Arabidopsis thaliana] >gi|7270360|emb|CAB80128.1| p…
Unigene11411_WT	308	3	221	gi|15237325|ref|NP_197136.1|	470	391	468	0.8	0.84	0.06	78	129	1e-29	FRL1 (FRIGIDA LIKE 1) [Arabidopsis thaliana] >gi|18700117|gb|AAL77670.1| AT5g16320/MQK4_4 [Arabidopsis thaliana] >gi|20856075|gb|AAM26646.1| AT5g16320/MQK4_4 [Arabidopsis thaliana] >gi|46810269|tpg|DAA05285.1| TPA_exp: flowering time protein [Arabidopsis thaliana]
Unigene11412_WT	262	3	260	gi|15218927|ref|NP_176191.1|	1213	100	185	0.96	1	0	86	173	6e-43	ALA3 (Aminophospholipid ATPase3); ATPase, coupled to transmembrane movement of ions, phosphorylative mechanism / phospholipid transporter [Arabidopsis thaliana] >gi|30316321|sp|Q9XIE6.2|ALA3_ARATH RecName: Full=Phospholipid-transporting ATPase 3; Short=AtALA3; AltName: Full=Aminophospholipid flippase 3 >gi|20147219|gb|AAM10325.1| At1g59820/F23H11_14 [Arabidopsis thaliana]
Unigene11413_WT	571	132	569	gi|240254385|ref|NP_177829.4|	891	88	233	0.98	0.98	0	146	279	7e-96	ATP binding / ATP-dependent helicase/ RNA binding / helicase/ hydrolase, acting on acid anhydrides, in phosphorus-containing anhydrides / nucleic acid binding [Arabidopsis thaliana]
Unigene11414_WT	264	1	159	gi|18404847|ref|NP_565895.1|	244	190	242	0.94	0.98	0	53	100	7e-21	haloacid dehalogenase-like hydrolase family protein [Arabidopsis thaliana] >gi|15912257|gb|AAL08262.1| At2g38740/T6A23.6 [Arabidopsis thaliana] >gi|19547993|gb|AAL87360.1| At2g38740/T6A23.6 [Arabidopsis thaliana] >gi|20197393|gb|AAC67344.2| expressed protein [Arabidopsis thaliana]
Unigene11415_WT	2148	2027	1164	gi|42565972|ref|NP_191191.2|	603	1	288	0.88	0.94	0	289	508	0	nucleotidyltransferase family protein [Arabidopsis thaliana] >gi|30725328|gb|AAP37686.1| At3g56320 [Arabidopsis thaliana]
Unigene11416_WT	296	294	1	gi|297833028|ref|XP_002884396.1|	882	775	872	0.93	0.98	0	98	191	2e-48	pentatricopeptide repeat-containing protein [Arabidopsis lyrata subsp. lyrata] >gi|297330236|gb|EFH60655.1| pentatricopeptide repeat-containing protein [Arabidopsis lyrata subsp. lyrata]
Unigene11417_WT	236	236	3	gi|222423014|dbj|BAH19490.1|	625	262	339	1	1	0	78	157	4e-38	AT5G55920 [Arabidopsis thaliana]
Unigene11418_WT	270	270	1	gi|15450876|gb|AAK96709.1|	889	41	130	0.67	0.88	0	90	128	2e-29	Similar to RPS-2 disease resistance protein [Arabidopsis thaliana]
Unigene11419_WT	425	1	423	gi|15240349|ref|NP_198599.1|	1266	837	977	0.96	0.97	0	141	266	4e-71	OXP1 (OXOPROLINASE 1); 5-oxoprolinase (ATP-hydrolyzing)/ hydrolase [Arabidopsis thaliana] >gi|75170926|sp|Q9FIZ7.1|OPLA_ARATH RecName: Full=5-oxoprolinase; AltName: Full=5-oxo-L-prolinase; Short=5-OPase; AltName: Full=Protein OXOPROLINASE 1; AltName: Full=Pyroglutamase >gi|10177173|dbj|BAB10362.1| 5-oxoprolinase [Arabidopsis thaliana] >gi|20856448|gb|AAM26666.1| AT5g37830/K22F20_70 [Arabidopsis t…
Unigene1142_WT	581	581	3	gi|115470825|ref|NP_001059011.1|	436	135	324	0.71	0.83	0	193	288	3e-77	Os07g0175100 [Oryza sativa Japonica Group] >gi|113610547|dbj|BAF20925.1| Os07g0175100 [Oryza sativa Japonica Group]
Unigene11421_WT	310	309	1	gi|297850284|ref|XP_002893023.1|	1260	541	642	0.88	0.91	0	103	182	1e-45	F14D16.3 [Arabidopsis lyrata subsp. lyrata] >gi|297338865|gb|EFH69282.1| F14D16.3 [Arabidopsis lyrata subsp. lyrata]
Unigene11422_WT	280	278	3	gi|297803692|ref|XP_002869730.1|	349	88	176	0.82	0.86	0.03	95	144	3e-34	WRKY DNA-binding protein 7 [Arabidopsis lyrata subsp. lyrata] >gi|297315566|gb|EFH45989.1| WRKY DNA-binding protein 7 [Arabidopsis lyrata subsp. lyrata]
Unigene11423_WT	299	197	3	gi|297851872|ref|XP_002893817.1|	778	563	625	0.7	0.73	0.02	67	93.2	8e-19	swap (Suppressor-of-White-APricot)/surp domain-containing protein [Arabidopsis lyrata subsp. lyrata] >gi|297339659|gb|EFH70076.1| swap (Suppressor-of-White-APricot)/surp domain-containing protein [Arabidopsis lyrata subsp. lyrata]
Unigene11424_WT	607	63	605	gi|30684106|ref|NP_850597.1|	446	1	180	0.85	0.92	0	181	316	1e-85	UDP-glucoronosyl/UDP-glucosyl transferase family protein [Arabidopsis thaliana] >gi|222422980|dbj|BAH19474.1| AT3G16520 [Arabidopsis thaliana]
Unigene11425_WT	670	669	1	gi|122242678|sp|Q0WVV0.1|PPR31_ARATH	664	189	411	0.93	0.97	0	223	425	1e-118	RecName: Full=Pentatricopeptide repeat-containing protein At1g10910, chloroplastic; Flags: Precursor >gi|110741600|dbj|BAE98748.1| membrane-associated salt-inducible protein isolog [Arabidopsis thaliana]
Unigene11427_WT	384	269	3	gi|30681471|ref|NP_850015.1|	187	1	89	0.96	0.98	0	89	178	2e-44	RD2 [Arabidopsis thaliana] >gi|20198098|gb|AAD23643.2| expressed protein [Arabidopsis thaliana] >gi|21592708|gb|AAM64657.1| RD2 protein [Arabidopsis thaliana]
Unigene11428_WT	376	1	375	gi|30690337|ref|NP_182157.2|	1029	152	280	0.82	0.88	0.03	130	201	2e-51	SPA1 (SUPPRESSOR OF PHYA-105 1); protein binding / signal transducer [Arabidopsis thaliana] >gi|75337885|sp|Q9SYX2.1|SPA1_ARATH RecName: Full=Protein SUPPRESSOR OF PHYA-105 1 >gi|4809171|gb|AAD30124.1|AF135455_1 phytochrome A supressor spa1 [Arabidopsis thaliana]
Unigene11429_WT	537	1	318	gi|30683552|ref|NP_196688.2|	354	251	354	0.95	0.96	0	106	198	3e-50	OCP3 (OVEREXPRESSOR OF CATIONIC PEROXIDASE 3); transcription factor [Arabidopsis thaliana] >gi|30984586|gb|AAP42756.1| At5g11270 [Arabidopsis thaliana]
Unigene1143_WT	419	417	4	gi|297803362|ref|XP_002869565.1|	1056	470	607	0.85	0.92	0	138	242	9e-64	cop1-interacting protein 7 [Arabidopsis lyrata subsp. lyrata] >gi|297315401|gb|EFH45824.1| cop1-interacting protein 7 [Arabidopsis lyrata subsp. lyrata]
Unigene11430_WT	405	5	403	gi|222424809|dbj|BAH20357.1|	620	222	354	0.9	0.95	0	133	251	2e-66	AT5G56870 [Arabidopsis thaliana]
Unigene11432_WT	915	1	915	gi|15219448|ref|NP_175101.1|	370	20	324	0.96	0.99	0	305	583	1e-165	nodulin MtN21 family protein [Arabidopsis thaliana] >gi|15146330|gb|AAK83648.1| At1g44800/T12C22_7 [Arabidopsis thaliana] >gi|23506213|gb|AAN31118.1| At1g44800/T12C22_7 [Arabidopsis thaliana]
Unigene11433_WT	553	294	1	gi|297817334|ref|XP_002876550.1|	338	1	100	0.86	0.92	0.02	101	172	2e-42	palmitoyl protein thioesterase family protein [Arabidopsis lyrata subsp. lyrata] >gi|297322388|gb|EFH52809.1| palmitoyl protein thioesterase family protein [Arabidopsis lyrata subsp. lyrata]
Unigene11434_WT	248	248	3	gi|15237201|ref|NP_197697.1|	387	241	322	0.93	1	0	82	149	7e-36	CaS (Calcium sensing receptor) [Arabidopsis thaliana] >gi|34485583|gb|AAQ73179.1| extracellular calcium sensing receptor [Arabidopsis thaliana]
Unigene11435_WT	311	89	310	gi|297796399|ref|XP_002866084.1|	433	1	78	0.81	0.84	0.06	79	108	2e-23	ftsz1-1 [Arabidopsis lyrata subsp. lyrata] >gi|297311919|gb|EFH42343.1| ftsz1-1 [Arabidopsis lyrata subsp. lyrata]
Unigene11436_WT	263	263	3	gi|297845316|ref|XP_002890539.1|	912	476	562	1	1	0	87	166	8e-41	kinase family protein [Arabidopsis lyrata subsp. lyrata] >gi|297336381|gb|EFH66798.1| kinase family protein [Arabidopsis lyrata subsp. lyrata]
Unigene11437_WT	290	91	288	gi|117940159|sp|P93051.2|ERDL7_ARATH	463	1	66	0.9	0.95	0	66	124	3e-28	RecName: Full=Sugar transporter ERD6-like 7
Unigene11438_WT	309	1	309	gi|297840379|ref|XP_002888071.1|	300	100	202	0.96	1	0	103	199	8e-51	DNAJ heat shock N-terminal domain-containing protein [Arabidopsis lyrata subsp. lyrata] >gi|297333912|gb|EFH64330.1| DNAJ heat shock N-terminal domain-containing protein [Arabidopsis lyrata subsp. lyrata]
Unigene11439_WT	274	273	34	gi|4539324|emb|CAB38825.1|	1121	146	218	0.58	0.64	0.04	84	82	2e-15	kinesin like protein [Arabidopsis thaliana] >gi|7270888|emb|CAB80568.1| kinesin like protein [Arabidopsis thaliana]
Unigene1144_WT	366	161	364	gi|297824781|ref|XP_002880273.1|	283	1	66	0.72	0.81	0.01	69	92	2e-18	plastid-lipid associated protein pap [Arabidopsis lyrata subsp. lyrata] >gi|297326112|gb|EFH56532.1| plastid-lipid associated protein pap [Arabidopsis lyrata subsp. lyrata]
Unigene11441_WT	799	797	3	gi|30680972|ref|NP_179627.2|	619	127	391	0.98	0.99	0	265	552	1e-156	MUR3 (MURUS 3); catalytic/ transferase, transferring glycosyl groups [Arabidopsis thaliana] >gi|68052329|sp|Q7XJ98.1|KATAM_ARATH RecName: Full=Xyloglucan galactosyltransferase KATAMARI1; AltName: Full=Protein MURUS 3 >gi|32329134|gb|AAO39815.1| xyloglucan galactosyltransferase [Arabidopsis thaliana] >gi|71143070|gb|AAZ23926.1| At2g20370 [Arabidopsis thaliana]
Unigene11442_WT	316	1	222	gi|8778308|gb|AAF79317.1|AC002304_10	354	281	354	0.93	0.97	0	74	143	5e-34	F14J16.16 [Arabidopsis thaliana]
Unigene11443_WT	908	906	1	gi|18396945|ref|NP_565349.1|	336	2	301	0.8	0.86	0.01	307	462	1e-129	BSD domain-containing protein [Arabidopsis thaliana] >gi|20197791|gb|AAD26912.2| expressed protein [Arabidopsis thaliana] >gi|51970468|dbj|BAD43926.1| pseudogene; similar to MURA transposase of maize Mutator transposon [Arabidopsis thaliana]
Unigene11444_WT	808	806	312	gi|15227306|ref|NP_181655.1|	1629	318	482	1	1	0	165	346	1e-148	GLU2 (GLUTAMATE SYNTHASE 2); glutamate synthase (ferredoxin) [Arabidopsis thaliana] >gi|300669644|sp|Q9T0P4.2|GLTB2_ARATH RecName: Full=Ferredoxin-dependent glutamate synthase 2, chloroplastic; AltName: Full=Fd-GOGAT 2; Flags: Precursor >gi|3894200|gb|AAC78549.1| ferredoxin-dependent glutamate synthase (GLU2) [Arabidopsis thaliana]
Unigene11446_WT	509	144	509	gi|186500727|ref|NP_001118329.1|	727	1	111	0.71	0.79	0	122	171	5e-42	F-box family protein [Arabidopsis thaliana]
Unigene11447_WT	582	137	580	gi|18410809|ref|NP_567055.1|	490	4	151	0.91	0.95	0	148	271	5e-72	glycoside hydrolase family 28 protein / polygalacturonase (pectinase) family protein [Arabidopsis thaliana]
Unigene11448_WT	855	109	855	gi|297841395|ref|XP_002888579.1|	2125	1737	1988	0.85	0.92	0.01	252	414	1e-132	binding protein [Arabidopsis lyrata subsp. lyrata] >gi|297334420|gb|EFH64838.1| binding protein [Arabidopsis lyrata subsp. lyrata]
Unigene11449_WT	330	329	3	gi|297820508|ref|XP_002878137.1|	642	252	359	0.93	0.95	0	109	194	3e-49	GTP binding protein [Arabidopsis lyrata subsp. lyrata] >gi|297323975|gb|EFH54396.1| GTP binding protein [Arabidopsis lyrata subsp. lyrata]
Unigene1145_WT	332	3	134	gi|18399730|ref|NP_566435.1|	350	307	350	1	1	0	44	95.1	2e-19	ALIS1 (ALA-INTERACTING SUBUNIT 1); phospholipid transporter [Arabidopsis thaliana] >gi|75274144|sp|Q9LTW0.1|ALIS1_ARATH RecName: Full=ALA-interacting subunit 1; Short=AtALIS1; AltName: Full=ALA3 beta-subunit 1 >gi|15294236|gb|AAK95295.1|AF410309_1 AT3g12740/MBK21_10 [Arabidopsis thaliana]
Unigene11451_WT	502	421	137	gi|113208238|dbj|BAF03523.1|	1673	1	95	0.97	0.98	0	95	181	9e-69	CGS1 mRNA stability 1 [Arabidopsis thaliana]
Unigene11452_WT	469	469	83	gi|196123666|gb|ACG70180.1|	328	200	328	0.98	1	0	129	253	8e-67	chloroplast MinD [Brassica oleracea var. botrytis]
Unigene11453_WT	1106	1106	3	gi|297834906|ref|XP_002885335.1|	690	238	590	0.91	0.92	0	371	655	0	integral membrane single C2 domain protein [Arabidopsis lyrata subsp. lyrata] >gi|297331175|gb|EFH61594.1| integral membrane single C2 domain protein [Arabidopsis lyrata subsp. lyrata]
Unigene11455_WT	519	398	3	gi|42566796|ref|NP_193202.2|	178	1	132	0.97	0.99	0	132	265	2e-70	NRPE7; DNA-directed RNA polymerase [Arabidopsis thaliana] >gi|149944323|gb|ABR46204.1| At4g14660 [Arabidopsis thaliana]
Unigene11456_WT	284	282	7	gi|15241152|ref|NP_200432.1|	509	425	507	0.68	0.76	0	92	117	5e-26	WIP2 (WPP-domain Interacting Protein 2); protein heterodimerization/ protein homodimerization [Arabidopsis thaliana] >gi|75170539|sp|Q9FH18.1|WIP2_ARATH RecName: Full=WPP domain-interacting protein 2
Unigene11458_WT	239	1	237	gi|15227701|ref|NP_180568.1|	712	578	657	0.88	0.93	0.01	80	140	3e-33	ATKT1 (POTASSIUM TRANSPORTER 1); potassium ion transmembrane transporter [Arabidopsis thaliana] >gi|38502834|sp|O22397.2|POT1_ARATH RecName: Full=Potassium transporter 1; Short=AtKT1; Short=AtKUP1; Short=AtPOT1 >gi|2654088|gb|AAB87687.1| potassium transporter [Arabidopsis thaliana] >gi|2688979|gb|AAB88901.1| high-affinity potassium transporter [Arabidopsis thaliana] >gi|3150413|gb|AAC16965.1| hig…
Unigene11459_WT	261	1	261	gi|18378889|ref|NP_563637.1|	574	377	463	0.88	0.94	0	87	157	3e-38	armadillo/beta-catenin repeat family protein [Arabidopsis thaliana] >gi|145323708|ref|NP_001077443.1| armadillo/beta-catenin repeat family protein [Arabidopsis thaliana] >gi|145323710|ref|NP_001077444.1| armadillo/beta-catenin repeat family protein [Arabidopsis thaliana]
Unigene1146_WT	265	1	264	gi|18403077|ref|NP_564570.1|	428	226	313	0.9	0.95	0	88	168	2e-41	binding / catalytic [Arabidopsis thaliana] >gi|14517416|gb|AAK62598.1| At1g50450/F11F12_20 [Arabidopsis thaliana] >gi|20453277|gb|AAM19877.1| At1g50450/F11F12_20 [Arabidopsis thaliana]
Unigene11460_WT	262	259	2	gi|15242065|ref|NP_200531.1|	737	548	633	0.76	0.87	0	86	135	1e-31	microtubule-associated protein-related [Arabidopsis thaliana] >gi|8777354|dbj|BAA96944.1| microtubule-associated protein-like [Arabidopsis thaliana] >gi|22135838|gb|AAM91105.1| AT5g57210/MJB24_2 [Arabidopsis thaliana] >gi|23308465|gb|AAN18202.1| At5g57210/MJB24_2 [Arabidopsis thaliana]
Unigene11461_WT	292	3	290	gi|2341042|gb|AAB70446.1|	954	641	733	0.77	0.86	0	96	134	2e-31	F19P19.26 [Arabidopsis thaliana]
Unigene11463_WT	434	19	432	gi|297798554|ref|XP_002867161.1|	664	1	138	0.89	0.92	0	138	253	5e-67	tRNA synthetase class II family protein [Arabidopsis lyrata subsp. lyrata] >gi|297312997|gb|EFH43420.1| tRNA synthetase class II family protein [Arabidopsis lyrata subsp. lyrata]
Unigene11464_WT	248	248	3	gi|15241866|ref|NP_201062.1|	559	270	351	0.97	0.98	0	82	152	9e-37	armadillo/beta-catenin repeat family protein / U-box domain-containing protein [Arabidopsis thaliana] >gi|122242631|sp|Q0WUF6.1|PUB41_ARATH RecName: Full=U-box domain-containing protein 41; AltName: Full=Plant U-box protein 41
Unigene11465_WT	277	1	264	gi|222424842|dbj|BAH20373.1|	297	210	297	0.94	0.97	0	88	170	4e-42	AT4G33030 [Arabidopsis thaliana]
Unigene11466_WT	296	1	108	gi|7437805|pir||T08576	428	393	428	1	1	0	36	78.2	3e-14	phenylalanine-tRNA ligase (EC 6.1.1.20) beta chain T22F8.180 [similarity] - Arabidopsis thaliana >gi|4914440|emb|CAB43643.1| phenylalanyl-trna synthetase-like protein [Arabidopsis thaliana] >gi|7270911|emb|CAB80591.1| phenylalanyl-trna synthetase-like protein [Arabidopsis thaliana]
Unigene11468_WT	399	6	398	gi|6692110|gb|AAF24575.1|AC007764_17	1195	227	360	0.79	0.88	0.02	134	218	1e-56	F22C12.17 [Arabidopsis thaliana]
Unigene11469_WT	298	164	3	gi|297833578|ref|XP_002884671.1|	400	1	54	1	1	0	54	108	1e-23	RabGAP/TBC domain-containing protein [Arabidopsis lyrata subsp. lyrata] >gi|297330511|gb|EFH60930.1| RabGAP/TBC domain-containing protein [Arabidopsis lyrata subsp. lyrata]
Unigene1147_WT	1198	1	1095	gi|297839505|ref|XP_002887634.1|	810	454	809	0.87	0.91	0	365	619	1e-176	RWP-RK domain-containing protein [Arabidopsis lyrata subsp. lyrata] >gi|297333475|gb|EFH63893.1| RWP-RK domain-containing protein [Arabidopsis lyrata subsp. lyrata]
Unigene11470_WT	288	1	288	gi|30684447|ref|NP_193591.2|	642	88	183	0.87	0.93	0	96	158	2e-38	proline-rich family protein [Arabidopsis thaliana] >gi|22135814|gb|AAM91093.1| AT4g18560/F28J12_220 [Arabidopsis thaliana] >gi|28416477|gb|AAO42769.1| At4g18560/F28J12_220 [Arabidopsis thaliana]
Unigene11472_WT	368	368	3	gi|15230670|ref|NP_190119.1|	682	117	238	0.91	0.93	0	122	218	1e-56	lectin protein kinase family protein [Arabidopsis thaliana] >gi|6967099|emb|CAB72482.1| receptor-like protein kinase [Arabidopsis thaliana]
Unigene11473_WT	331	308	3	gi|297804782|ref|XP_002870275.1|	177	1	101	0.82	0.91	0	102	160	5e-39	protein translocase [Arabidopsis lyrata subsp. lyrata] >gi|297316111|gb|EFH46534.1| protein translocase [Arabidopsis lyrata subsp. lyrata]
Unigene11474_WT	291	290	3	gi|297834714|ref|XP_002885239.1|	1429	319	414	0.93	0.98	0	96	192	1e-48	EMB1270 [Arabidopsis lyrata subsp. lyrata] >gi|297331079|gb|EFH61498.1| EMB1270 [Arabidopsis lyrata subsp. lyrata]
Unigene11475_WT	617	617	12	gi|281333973|gb|ADA61176.1|	516	308	516	0.84	0.9	0.03	209	366	1e-100	raf-like kinase [Arabidopsis lyrata] >gi|281333975|gb|ADA61177.1| raf-like kinase [Arabidopsis lyrata]
Unigene11476_WT	431	431	3	gi|297828762|ref|XP_002882263.1|	460	86	228	0.97	0.98	0	143	276	7e-74	ATHSFA1E [Arabidopsis lyrata subsp. lyrata] >gi|297328103|gb|EFH58522.1| ATHSFA1E [Arabidopsis lyrata subsp. lyrata]
Unigene11477_WT	296	296	3	gi|79323663|ref|NP_001031454.1|	737	431	528	0.85	0.91	0	98	173	5e-43	basic helix-loop-helix (bHLH) protein-related [Arabidopsis thaliana]
Unigene11478_WT	320	320	3	gi|15081769|gb|AAK82539.1|	498	333	438	0.98	1	0	106	213	4e-55	At1g53500/F22G10_13 [Arabidopsis thaliana] >gi|25090317|gb|AAN72275.1| At1g53500/F22G10_13 [Arabidopsis thaliana]
Unigene11479_WT	278	278	3	gi|15233523|ref|NP_192358.1|	658	94	185	0.84	0.91	0	92	159	9e-39	protein kinase family protein [Arabidopsis thaliana] >gi|75338509|sp|Q9XEC6.1|CRK36_ARATH RecName: Full=Cysteine-rich receptor-like protein kinase 36; Short=Cysteine-rich RLK36; Flags: Precursor
Unigene1148_WT	442	440	3	gi|297814005|ref|XP_002874886.1|	565	110	250	0.86	0.92	0	146	249	9e-66	oxidoreductase [Arabidopsis lyrata subsp. lyrata] >gi|297320723|gb|EFH51145.1| oxidoreductase [Arabidopsis lyrata subsp. lyrata]
Unigene11480_WT	643	643	2	gi|297834714|ref|XP_002885239.1|	1429	245	458	0.96	0.99	0	214	419	1e-116	EMB1270 [Arabidopsis lyrata subsp. lyrata] >gi|297331079|gb|EFH61498.1| EMB1270 [Arabidopsis lyrata subsp. lyrata]
Unigene11482_WT	465	463	137	gi|3367537|gb|AAC28522.1|	684	209	317	0.99	0.99	0	109	221	4e-73	Contains similarity to ANK repeat region of Fowlpox virus BamHI-orf7 protein homolog C18F10.7 gi|485107 from Caenorhabditis elegans cosmid gb|U00049. This gene is continued from unannotated gene on BAC F19K23 gb|AC000375 [Arabidopsis thaliana]
Unigene11483_WT	252	252	1	gi|15227986|ref|NP_181191.1|	536	234	317	0.92	0.98	0	84	155	1e-37	CBS domain-containing protein / octicosapeptide/Phox/Bemp1 (PB1) domain-containing protein [Arabidopsis thaliana]
Unigene11485_WT	387	107	385	gi|15010732|gb|AAK74025.1|	541	39	129	0.81	0.9	0	93	152	1e-36	AT5g39590/MIJ24_60 [Arabidopsis thaliana] >gi|29028740|gb|AAO64749.1| At5g39590/MIJ24_60 [Arabidopsis thaliana]
Unigene11486_WT	392	392	3	gi|297803362|ref|XP_002869565.1|	1056	302	429	0.9	0.95	0	130	237	4e-62	cop1-interacting protein 7 [Arabidopsis lyrata subsp. lyrata] >gi|297315401|gb|EFH45824.1| cop1-interacting protein 7 [Arabidopsis lyrata subsp. lyrata]
Unigene11487_WT	377	103	375	gi|30697466|ref|NP_568932.2|	493	1	91	0.8	0.9	0	91	150	6e-36	ECT3 [Arabidopsis thaliana]
Unigene11488_WT	353	353	3	gi|9755788|emb|CAC01907.1|	417	259	375	0.98	0.99	0	117	233	5e-61	glucose 6 phosphate/phosphate translocator-like protein [Arabidopsis thaliana]
Unigene11489_WT	269	2	265	gi|297793499|ref|XP_002864634.1|	574	389	476	0.62	0.76	0	88	108	3e-23	ATTRP1 [Arabidopsis lyrata subsp. lyrata] >gi|297310469|gb|EFH40893.1| ATTRP1 [Arabidopsis lyrata subsp. lyrata]
Unigene1149_WT	548	1	546	gi|17978993|gb|AAL47457.1|	396	139	320	0.84	0.92	0	182	292	2e-78	AT3g53350/F4P12_50 [Arabidopsis thaliana] >gi|21360439|gb|AAM47335.1| AT3g53350/F4P12_50 [Arabidopsis thaliana]
Unigene11490_WT	431	1	429	gi|30688985|ref|NP_194855.2|	294	123	260	0.69	0.77	0.01	145	182	1e-45	transcription factor [Arabidopsis thaliana] >gi|28950855|gb|AAO63351.1| At4g31270 [Arabidopsis thaliana]
Unigene11491_WT	257	3	146	gi|2341042|gb|AAB70446.1|	954	641	686	0.72	0.85	0	48	67.8	4e-23	F19P19.26 [Arabidopsis thaliana]
Unigene11492_WT	399	1	186	gi|18405878|ref|NP_565965.1|	280	218	279	0.96	0.98	0	62	124	3e-28	ATNUDX23 (ARABIDOPSIS THALIANA NUDIX HYDROLASE HOMOLOG 23); FAD diphosphatase/ hydrolase [Arabidopsis thaliana] >gi|68565870|sp|P93740.2|NUD23_ARATH RecName: Full=Nudix hydrolase 23, chloroplastic; Short=AtNUDT23; AltName: Full=ADP-ribose pyrophosphatase; AltName: Full=FAD diphosphatase; Flags: Precursor >gi|20198322|gb|AAB63537.2| expressed protein [Arabidopsis thaliana] >gi|107738412|gb|ABF8369…
Unigene11493_WT	326	326	3	gi|42565070|ref|NP_188744.3|	530	350	457	0.98	0.98	0	108	221	3e-57	NADK1 (NAD KINASE 1); NAD+ kinase/ NADH kinase/ calmodulin binding [Arabidopsis thaliana]
Unigene11494_WT	400	274	86	gi|79495605|ref|NP_195054.2|	337	139	201	0.73	0.84	0	63	95.1	2e-19	DNA binding / transcription factor [Arabidopsis thaliana] >gi|75159005|sp|Q8RYD1.1|REM16_ARATH RecName: Full=B3 domain-containing protein REM16; AltName: Full=Auxin response factor 36; AltName: Full=Protein REPRODUCTIVE MERISTEM 16 >gi|20145851|emb|CAD29616.1| auxin response factor 36 [Arabidopsis thaliana]
Unigene11495_WT	275	91	273	gi|9843663|emb|CAC03605.1|	290	34	94	0.91	0.95	0	61	121	3e-27	splicing factor RSZ33 [Arabidopsis thaliana]
Unigene11496_WT	554	61	552	gi|297798024|ref|XP_002866896.1|	541	1	163	0.92	0.95	0	164	300	9e-81	CYP79B2 [Arabidopsis lyrata subsp. lyrata] >gi|297312732|gb|EFH43155.1| CYP79B2 [Arabidopsis lyrata subsp. lyrata]
Unigene11498_WT	283	1	282	gi|297840523|ref|XP_002888143.1|	578	123	217	0.87	0.9	0.01	95	160	3e-39	DC1 domain-containing protein [Arabidopsis lyrata subsp. lyrata] >gi|297333984|gb|EFH64402.1| DC1 domain-containing protein [Arabidopsis lyrata subsp. lyrata]
Unigene11499_WT	342	340	2	gi|11994195|dbj|BAB01298.1|	835	3	112	0.73	0.79	0	113	160	6e-39	unnamed protein product [Arabidopsis thaliana]
Unigene115_WT	428	428	3	gi|42570651|ref|NP_973399.1|	320	170	311	0.83	0.9	0	142	257	3e-68	MEE66 (maternal effect embryo arrest 66) [Arabidopsis thaliana] >gi|122213648|sp|Q3E6P4.1|FB95_ARATH RecName: Full=F-box protein At2g02240
Unigene1150_WT	297	297	1	gi|297801048|ref|XP_002868408.1|	595	155	253	0.96	1	0	99	198	2e-50	adenylate kinase family protein [Arabidopsis lyrata subsp. lyrata] >gi|297314244|gb|EFH44667.1| adenylate kinase family protein [Arabidopsis lyrata subsp. lyrata]
Unigene11500_WT	310	308	3	gi|297826291|ref|XP_002881028.1|	485	194	295	0.93	0.99	0	102	190	5e-48	CYP707A2 [Arabidopsis lyrata subsp. lyrata] >gi|297326867|gb|EFH57287.1| CYP707A2 [Arabidopsis lyrata subsp. lyrata]
Unigene11501_WT	512	512	3	gi|18700095|gb|AAL77659.1|	410	105	274	0.94	0.97	0	170	338	2e-92	AT3g27230/K17E12_5 [Arabidopsis thaliana]
Unigene11502_WT	283	281	3	gi|9802744|gb|AAF99813.1|AC034257_5	699	34	123	0.71	0.82	0.03	96	124	3e-28	Hypothetical protein [Arabidopsis thaliana]
Unigene11503_WT	1074	134	1072	gi|18408847|ref|NP_564905.1|	318	1	313	0.94	0.97	0	313	599	1e-170	YBR159; ketoreductase/ oxidoreductase [Arabidopsis thaliana]
Unigene11504_WT	514	490	2	gi|297824689|ref|XP_002880227.1|	1050	1	164	0.74	0.81	0.03	169	273	9e-73	BCL-2-associated athanogene 6 [Arabidopsis lyrata subsp. lyrata] >gi|297326066|gb|EFH56486.1| BCL-2-associated athanogene 6 [Arabidopsis lyrata subsp. lyrata]
Unigene11505_WT	290	290	3	gi|227072259|gb|ACL81480.3|	740	280	375	1	1	0	96	184	3e-46	ethylene receptor [Dimocarpus longan]
Unigene11506_WT	347	1	345	gi|30695836|ref|NP_850745.1|	379	228	341	0.93	0.93	0	115	215	1e-55	basic helix-loop-helix (bHLH) family protein [Arabidopsis thaliana] >gi|22655000|gb|AAM98091.1| AT3g57800/T10K17_10 [Arabidopsis thaliana] >gi|27764962|gb|AAO23602.1| AT3g57800/T10K17_10 [Arabidopsis thaliana]
Unigene11507_WT	402	146	379	gi|115434458|ref|NP_001041987.1|	606	244	323	0.38	0.6	0.02	80	50.1	8e-06	Os01g0141900 [Oryza sativa Japonica Group] >gi|113531518|dbj|BAF03901.1| Os01g0141900 [Oryza sativa Japonica Group]
Unigene11509_WT	314	314	3	gi|297800072|ref|XP_002867920.1|	379	55	158	0.96	0.99	0	104	203	6e-52	glycosyl hydrolase family 18 protein [Arabidopsis lyrata subsp. lyrata] >gi|297313756|gb|EFH44179.1| glycosyl hydrolase family 18 protein [Arabidopsis lyrata subsp. lyrata]
Unigene1151_WT	1152	120	1151	gi|293339650|gb|ADE44117.1|	1007	505	849	0.87	0.91	0	346	582	0	suppressor of ABI3-5 [Arabidopsis thaliana]
Unigene11511_WT	431	1	381	gi|15222437|ref|NP_172237.1|	410	285	410	0.93	0.96	0	127	236	5e-62	APK1A; kinase/ protein serine/threonine kinase [Arabidopsis thaliana] >gi|42571375|ref|NP_973778.1| APK1A; kinase/ protein serine/threonine kinase [Arabidopsis thaliana] >gi|1168470|sp|Q06548.1|APK1A_ARATH RecName: Full=Protein kinase APK1A, chloroplastic; Flags: Precursor >gi|217829|dbj|BAA02092.1| tyrosine-serine-threonine kinase [Arabidopsis thaliana]
Unigene11512_WT	250	2	250	gi|15237230|ref|NP_197706.1|	1392	102	187	0.75	0.81	0.03	86	128	2e-29	HUA2 (ENHANCER OF AG-4 2); transcription factor [Arabidopsis thaliana] >gi|10177804|dbj|BAB11170.1| transcription factor-like protein [Arabidopsis thaliana]
Unigene11514_WT	295	293	3	gi|1184985|gb|AAA87884.1|	224	19	115	0.97	0.98	0	97	189	1e-47	ATGB3 [Arabidopsis thaliana]
Unigene11515_WT	348	1	348	gi|297804234|ref|XP_002870001.1|	788	135	249	0.72	0.82	0	116	164	3e-40	predicted protein [Arabidopsis lyrata subsp. lyrata] >gi|297315837|gb|EFH46260.1| predicted protein [Arabidopsis lyrata subsp. lyrata]
Unigene11516_WT	474	1	423	gi|18418838|ref|NP_568364.1|	480	340	480	0.98	0.98	0	141	289	8e-78	FASS (FASS 1); protein phosphatase type 2B regulator [Arabidopsis thaliana] >gi|11494362|gb|AAG35778.1|AF280057_1 tonneau 2 [Arabidopsis thaliana] >gi|11494385|gb|AAG35792.1|AF290025_1 tonneau 2 [Arabidopsis thaliana]
Unigene11517_WT	511	511	2	gi|150421697|sp|Q9M2Q4.2|U202B_ARATH	1028	723	892	0.92	0.97	0	170	321	2e-87	RecName: Full=UPF0202 protein At3g57940
Unigene11518_WT	431	431	3	gi|22331124|ref|NP_188306.2|	1131	200	342	0.94	0.95	0	143	278	1e-74	TPR2 (TOPLESS-RELATED 2) [Arabidopsis thaliana] >gi|302393776|sp|Q9LRZ0.2|TPR2_ARATH RecName: Full=Topless-related protein 2
Unigene11519_WT	280	275	3	gi|7573360|emb|CAB87666.1|	145	22	125	0.84	0.85	0.12	104	170	4e-42	glutaredoxin-like protein [Arabidopsis thaliana]
Unigene1152_WT	260	1	147	gi|62319428|dbj|BAD94772.1|	71	23	71	0.97	0.97	0	49	104	3e-22	aluminum-induced protein-like [Arabidopsis thaliana]
Unigene11520_WT	437	434	27	gi|238478568|ref|NP_001154354.1|	253	120	253	0.86	0.88	0	136	236	8e-62	nucleic acid binding / nucleotide binding [Arabidopsis thaliana]
Unigene11521_WT	248	247	2	gi|90969172|gb|ABE02571.1|	232	5	86	0.75	0.9	0	82	133	6e-31	RAD51D splice variant b [Arabidopsis thaliana] >gi|90969181|gb|ABE02659.1| RAD51D splice variant b [Arabidopsis thaliana]
Unigene11522_WT	289	287	3	gi|297809613|ref|XP_002872690.1|	972	137	231	1	1	0	95	204	2e-52	EMB2369 [Arabidopsis lyrata subsp. lyrata] >gi|297318527|gb|EFH48949.1| EMB2369 [Arabidopsis lyrata subsp. lyrata]
Unigene11523_WT	2391	2121	619	gi|145359280|ref|NP_200350.2|	1297	503	991	0.85	0.9	0	502	862	0	EDM2; transcription factor [Arabidopsis thaliana]
Unigene11524_WT	302	1	300	gi|15223296|ref|NP_177250.1|	640	276	373	0.9	0.9	0.01	102	187	4e-47	PIN3 (PIN-FORMED 3); auxin:hydrogen symporter/ transporter [Arabidopsis thaliana] >gi|42558887|sp|Q9S7Z8.1|PIN3_ARATH RecName: Full=Auxin efflux carrier component 3; Short=AtPIN3 >gi|5817301|gb|AAD52695.1|AF087818_1 auxin transport protein [Arabidopsis thaliana] >gi|5902405|gb|AAD55507.1|AC008148_17 auxin transport protein [Arabidopsis thaliana] >gi|110742072|dbj|BAE98967.1| auxin transport like …
Unigene11525_WT	581	1	432	gi|30688336|ref|NP_030605.2|	257	114	257	0.93	0.97	0	144	280	8e-75	appr-1-p processing enzyme family protein [Arabidopsis thaliana]
Unigene11526_WT	291	1	291	gi|297822469|ref|XP_002879117.1|	481	204	299	0.94	0.97	0	97	186	9e-47	glycosyltransferase family protein [Arabidopsis lyrata subsp. lyrata] >gi|297324956|gb|EFH55376.1| glycosyltransferase family protein [Arabidopsis lyrata subsp. lyrata]
Unigene11527_WT	367	245	3	gi|2341042|gb|AAB70446.1|	954	1	78	0.76	0.9	0	81	130	5e-30	F19P19.26 [Arabidopsis thaliana]
Unigene11528_WT	284	3	218	gi|18409862|ref|NP_566986.1|	340	269	340	0.93	0.97	0	72	142	1e-33	chloroplast lumen common family protein [Arabidopsis thaliana]
Unigene11529_WT	236	189	1	gi|297848306|ref|XP_002892034.1|	409	1	65	0.53	0.64	0.05	67	59.3	1e-08	pentatricopeptide repeat-containing protein [Arabidopsis lyrata subsp. lyrata] >gi|297337876|gb|EFH68293.1| pentatricopeptide repeat-containing protein [Arabidopsis lyrata subsp. lyrata]
Unigene1153_WT	436	2	436	gi|18087568|gb|AAL58915.1|AF462826_1	1049	142	286	0.63	0.75	0.01	147	166	8e-41	At1g50840/F8A12_8 [Arabidopsis thaliana] >gi|71013470|dbj|BAE10873.1| PolI-like A DNA polymerase [Arabidopsis thaliana]
Unigene11530_WT	546	26	496	gi|297805846|ref|XP_002870807.1|	168	1	164	0.65	0.75	0.04	165	202	2e-51	hypothetical protein ARALYDRAFT_916420 [Arabidopsis lyrata subsp. lyrata] >gi|297316643|gb|EFH47066.1| hypothetical protein ARALYDRAFT_916420 [Arabidopsis lyrata subsp. lyrata]
Unigene11531_WT	359	119	319	gi|42569848|ref|NP_181714.3|	1025	882	948	0.41	0.61	0	67	55.8	1e-07	cyclin-related [Arabidopsis thaliana]
Unigene11532_WT	1458	1458	52	gi|42569691|ref|NP_181253.2|	544	76	544	0.94	0.97	0	469	916	0	transducin family protein / WD-40 repeat family protein [Arabidopsis thaliana] >gi|79324554|ref|NP_001031501.1| transducin family protein / WD-40 repeat family protein [Arabidopsis thaliana]
Unigene11533_WT	610	610	173	gi|18397204|ref|NP_564333.1|	561	420	561	0.96	0.97	0	146	284	5e-76	CAD1 (constitutively activated cell death 1) [Arabidopsis thaliana] >gi|18650618|gb|AAL75908.1| At1g29690/F15D2_24 [Arabidopsis thaliana] >gi|133778820|gb|ABO38750.1| At1g29690 [Arabidopsis thaliana]
Unigene11534_WT	472	1	471	gi|297797143|ref|XP_002866456.1|	478	24	180	0.94	0.96	0	157	309	7e-84	mitochondrial substrate carrier family protein [Arabidopsis lyrata subsp. lyrata] >gi|297312291|gb|EFH42715.1| mitochondrial substrate carrier family protein [Arabidopsis lyrata subsp. lyrata]
Unigene11535_WT	290	150	290	gi|15230120|ref|NP_189091.1|	494	1	46	0.7	0.72	0	47	57.4	5e-08	leucine-rich repeat family protein / extensin family protein [Arabidopsis thaliana] >gi|75334999|sp|Q9LHF1.1|LRX4_ARATH RecName: Full=Leucine-rich repeat extensin-like protein 4; Short=AtLRX4; Short=LRR/EXTENSIN4; AltName: Full=Cell wall hydroxyproline-rich glycoprotein; Flags: Precursor >gi|9294099|dbj|BAB01951.1| extensin-like protein [Arabidopsis thaliana]
Unigene11536_WT	253	239	9	gi|15218383|ref|NP_177361.1|	490	1	85	0.66	0.74	0.11	87	102	1e-21	SEC14 cytosolic factor family protein / phosphoglyceride transfer family protein [Arabidopsis thaliana] >gi|78099067|sp|Q56Z59.2|PATL3_ARATH RecName: Full=Patellin-3
Unigene11537_WT	410	1	408	gi|186478734|ref|NP_001117325.1|	811	568	703	0.91	0.98	0	136	267	3e-71	protein binding / zinc ion binding [Arabidopsis thaliana]
Unigene11538_WT	305	110	3	gi|297840415|ref|XP_002888089.1|	572	1	36	0.97	0.97	0	36	66.6	8e-11	armadillo/beta-catenin repeat family protein [Arabidopsis lyrata subsp. lyrata] >gi|297333930|gb|EFH64348.1| armadillo/beta-catenin repeat family protein [Arabidopsis lyrata subsp. lyrata]
Unigene11539_WT	254	252	1	gi|297838661|ref|XP_002887212.1|	1716	1615	1698	0.89	0.95	0	84	154	4e-37	2-oxoglutarate decarboxylase/ hydro-lyase/ magnesium ion binding protein [Arabidopsis lyrata subsp. lyrata] >gi|297333053|gb|EFH63471.1| 2-oxoglutarate decarboxylase/ hydro-lyase/ magnesium ion binding protein [Arabidopsis lyrata subsp. lyrata]
Unigene1154_WT	410	410	3	gi|30684071|ref|NP_850128.1|	343	195	330	0.92	0.97	0	136	256	7e-68	protein kinase family protein [Arabidopsis thaliana]
Unigene11540_WT	278	1	204	gi|21618167|gb|AAM67217.1|	82	15	82	0.95	0.95	0	68	151	3e-36	adhesive/proline-rich protein homolog [Arabidopsis thaliana]
Unigene11541_WT	451	204	401	gi|42571775|ref|NP_973978.1|	538	467	534	0.85	0.92	0.02	68	116	1e-47	WW domain-containing protein [Arabidopsis thaliana]
Unigene11542_WT	513	1	513	gi|297843874|ref|XP_002889818.1|	569	283	454	0.88	0.94	0	172	319	9e-87	Ulp1 protease family protein [Arabidopsis lyrata subsp. lyrata] >gi|297335660|gb|EFH66077.1| Ulp1 protease family protein [Arabidopsis lyrata subsp. lyrata]
Unigene11543_WT	239	239	3	gi|42566234|ref|NP_192066.2|	805	707	785	0.89	0.97	0	79	147	5e-35	pentatricopeptide (PPR) repeat-containing protein [Arabidopsis thaliana] >gi|75161629|sp|Q8VZE4.1|PP299_ARATH RecName: Full=Pentatricopeptide repeat-containing protein At4g01570 >gi|18086402|gb|AAL57659.1| AT4g01570/T15B16_21 [Arabidopsis thaliana] >gi|24797024|gb|AAN64524.1| At4g01570/T15B16_21 [Arabidopsis thaliana]
Unigene11544_WT	555	2	553	gi|186501175|ref|NP_179383.2|	3795	3233	3416	0.97	0.99	0	184	359	1e-98	binding / inositol or phosphatidylinositol kinase/ phosphotransferase, alcohol group as acceptor [Arabidopsis thaliana]
Unigene11545_WT	466	1	417	gi|15218074|ref|NP_173519.1|	614	471	611	0.87	0.93	0.01	141	252	1e-66	pyrophosphate--fructose-6-phosphate 1-phosphotransferase-related / pyrophosphate-dependent 6-phosphofructose-1-kinase-related [Arabidopsis thaliana] >gi|4836893|gb|AAD30596.1|AC007369_6 pyrophosphate-dependent phosphofructokinase alpha subunit [Arabidopsis thaliana] >gi|16648971|gb|AAL24337.1| pyrophosphate-dependent phosphofructokinase alpha subunit [Arabidopsis thaliana] >gi|30725422|gb|AAP3773…
Unigene11546_WT	1604	247	1602	gi|297793601|ref|XP_002864685.1|	898	1	452	0.94	0.98	0	452	890	0	ATSIZ1/SIZ1 [Arabidopsis lyrata subsp. lyrata] >gi|297310520|gb|EFH40944.1| ATSIZ1/SIZ1 [Arabidopsis lyrata subsp. lyrata]
Unigene11547_WT	1109	3	1109	gi|297812219|ref|XP_002873993.1|	771	263	647	0.76	0.86	0.04	388	572	1e-162	octicosapeptide/Phox/Bem1p domain-containing protein [Arabidopsis lyrata subsp. lyrata] >gi|297319830|gb|EFH50252.1| octicosapeptide/Phox/Bem1p domain-containing protein [Arabidopsis lyrata subsp. lyrata]
Unigene11549_WT	698	698	3	gi|227206264|dbj|BAH57187.1|	617	60	291	0.96	0.97	0	232	442	1e-123	AT4G16630 [Arabidopsis thaliana]
Unigene1155_WT	291	291	1	gi|79518327|ref|NP_568435.2|	368	103	199	0.93	0.96	0	97	203	4e-52	nucleotide binding [Arabidopsis thaliana]
Unigene11550_WT	530	350	3	gi|115455313|ref|NP_001051257.1|	282	1	116	0.65	0.8	0	116	164	5e-40	Os03g0747300 [Oryza sativa Japonica Group] >gi|113549728|dbj|BAF13171.1| Os03g0747300 [Oryza sativa Japonica Group]
Unigene11551_WT	372	372	1	gi|28380175|sp|P59278.1|Y1745_ARATH	597	205	328	0.39	0.56	0.1	139	76.6	8e-14	RecName: Full=Uncharacterized protein At1g51745
Unigene11552_WT	280	1	279	gi|15221050|ref|NP_175818.1|	308	200	292	0.92	0.94	0	93	175	2e-43	NF-YA5 (NUCLEAR FACTOR Y, SUBUNIT A5); specific transcriptional repressor/ transcription factor [Arabidopsis thaliana] >gi|75213441|sp|Q9SYH4.1|NFYA5_ARATH RecName: Full=Nuclear transcription factor Y subunit A-5; Short=AtNF-YA-5 >gi|4587559|gb|AAD25790.1|AC006577_26 Contains similarity to gb|Y13722 Hap2c Transcription factor from Arabidopsis thaliana
Unigene11553_WT	756	52	756	gi|15241487|ref|NP_196418.1|	566	1	232	0.79	0.87	0	235	362	2e-99	unknown protein [Arabidopsis thaliana] >gi|6562315|emb|CAB62613.1| putative protein [Arabidopsis thaliana]
Unigene11554_WT	1188	136	1188	gi|42569947|ref|NP_182107.3|	523	1	345	0.86	0.9	0	352	622	1e-177	DTA2 (DOWNSTREAM TARGET OF AGL15 2) [Arabidopsis thaliana]
Unigene11555_WT	894	1	489	gi|75180662|sp|Q9LVN2.1|Y5815_ARATH	785	620	784	0.88	0.93	0.01	165	294	9e-79	RecName: Full=Probably inactive leucine-rich repeat receptor-like protein kinase At5g58150; Flags: Precursor >gi|8777316|dbj|BAA96906.1| receptor-like protein kinase [Arabidopsis thaliana] >gi|224589727|gb|ACN59395.1| leucine-rich repeat receptor-like protein kinase [Arabidopsis thaliana]
Unigene11556_WT	1220	1	1218	gi|75338927|sp|Q9ZRZ8.1|RH28_ARATH	789	309	714	0.96	0.98	0	406	754	0	RecName: Full=DEAD-box ATP-dependent RNA helicase 28 >gi|3776027|emb|CAA09214.1| RNA helicase [Arabidopsis thaliana] >gi|110736657|dbj|BAF00292.1| RNA helicase like protein [Arabidopsis thaliana]
Unigene11557_WT	666	151	666	gi|15218447|ref|NP_172488.1|	1188	1	184	0.6	0.67	0.1	193	206	2e-52	ATNFXL1 (ARABIDOPSIS THALIANA NF-X-LIKE 1); protein binding / transcription factor/ zinc ion binding [Arabidopsis thaliana] >gi|75337836|sp|Q9SY59.1|NFXL1_ARATH RecName: Full=NF-X1-type zinc finger protein NFXL1; Short=AtNFXL1 >gi|4914319|gb|AAD32867.1|AC005489_5 F14N23.5 [Arabidopsis thaliana]
Unigene11558_WT	390	252	199	gi|297814141|ref|XP_002874954.1|	226	182	199	0.88	1	0	18	36.2	8e-06	hypothetical protein ARALYDRAFT_327611 [Arabidopsis lyrata subsp. lyrata] >gi|297320791|gb|EFH51213.1| hypothetical protein ARALYDRAFT_327611 [Arabidopsis lyrata subsp. lyrata]
Unigene11559_WT	276	275	3	gi|110741598|dbj|BAE98747.1|	434	30	120	0.92	0.97	0	91	170	4e-42	serine/threonine-specific kinase like protein [Arabidopsis thaliana]
Unigene1156_WT	382	382	83	gi|297844898|ref|XP_002890330.1|	333	234	333	0.92	0.94	0	100	189	1e-47	bri1-ems-suppressor 1 [Arabidopsis lyrata subsp. lyrata] >gi|297336172|gb|EFH66589.1| bri1-ems-suppressor 1 [Arabidopsis lyrata subsp. lyrata]
Unigene11560_WT	257	257	48	gi|15231910|ref|NP_187455.1|	1367	1298	1367	0.98	1	0	70	136	8e-32	MAPKKK6; ATP binding / binding / kinase/ protein kinase/ protein serine/threonine kinase/ protein tyrosine kinase [Arabidopsis thaliana]
Unigene11561_WT	638	1	255	gi|15220459|ref|NP_176922.1|	838	754	838	0.94	0.96	0	85	157	9e-38	URE (UREASE); urease [Arabidopsis thaliana]
Unigene11562_WT	281	281	162	gi|297830288|ref|XP_002883026.1|	209	171	209	0.95	0.95	0	40	74.7	3e-13	60S ribosomal protein L19 [Arabidopsis lyrata subsp. lyrata] >gi|297328866|gb|EFH59285.1| 60S ribosomal protein L19 [Arabidopsis lyrata subsp. lyrata]
Unigene11563_WT	530	277	528	gi|15225141|ref|NP_180741.1|	662	1	85	0.95	0.97	0.01	85	158	3e-38	ankyrin repeat family protein [Arabidopsis thaliana] >gi|4887754|gb|AAD32290.1| ankyrin-like protein [Arabidopsis thaliana]
Unigene11564_WT	309	307	2	gi|297806891|ref|XP_002871329.1|	1122	444	544	0.82	0.85	0	102	165	2e-40	peroxisome biogenesis protein PEX1 [Arabidopsis lyrata subsp. lyrata] >gi|297317166|gb|EFH47588.1| peroxisome biogenesis protein PEX1 [Arabidopsis lyrata subsp. lyrata]
Unigene11565_WT	285	175	285	gi|79313217|ref|NP_001030688.1|	196	1	37	0.89	0.94	0	37	71.6	3e-12	TBP1 (TATA BINDING PROTEIN 1); DNA binding / RNA polymerase II transcription factor/ binding [Arabidopsis thaliana]
Unigene11566_WT	441	351	142	gi|15239182|ref|NP_201386.1|	392	10	79	0.48	0.64	0	70	65.5	6e-12	F-box family protein [Arabidopsis thaliana] >gi|75170652|sp|Q9FHP3.1|FB300_ARATH RecName: Full=F-box protein At5g65850 >gi|50253490|gb|AAT71947.1| At5g65850 [Arabidopsis thaliana] >gi|51972136|gb|AAU15172.1| At5g65850 [Arabidopsis thaliana]
Unigene11567_WT	299	1	288	gi|8778423|gb|AAF79431.1|AC025808_13	1314	548	643	0.87	0.92	0	96	184	4e-46	F18O14.25 [Arabidopsis thaliana]
Unigene1157_WT	379	1	198	gi|145359623|ref|NP_201203.2|	407	342	407	0.96	0.98	0	66	125	2e-28	SAL1; 3'(2'),5'-bisphosphate nucleotidase/ inositol or phosphatidylinositol phosphatase [Arabidopsis thaliana]
Unigene11570_WT	913	911	3	gi|15225684|ref|NP_180802.1|	409	59	366	0.91	0.93	0.01	308	562	1e-159	galactosyltransferase family protein [Arabidopsis thaliana] >gi|75216919|sp|Q9ZV71.1|B3GT3_ARATH RecName: Full=Probable beta-1,3-galactosyltransferase 3
Unigene11571_WT	261	3	260	gi|15239601|ref|NP_200237.1|	720	395	480	0.98	1	0	86	169	9e-42	MRE11 (meiotic recombination 11); endonuclease/ exonuclease/ hydrolase/ manganese ion binding / protein serine/threonine phosphatase [Arabidopsis thaliana] >gi|17380154|sp|Q9XGM2.1|MRE11_ARATH RecName: Full=Double-strand break repair protein MRE11 >gi|5524769|emb|CAB50793.1| Mre11 protein [Arabidopsis thaliana] >gi|9759499|dbj|BAB10749.1| DNA repair and meiosis protein Mre11 [Arabidopsis thaliana]
Unigene11572_WT	424	1	378	gi|297800192|ref|XP_002867980.1|	488	365	488	0.89	0.95	0	127	219	1e-56	CIPK12 [Arabidopsis lyrata subsp. lyrata] >gi|297313816|gb|EFH44239.1| CIPK12 [Arabidopsis lyrata subsp. lyrata]
Unigene11573_WT	1697	1697	3	gi|18411740|ref|NP_567217.1|	880	120	684	0.97	0.98	0	565	1098	0	protein transport protein-related [Arabidopsis thaliana]
Unigene11574_WT	401	401	6	gi|42568821|ref|NP_201480.3|	622	12	144	0.75	0.87	0	133	208	1e-53	protein kinase family protein [Arabidopsis thaliana]
Unigene11575_WT	379	136	378	gi|297808773|ref|XP_002872270.1|	492	362	442	0.86	0.95	0	81	153	2e-58	pentatricopeptide repeat-containing protein [Arabidopsis lyrata subsp. lyrata] >gi|297318107|gb|EFH48529.1| pentatricopeptide repeat-containing protein [Arabidopsis lyrata subsp. lyrata]
Unigene11576_WT	281	278	27	gi|16323145|gb|AAL15307.1|	389	306	389	0.95	0.97	0	84	162	1e-39	AT5g11000/T30N20_270 [Arabidopsis thaliana] >gi|21436003|gb|AAM51579.1| AT5g11000/T30N20_270 [Arabidopsis thaliana]
Unigene11577_WT	265	263	3	gi|15226883|ref|NP_181050.1|	1257	367	456	0.82	0.84	0.03	90	157	5e-38	protein kinase family protein [Arabidopsis thaliana]
Unigene11578_WT	387	3	386	gi|4455156|emb|CAA16784.1|	423	73	200	0.99	1	0	128	259	5e-69	CDP-diacylglycerol synthetase-like protein [Arabidopsis thaliana] >gi|7269080|emb|CAB79189.1| CDP-diacylglycerol synthetase-like protein [Arabidopsis thaliana] >gi|21536804|gb|AAM61136.1| CDP-diacylglycerol synthetase-like protein [Arabidopsis thaliana]
Unigene11579_WT	288	288	1	gi|297802710|ref|XP_002869239.1|	748	538	633	0.85	0.9	0	96	167	3e-41	poly(A) polymerase [Arabidopsis lyrata subsp. lyrata] >gi|297315075|gb|EFH45498.1| poly(A) polymerase [Arabidopsis lyrata subsp. lyrata]
Unigene1158_WT	1462	2	1462	gi|22022592|gb|AAM83252.1|	848	65	552	0.83	0.88	0.01	496	804	0	AT3g13990/MDC16_11 [Arabidopsis thaliana] >gi|23308471|gb|AAN18205.1| At3g13990/MDC16_11 [Arabidopsis thaliana]
Unigene11580_WT	982	66	980	gi|297794887|ref|XP_002865328.1|	308	1	305	0.97	0.97	0	305	610	1e-173	molybdenum cofactor sulfurase family protein [Arabidopsis lyrata subsp. lyrata] >gi|297311163|gb|EFH41587.1| molybdenum cofactor sulfurase family protein [Arabidopsis lyrata subsp. lyrata]
Unigene11581_WT	601	599	3	gi|42570719|ref|NP_973433.1|	617	128	326	0.94	0.96	0	199	386	1e-107	RPA1A (REPLICATION PROTEIN A 1A); DNA binding / nucleic acid binding [Arabidopsis thaliana]
Unigene11582_WT	503	1	393	gi|222424352|dbj|BAH20132.1|	368	238	368	0.96	0.99	0	131	256	9e-68	AT5G65210 [Arabidopsis thaliana]
Unigene11583_WT	731	731	3	gi|22331124|ref|NP_188306.2|	1131	766	1008	0.96	0.97	0	243	483	1e-135	TPR2 (TOPLESS-RELATED 2) [Arabidopsis thaliana] >gi|302393776|sp|Q9LRZ0.2|TPR2_ARATH RecName: Full=Topless-related protein 2
Unigene11584_WT	289	99	269	gi|115452227|ref|NP_001049714.1|	81	1	57	0.68	0.73	0	57	84.3	4e-16	Os03g0276700 [Oryza sativa Japonica Group] >gi|108707466|gb|ABF95261.1| expressed protein [Oryza sativa (japonica cultivar-group)] >gi|113548185|dbj|BAF11628.1| Os03g0276700 [Oryza sativa Japonica Group]
Unigene11585_WT	284	284	3	gi|30725530|gb|AAP37787.1|	685	335	428	0.94	0.97	0	94	186	7e-47	At4g30200 [Arabidopsis thaliana]
Unigene11586_WT	406	7	405	gi|15230214|ref|NP_189130.1|	310	150	288	0.87	0.9	0.05	141	236	8e-62	hydroxyproline-rich glycoprotein family protein [Arabidopsis thaliana]
Unigene11587_WT	266	3	266	gi|240255330|ref|NP_187840.7|	499	293	377	0.74	0.82	0.01	89	120	5e-27	FK506 binding / peptidyl-prolyl cis-trans isomerase [Arabidopsis thaliana]
Unigene11588_WT	257	28	255	gi|297840415|ref|XP_002888089.1|	572	1	76	0.92	0.96	0	76	132	1e-30	armadillo/beta-catenin repeat family protein [Arabidopsis lyrata subsp. lyrata] >gi|297333930|gb|EFH64348.1| armadillo/beta-catenin repeat family protein [Arabidopsis lyrata subsp. lyrata]
Unigene11589_WT	244	71	3	gi|297804542|ref|XP_002870155.1|	582	1	23	1	1	0	23	55.1	3e-07	ATINT4 [Arabidopsis lyrata subsp. lyrata] >gi|297315991|gb|EFH46414.1| ATINT4 [Arabidopsis lyrata subsp. lyrata]
Unigene1159_WT	361	1	360	gi|297816714|ref|XP_002876240.1|	477	16	139	0.77	0.86	0.04	126	191	2e-48	pfkB-type carbohydrate kinase family protein [Arabidopsis lyrata subsp. lyrata] >gi|297322078|gb|EFH52499.1| pfkB-type carbohydrate kinase family protein [Arabidopsis lyrata subsp. lyrata]
Unigene11590_WT	779	148	777	gi|15242850|ref|NP_200579.1|	990	341	549	0.94	0.95	0	210	404	1e-133	heat shock protein-related [Arabidopsis thaliana] >gi|9759268|dbj|BAB09589.1| 101 kDa heat shock protein; HSP101-like protein [Arabidopsis thaliana]
Unigene11591_WT	254	252	70	gi|20197674|gb|AAM15195.1|	323	257	317	0.73	0.95	0	61	95.5	2e-19	Expressed protein [Arabidopsis thaliana]
Unigene11592_WT	560	558	4	gi|15228515|ref|NP_189531.1|	711	14	201	0.68	0.8	0.02	190	258	4e-68	AtRLP43 (Receptor Like Protein 43); kinase/ protein binding [Arabidopsis thaliana] >gi|238479928|ref|NP_001154652.1| AtRLP43 (Receptor Like Protein 43); kinase/ protein binding [Arabidopsis thaliana] >gi|9294230|dbj|BAB02132.1| disease resistance protein-like [Arabidopsis thaliana]
Unigene11593_WT	326	326	147	gi|21553602|gb|AAM62695.1|	337	268	327	0.93	0.98	0	60	112	1e-24	glycine-rich RNA-binding protein-like [Arabidopsis thaliana]
Unigene11594_WT	253	251	3	gi|10086476|gb|AAG12536.1|AC015446_17	256	158	240	0.98	1	0	83	170	5e-42	Unknown protein [Arabidopsis thaliana]
Unigene11595_WT	374	3	374	gi|15218442|ref|NP_175034.1|	599	79	202	0.82	0.87	0	125	194	3e-49	ubiquitin interaction motif-containing protein [Arabidopsis thaliana] >gi|17978985|gb|AAL47453.1| At1g43690/F2J6_4 [Arabidopsis thaliana] >gi|27363230|gb|AAO11534.1| At1g43690/F2J6_4 [Arabidopsis thaliana]
Unigene11596_WT	250	154	249	gi|18422223|ref|NP_568606.1|	296	1	32	1	1	0	32	70.5	6e-12	abscisic acid-responsive HVA22 family protein [Arabidopsis thaliana] >gi|57012602|sp|Q8LE10.2|HA22I_ARATH RecName: Full=HVA22-like protein i; Short=AtHVA22i >gi|94442437|gb|ABF19006.1| At5g42560 [Arabidopsis thaliana]
Unigene11597_WT	283	283	209	gi|297795591|ref|XP_002865680.1|	140	116	140	1	1	0	25	53.1	9e-07	ATB5-B [Arabidopsis lyrata subsp. lyrata] >gi|297311515|gb|EFH41939.1| ATB5-B [Arabidopsis lyrata subsp. lyrata]
Unigene11598_WT	925	341	907	gi|12322417|gb|AAG51228.1|AC035249_3	723	375	558	0.5	0.68	0	190	177	2e-71	Tam3-like transposon protein; 93317-95488 [Arabidopsis thaliana]
Unigene11599_WT	377	1	375	gi|30684587|ref|NP_180603.2|	340	39	149	0.72	0.8	0.01	127	159	1e-38	chloroplast thylakoidal processing peptidase [Arabidopsis thaliana] >gi|75276837|sp|O04348.2|TPP1_ARATH RecName: Full=Thylakoidal processing peptidase 1, chloroplastic; AltName: Full=Signal peptidase I-1; Flags: Precursor >gi|2769566|emb|CAA71502.1| chloroplast thylakoidal processing peptidase [Arabidopsis thaliana] >gi|58652110|gb|AAW80880.1| At2g30440 [Arabidopsis thaliana]
Unigene116_WT	445	1	417	gi|6967110|emb|CAB72464.1|	177	39	177	0.94	0.97	0	139	272	8e-73	protein-tyrosine-phosphatase-like protein [Arabidopsis thaliana] >gi|34365639|gb|AAQ65131.1| At3g44620 [Arabidopsis thaliana]
Unigene11600_WT	260	260	3	gi|29839396|sp|Q9C7P6.1|IF4E4_ARATH	240	110	195	0.89	0.93	0	86	173	6e-43	RecName: Full=Putative eukaryotic translation initiation factor 4E-4; AltName: Full=eIF-4E type 4; AltName: Full=eIF4E type 4; AltName: Full=mRNA cap-binding protein type 4
Unigene11601_WT	245	1	243	gi|297821867|ref|XP_002878816.1|	271	146	226	0.91	0.93	0	81	159	1e-38	WRKY DNA-binding protein 60 [Arabidopsis lyrata subsp. lyrata] >gi|297324655|gb|EFH55075.1| WRKY DNA-binding protein 60 [Arabidopsis lyrata subsp. lyrata]
Unigene11602_WT	305	1	240	gi|30686898|ref|NP_188947.2|	881	789	868	0.79	0.85	0.02	82	122	6e-29	RNA binding [Arabidopsis thaliana]
Unigene11603_WT	342	3	341	gi|297799436|ref|XP_002867602.1|	421	287	395	0.86	0.9	0	113	192	1e-48	hydroxyproline-rich glycoprotein family protein [Arabidopsis lyrata subsp. lyrata] >gi|297313438|gb|EFH43861.1| hydroxyproline-rich glycoprotein family protein [Arabidopsis lyrata subsp. lyrata]
Unigene11604_WT	298	3	248	gi|228007647|dbj|BAH57632.1|	475	27	99	0.47	0.64	0	82	60.5	6e-09	F-box family protein [Arabidopsis thaliana]
Unigene11607_WT	501	3	500	gi|30697152|ref|NP_851217.1|	559	336	501	0.97	0.99	0	166	332	1e-90	GIL1 (GRAVITROPIC IN THE LIGHT) [Arabidopsis thaliana]
Unigene11608_WT	294	100	291	gi|32815951|gb|AAP88360.1|	264	1	60	0.57	0.68	0	64	84.7	3e-16	At2g43590 [Arabidopsis thaliana]
Unigene11609_WT	342	342	163	gi|22330190|ref|NP_564605.2|	269	209	268	0.88	0.93	0	60	107	3e-23	ribosomal protein L22 family protein [Arabidopsis thaliana] >gi|79319746|ref|NP_001031174.1| ribosomal protein L22 family protein [Arabidopsis thaliana] >gi|186490375|ref|NP_001117473.1| ribosomal protein L22 family protein [Arabidopsis thaliana] >gi|62321786|dbj|BAD95410.1| chloroplast 50S ribosomal protein L22 [Arabidopsis thaliana] >gi|109946433|gb|ABG48395.1| At1g52370 [Arabidopsis thaliana] …
Unigene1161_WT	496	494	3	gi|42565189|ref|NP_189197.2|	1004	522	688	0.89	0.94	0.01	167	298	1e-80	CHUP1 (CHLOROPLAST UNUSUAL POSITIONING 1) [Arabidopsis thaliana] >gi|75273319|sp|Q9LI74.1|CHUP1_ARATH RecName: Full=Protein CHUP1, chloroplastic; AltName: Full=Protein CHLOROPLAST UNUSUAL POSITIONING 1 >gi|28071265|dbj|BAC55960.1| actin binding protein [Arabidopsis thaliana]
Unigene11611_WT	247	54	245	gi|75165195|sp|Q94C53.1|DDRGK_ARATH	298	1	64	0.85	0.92	0	64	113	8e-25	RecName: Full=DDRGK domain-containing protein 1; Flags: Precursor
Unigene11612_WT	932	932	3	gi|5020368|gb|AAD38059.1|AF153352_1	594	126	435	0.98	0.99	0	310	613	1e-174	CDPK-related kinase 2 [Arabidopsis thaliana]
Unigene11613_WT	435	2	433	gi|238480700|ref|NP_001154238.1|	304	110	232	0.7	0.74	0	144	205	1e-52	epoxide hydrolase-related [Arabidopsis thaliana]
Unigene11614_WT	291	3	290	gi|75150503|sp|Q8GTR4.1|PULA1_ARATH	965	226	321	0.9	0.95	0	96	194	3e-49	RecName: Full=Pullulanase 1, chloroplastic; Short=AtPU1; AltName: Full=Protein LIMIT DEXTRINASE; Short=AtLDA; Flags: Precursor >gi|27311611|gb|AAO00771.1| pullulanase-like protein (starch debranching enzyme) [Arabidopsis thaliana]
Unigene11615_WT	293	1	291	gi|42567325|ref|NP_567888.2|	723	15	111	0.95	0.98	0	97	207	3e-53	phox (PX) domain-containing protein [Arabidopsis thaliana]
Unigene11616_WT	729	729	1	gi|79482785|ref|NP_194037.2|	484	158	399	0.9	0.95	0	243	436	1e-121	IQD22 (IQ-domain 22); calmodulin binding [Arabidopsis thaliana] >gi|56693675|gb|AAW22634.1| calmodulin binding protein IQD22 [Arabidopsis thaliana]
Unigene11618_WT	408	408	115	gi|37202078|gb|AAQ89654.1|	163	64	161	0.89	0.93	0	98	175	1e-43	At3g24750 [Arabidopsis thaliana]
Unigene11619_WT	478	13	477	gi|33350934|gb|AAK39643.3|	1882	111	265	0.9	0.94	0	155	291	2e-78	ATP-binding cassette transporter AtABCA1 [Arabidopsis thaliana]
Unigene1162_WT	456	344	3	gi|61661324|gb|AAX51268.1|	577	1	134	0.66	0.72	0.14	134	174	2e-43	FLK [Arabidopsis thaliana] >gi|61661326|gb|AAX51269.1| FLK [Arabidopsis thaliana]
Unigene11620_WT	291	53	145	gi|22331672|ref|NP_680106.1|	489	33	63	0.93	0.93	0	31	66.6	8e-11	CYP71A26; electron carrier/ heme binding / iron ion binding / monooxygenase/ oxygen binding [Arabidopsis thaliana] >gi|13878399|sp|Q9STK7.1|C71AQ_ARATH RecName: Full=Cytochrome P450 71A26 >gi|4678361|emb|CAB41171.1| cytochrome P450-like protein [Arabidopsis thaliana]
Unigene11622_WT	303	2	301	gi|119434100|gb|ABL75158.1|	488	73	172	0.86	0.9	0	100	179	7e-45	At3g11000 [Arabidopsis thaliana]
Unigene11623_WT	270	270	1	gi|15724286|gb|AAL06536.1|AF412083_1	399	116	205	0.87	0.94	0	90	161	2e-39	AT4g35240/F23E12_200 [Arabidopsis thaliana] >gi|23308207|gb|AAN18073.1| At4g35240/F23E12_200 [Arabidopsis thaliana]
Unigene11624_WT	452	451	140	gi|30681189|ref|NP_187631.2|	591	433	537	0.92	0.95	0	105	205	3e-73	dehydration-responsive protein-related [Arabidopsis thaliana] >gi|75243292|sp|Q84TJ0.1|PMT6_ARATH RecName: Full=Probable methyltransferase PMT6
Unigene11625_WT	818	816	13	gi|42573157|ref|NP_974675.1|	949	682	949	0.94	0.97	0	268	496	1e-139	PAA1 (P-TYPE ATP-ASE 1); ATPase, coupled to transmembrane movement of ions, phosphorylative mechanism / copper ion transmembrane transporter [Arabidopsis thaliana] >gi|4490319|emb|CAB38810.1| metal-transporting P-type ATPase [Arabidopsis thaliana] >gi|7270300|emb|CAB80069.1| metal-transporting P-type ATPase [Arabidopsis thaliana] >gi|110737997|dbj|BAF00934.1| metal-transporting P-type ATPase [Ara…
Unigene11626_WT	291	1	291	gi|15240598|ref|NP_196835.1|	370	8	98	0.8	0.85	0	97	147	4e-35	unknown protein [Arabidopsis thaliana] >gi|7529286|emb|CAB86638.1| putative protein [Arabidopsis thaliana] >gi|21593209|gb|AAM65158.1| unknown [Arabidopsis thaliana] >gi|28393126|gb|AAO41996.1| unknown protein [Arabidopsis thaliana] >gi|28827470|gb|AAO50579.1| unknown protein [Arabidopsis thaliana]
Unigene11627_WT	784	782	255	gi|30696304|ref|NP_849828.1|	388	213	388	0.94	0.97	0	176	332	2e-90	CW7 [Arabidopsis thaliana]
Unigene11629_WT	1305	116	1303	gi|15218904|ref|NP_176184.1|	665	1	397	0.92	0.93	0	397	744	0	ARF1 (AUXIN RESPONSE FACTOR 1); DNA binding / transcription factor [Arabidopsis thaliana] >gi|79320256|ref|NP_001031208.1| ARF1 (AUXIN RESPONSE FACTOR 1); DNA binding / transcription factor [Arabidopsis thaliana] >gi|46395894|sp|Q8L7G0.2|ARFA_ARATH RecName: Full=Auxin response factor 1 >gi|5080809|gb|AAD39318.1|AC007258_7 auxin response factor 1 [Arabidopsis thaliana] >gi|2245378|gb|AAC49751.1| a…
Unigene1163_WT	364	3	362	gi|145323892|ref|NP_001077535.1|	447	244	363	0.95	0.99	0	120	237	4e-62	UBX domain-containing protein [Arabidopsis thaliana] >gi|145323894|ref|NP_001077536.1| UBX domain-containing protein [Arabidopsis thaliana]
Unigene11630_WT	617	488	3	gi|297852110|ref|XP_002893936.1|	1348	784	952	0.4	0.55	0.11	184	110	2e-23	hypothetical protein ARALYDRAFT_473745 [Arabidopsis lyrata subsp. lyrata] >gi|297339778|gb|EFH70195.1| hypothetical protein ARALYDRAFT_473745 [Arabidopsis lyrata subsp. lyrata]
Unigene11631_WT	426	125	310	gi|9828622|gb|AAG00245.1|AC002130_10	328	84	145	0.93	0.96	0	62	124	3e-28	F1N21.22 [Arabidopsis thaliana]
Unigene11632_WT	298	297	1	gi|297821070|ref|XP_002878418.1|	541	45	143	0.9	0.95	0	99	193	6e-49	CYP78A9 [Arabidopsis lyrata subsp. lyrata] >gi|297324256|gb|EFH54677.1| CYP78A9 [Arabidopsis lyrata subsp. lyrata]
Unigene11633_WT	2242	2240	3	gi|240254387|ref|NP_177854.6|	1805	564	1314	0.84	0.89	0	751	1256	0	EFS (EARLY FLOWERING IN SHORT DAYS); histone methyltransferase(H3-K36 specific) / histone methyltransferase(H3-K4 specific) [Arabidopsis thaliana] >gi|157734196|gb|ABV68921.1| SDG8 [Arabidopsis thaliana]
Unigene11634_WT	1227	317	171	gi|297839757|ref|XP_002887760.1|	623	460	508	0.79	0.87	0	49	80.1	3e-18	VHA-A [Arabidopsis lyrata subsp. lyrata] >gi|297333601|gb|EFH64019.1| VHA-A [Arabidopsis lyrata subsp. lyrata]
Unigene11635_WT	488	1	486	gi|295829977|gb|ADG38657.1|	199	9	170	0.95	0.97	0	162	316	8e-86	AT3G61880-like protein [Neslia paniculata]
Unigene11637_WT	347	1	345	gi|15218382|ref|NP_177360.1|	573	201	312	0.93	0.93	0	115	198	1e-50	PATL1 (PATELLIN 1); transporter [Arabidopsis thaliana] >gi|78099065|sp|Q56WK6.2|PATL1_ARATH RecName: Full=Patellin-1
Unigene11639_WT	440	1	438	gi|15221439|ref|NP_177024.1|	596	69	214	0.95	0.97	0	146	291	2e-78	proton-dependent oligopeptide transport (POT) family protein [Arabidopsis thaliana] >gi|5734721|gb|AAD49986.1|AC008075_19 Similar to gb|AF023472 peptide transporter from Hordeum vulgare and is a member of the PF|00854 Peptide transporter family. ESTs gb|T41927 and gb|AA395024 come from this gene [Arabidopsis thaliana] >gi|20147231|gb|AAM10330.1| At1g68570/F24J5_7 [Arabidopsis thaliana] >gi|250903…
Unigene1164_WT	242	1	240	gi|62320104|dbj|BAD94285.1|	148	39	118	0.96	0.98	0	80	163	5e-40	alpha-glucan phosphorylase [Arabidopsis thaliana]
Unigene11640_WT	242	3	137	gi|145337843|ref|NP_566132.2|	713	429	473	0.91	0.95	0	45	83.2	9e-16	unknown protein [Arabidopsis thaliana] >gi|6714472|gb|AAF26158.1|AC008261_15 hypothetical protein [Arabidopsis thaliana]
Unigene11641_WT	254	242	3	gi|297820132|ref|XP_002877949.1|	602	1	80	0.92	1	0	80	155	2e-37	proton-dependent oligopeptide transport family protein [Arabidopsis lyrata subsp. lyrata] >gi|297323787|gb|EFH54208.1| proton-dependent oligopeptide transport family protein [Arabidopsis lyrata subsp. lyrata]
Unigene11642_WT	287	115	2	gi|227204145|dbj|BAH56924.1|	373	3	40	0.81	0.94	0	38	67.4	5e-11	AT3G26440 [Arabidopsis thaliana]
Unigene11643_WT	348	109	231	gi|240254411|ref|NP_178110.6|	831	1	41	1	1	0	41	86.3	1e-34	ATP binding [Arabidopsis thaliana]
Unigene11644_WT	349	105	347	gi|297796243|ref|XP_002866006.1|	528	1	71	0.74	0.8	0	81	94.7	3e-19	hypothetical protein ARALYDRAFT_918499 [Arabidopsis lyrata subsp. lyrata] >gi|297311841|gb|EFH42265.1| hypothetical protein ARALYDRAFT_918499 [Arabidopsis lyrata subsp. lyrata]
Unigene11646_WT	254	20	214	gi|8778422|gb|AAF79430.1|AC025808_12	840	422	478	0.61	0.7	0	65	71.2	3e-12	F18O14.24 [Arabidopsis thaliana]
Unigene11647_WT	249	142	2	gi|18396707|ref|NP_566217.1|	202	7	52	0.95	0.95	0	47	99.4	1e-20	Gar1 RNA-binding region family protein [Arabidopsis thaliana]
Unigene11649_WT	974	123	608	gi|15219182|ref|NP_173621.1|	599	438	599	0.92	0.96	0	162	307	1e-103	SHM6 (serine hydroxymethyltransferase 6); catalytic/ glycine hydroxymethyltransferase/ pyridoxal phosphate binding [Arabidopsis thaliana] >gi|9280677|gb|AAF86546.1|AC069252_5 F2E2.7 [Arabidopsis thaliana] >gi|21928157|gb|AAM78106.1| At1g22020/F2E2_3 [Arabidopsis thaliana] >gi|28416495|gb|AAO42778.1| At1g22020/F2E2_3 [Arabidopsis thaliana]
Unigene1165_WT	933	933	55	gi|15233149|ref|NP_188812.1|	473	182	473	0.83	0.9	0	293	499	1e-140	UGT71B1 (UDP-GLUCOSYL TRANSFERASE 71B1); UDP-glycosyltransferase/ quercetin 3-O-glucosyltransferase/ transferase, transferring glycosyl groups [Arabidopsis thaliana] >gi|11994642|dbj|BAB02837.1| UTP-glucose glucosyltransferase [Arabidopsis thaliana]
Unigene11650_WT	1556	130	1554	gi|297806333|ref|XP_002871050.1|	816	1	479	0.91	0.93	0.01	483	899	0	1, 4-alpha-glucan branching enzyme protein soform SBE2.2 precursor [Arabidopsis lyrata subsp. lyrata] >gi|297316887|gb|EFH47309.1| 1, 4-alpha-glucan branching enzyme protein soform SBE2.2 precursor [Arabidopsis lyrata subsp. lyrata]
Unigene11651_WT	489	489	205	gi|297796405|ref|XP_002866087.1|	911	816	910	0.95	1	0	95	192	2e-48	TOP1alpha [Arabidopsis lyrata subsp. lyrata] >gi|297311922|gb|EFH42346.1| TOP1alpha [Arabidopsis lyrata subsp. lyrata]
Unigene11652_WT	284	230	108	gi|152013441|sp|O65476.2|CRK16_ARATH	662	622	662	0.85	0.9	0	41	72	4e-15	RecName: Full=Putative cysteine-rich receptor-like protein kinase 16; Short=Cysteine-rich RLK16; Flags: Precursor
Unigene11653_WT	270	9	269	gi|186488081|ref|NP_174625.2|	907	183	269	0.77	0.85	0	87	131	2e-30	protein binding [Arabidopsis thaliana]
[truncated: 65,865 more rows]
