# Supplementary material for: De novo assembly and characterization of Camelina sativa transcriptome by paired-end sequencing
Source: BMC Genomics. 2013 Mar 5;14:146. doi: 10.1186/1471-2164-14-146 (PMC3635884; doi:10.1186/1471-2164-14-146)
Supplement: Additional file 3 — 722 unigenes annotated to Brassica and 190 annotated to Brassica disease resistance protein coding genes. [file 1471-2164-14-146-S3.xlsx]

## Sheet: 722 Brassica list in NR 
Additional file 3. 722 unigenes were annotated to Brassica and 190 were annotated to Brassica disease resistance protein coding genes.
geneID	geneLength	WT_rawreads(9958078)	WT_RPKM	NR-ID	NBS-LRR genes	NR-Score	NR-Evalue	NR-annotation
Unigene34408_WT	171	5	2.9363	gi|227438259|gb|ACP30619.1|	BrCN1	96.3	1e-19	disease resistance protein [Brassica rapa subsp. pekinensis]
Unigene79592_WT	527	45	8.5748	gi|227438259|gb|ACP30619.1|	BrCN1	200	6e-51	disease resistance protein [Brassica rapa subsp. pekinensis]
Unigene81456_WT	665	49	7.3994	gi|227438259|gb|ACP30619.1|	BrCN1	286	2e-76	disease resistance protein [Brassica rapa subsp. pekinensis]
Unigene12660_WT	346	38	11.0289	gi|227438231|gb|ACP30605.1|	BrCNL3	182	1e-45	disease resistance protein [Brassica rapa subsp. pekinensis]
Unigene50796_WT	208	128	61.7975	gi|227438279|gb|ACP30629.1|	BrCNL6	88.6	2e-17	disease resistance protein [Brassica rapa subsp. pekinensis]
Unigene78859_WT	494	384	78.06	gi|227438279|gb|ACP30629.1|	BrCNL6	228	2e-59	disease resistance protein [Brassica rapa subsp. pekinensis]
Unigene32519_WT	168	57	34.0714	gi|227438281|gb|ACP30630.1|	BrCNL7	74.3	4e-13	disease resistance protein [Brassica rapa subsp. pekinensis]
Unigene53596_WT	217	7	3.2394	gi|227438291|gb|ACP30635.1|	BrCNL8	118	2e-26	disease resistance protein [Brassica rapa subsp. pekinensis]
Unigene73981_WT	362	2672	741.229	gi|227438295|gb|ACP30637.1|	BrCNL9	61.6	3e-09	disease resistance protein [Brassica rapa subsp. pekinensis]
Unigene20011_WT	150	2	1.3389	gi|227438217|gb|ACP30598.1|	BrNL12	91.7	2e-18	disease resistance protein [Brassica rapa subsp. pekinensis]
Unigene23447_WT	155	13	8.4224	gi|227438217|gb|ACP30598.1|	BrNL12	57.8	4e-08	disease resistance protein [Brassica rapa subsp. pekinensis]
Unigene3058_WT	628	69	11.0335	gi|227438217|gb|ACP30598.1|	BrNL12	238	4e-62	disease resistance protein [Brassica rapa subsp. pekinensis]
Unigene68429_WT	297	18	6.0861	gi|227438217|gb|ACP30598.1|	BrNL12	120	5e-27	disease resistance protein [Brassica rapa subsp. pekinensis]
Unigene70877_WT	321	15	4.6926	gi|227438217|gb|ACP30598.1|	BrNL12	159	9e-39	disease resistance protein [Brassica rapa subsp. pekinensis]
Unigene70904_WT	322	18	5.6136	gi|227438247|gb|ACP30613.1|	BrNL13	105	2e-22	disease resistance protein [Brassica rapa subsp. pekinensis]
Unigene25821_WT	158	1	0.6356	gi|227438289|gb|ACP30634.1|	BrNL16	67.4	5e-11	disease resistance protein [Brassica rapa subsp. pekinensis]
Unigene53365_WT	216	11	5.114	gi|227438289|gb|ACP30634.1|	BrNL16	88.2	3e-17	disease resistance protein [Brassica rapa subsp. pekinensis]
Unigene65890_WT	276	63	22.9222	gi|227438289|gb|ACP30634.1|	BrNL16	128	2e-29	disease resistance protein [Brassica rapa subsp. pekinensis]
Unigene72055_WT	335	54	16.1873	gi|227438289|gb|ACP30634.1|	BrNL16	92	2e-18	disease resistance protein [Brassica rapa subsp. pekinensis]
Unigene79884_WT	543	93	17.1992	gi|227438289|gb|ACP30634.1|	BrNL16	289	1e-77	disease resistance protein [Brassica rapa subsp. pekinensis]
Unigene81704_WT	694	108	15.6275	gi|227438289|gb|ACP30634.1|	BrNL16	365	1e-100	disease resistance protein [Brassica rapa subsp. pekinensis]
Unigene49370_WT	204	4	1.969	gi|227438125|gb|ACP30552.1|	BrNL17	100	4e-21	disease resistance protein [Brassica rapa subsp. pekinensis]
Unigene54278_WT	219	11	5.044	gi|227438125|gb|ACP30552.1|	BrNL17	58.5	2e-08	disease resistance protein [Brassica rapa subsp. pekinensis]
Unigene75940_WT	405	65	16.1169	gi|227438125|gb|ACP30552.1|	BrNL17	211	3e-54	disease resistance protein [Brassica rapa subsp. pekinensis]
Unigene77874_WT	458	21	4.6045	gi|227438125|gb|ACP30552.1|	BrNL17	234	4e-61	disease resistance protein [Brassica rapa subsp. pekinensis]
Unigene30878_WT	165	7	4.2603	gi|227438143|gb|ACP30561.1|	BrNL19	87.4	5e-17	disease resistance protein [Brassica rapa subsp. pekinensis]
Unigene31059_WT	165	3	1.8258	gi|227438143|gb|ACP30561.1|	BrNL19	91.3	3e-18	disease resistance protein [Brassica rapa subsp. pekinensis]
Unigene58857_WT	238	12	5.0632	gi|227438123|gb|ACP30551.1|	BrNL2	123	6e-28	disease resistance protein [Brassica rapa subsp. pekinensis]
Unigene22555_WT	153	2	1.3127	gi|227438189|gb|ACP30584.1|	BrNL21	58.5	2e-08	disease resistance protein [Brassica rapa subsp. pekinensis]
Unigene37877_WT	178	80	45.133	gi|227438189|gb|ACP30584.1|	BrNL21	58.2	3e-08	disease resistance protein [Brassica rapa subsp. pekinensis]
Unigene77713_WT	453	25	5.542	gi|227438189|gb|ACP30584.1|	BrNL21	196	6e-50	disease resistance protein [Brassica rapa subsp. pekinensis]
Unigene8253_WT	234	58	24.8907	gi|227438189|gb|ACP30584.1|	BrNL21	120	6e-27	disease resistance protein [Brassica rapa subsp. pekinensis]
Unigene20063_WT	150	65	43.5158	gi|227438233|gb|ACP30606.1|	BrNL22	56.2	1e-07	disease resistance protein [Brassica rapa subsp. pekinensis]
Unigene2757_WT	260	132	50.983	gi|227438233|gb|ACP30606.1|	BrNL22	156	6e-38	disease resistance protein [Brassica rapa subsp. pekinensis]
Unigene2820_WT	228	36	15.8559	gi|227438233|gb|ACP30606.1|	BrNL22	110	5e-24	disease resistance protein [Brassica rapa subsp. pekinensis]
Unigene29707_WT	163	47	28.9557	gi|227438233|gb|ACP30606.1|	BrNL22	80.9	4e-15	disease resistance protein [Brassica rapa subsp. pekinensis]
Unigene63139_WT	259	120	46.5271	gi|227438233|gb|ACP30606.1|	BrNL22	155	2e-37	disease resistance protein [Brassica rapa subsp. pekinensis]
Unigene52166_WT	212	7	3.3158	gi|227438155|gb|ACP30567.1|	BrNL5	116	9e-26	disease resistance protein [Brassica rapa subsp. pekinensis]
Unigene60842_WT	247	11	4.4722	gi|227438155|gb|ACP30567.1|	BrNL5	87	6e-17	disease resistance protein [Brassica rapa subsp. pekinensis]
Unigene18751_WT	562	26	4.6458	gi|227438187|gb|ACP30583.1|	BrNL9	114	3e-49	disease resistance protein [Brassica rapa subsp. pekinensis]
Unigene18898_WT	927	252	27.2989	gi|227438187|gb|ACP30583.1|	BrNL9	281	8e-75	disease resistance protein [Brassica rapa subsp. pekinensis]
Unigene19105_WT	1350	162	12.0505	gi|227438187|gb|ACP30583.1|	BrNL9	498	1e-140	disease resistance protein [Brassica rapa subsp. pekinensis]
Unigene19399_WT	1093	222	20.3966	gi|227438187|gb|ACP30583.1|	BrNL9	409	1e-113	disease resistance protein [Brassica rapa subsp. pekinensis]
Unigene70491_WT	317	19	6.0189	gi|227438187|gb|ACP30583.1|	BrNL9	88.6	2e-27	disease resistance protein [Brassica rapa subsp. pekinensis]
Unigene71089_WT	324	14	4.3392	gi|227438187|gb|ACP30583.1|	BrNL9	108	2e-23	disease resistance protein [Brassica rapa subsp. pekinensis]
Unigene82497_WT	829	96	11.629	gi|227438187|gb|ACP30583.1|	BrNL9	389	1e-107	disease resistance protein [Brassica rapa subsp. pekinensis]
Unigene83438_WT	1716	547	32.0107	gi|227438187|gb|ACP30583.1|	BrNL9	568	1e-161	disease resistance protein [Brassica rapa subsp. pekinensis]
Unigene36058_WT	174	18	10.3884	gi|227438271|gb|ACP30625.1|	BrTN2	81.3	3e-15	disease resistance protein [Brassica rapa subsp. pekinensis]
Unigene11799_WT	246	17	6.9397	gi|227438219|gb|ACP30599.1|	BrTNL1	115	1e-25	disease resistance protein [Brassica rapa subsp. pekinensis]
Unigene29025_WT	162	3	1.8596	gi|227438219|gb|ACP30599.1|	BrTNL1	108	3e-23	disease resistance protein [Brassica rapa subsp. pekinensis]
Unigene42611_WT	187	5	2.6851	gi|227438219|gb|ACP30599.1|	BrTNL1	68.6	2e-11	disease resistance protein [Brassica rapa subsp. pekinensis]
Unigene45816_WT	195	4	2.0599	gi|227438219|gb|ACP30599.1|	BrTNL1	105	2e-22	disease resistance protein [Brassica rapa subsp. pekinensis]
Unigene55464_WT	224	10	4.4831	gi|227438219|gb|ACP30599.1|	BrTNL1	85.5	2e-16	disease resistance protein [Brassica rapa subsp. pekinensis]
Unigene9356_WT	467	25	5.3759	gi|227438219|gb|ACP30599.1|	BrTNL1	125	1e-38	disease resistance protein [Brassica rapa subsp. pekinensis]
Unigene9709_WT	425	30	7.0885	gi|227438219|gb|ACP30599.1|	BrTNL1	216	6e-56	disease resistance protein [Brassica rapa subsp. pekinensis]
Unigene17385_WT	425	16	3.7806	gi|227438239|gb|ACP30609.1|	BrTNL10	194	3e-49	disease resistance protein [Brassica rapa subsp. pekinensis]
Unigene18363_WT	536	94	17.6111	gi|227438239|gb|ACP30609.1|	BrTNL10	78.2	5e-14	disease resistance protein [Brassica rapa subsp. pekinensis]
Unigene38989_WT	180	2	1.1158	gi|227438239|gb|ACP30609.1|	BrTNL10	82.4	1e-15	disease resistance protein [Brassica rapa subsp. pekinensis]
Unigene45111_WT	193	3	1.5609	gi|227438239|gb|ACP30609.1|	BrTNL10	92.4	1e-18	disease resistance protein [Brassica rapa subsp. pekinensis]
Unigene59305_WT	240	10	4.1842	gi|227438239|gb|ACP30609.1|	BrTNL10	107	6e-23	disease resistance protein [Brassica rapa subsp. pekinensis]
Unigene61244_WT	249	6	2.4198	gi|227438239|gb|ACP30609.1|	BrTNL10	113	8e-25	disease resistance protein [Brassica rapa subsp. pekinensis]
Unigene61872_WT	252	7	2.7895	gi|227438239|gb|ACP30609.1|	BrTNL10	126	9e-29	disease resistance protein [Brassica rapa subsp. pekinensis]
Unigene63025_WT	258	11	4.2815	gi|227438239|gb|ACP30609.1|	BrTNL10	114	3e-25	disease resistance protein [Brassica rapa subsp. pekinensis]
Unigene70900_WT	322	22	6.8611	gi|227438239|gb|ACP30609.1|	BrTNL10	108	2e-23	disease resistance protein [Brassica rapa subsp. pekinensis]
Unigene72364_WT	339	31	9.183	gi|227438239|gb|ACP30609.1|	BrTNL10	87.8	4e-17	disease resistance protein [Brassica rapa subsp. pekinensis]
Unigene79485_WT	522	24	4.6171	gi|227438239|gb|ACP30609.1|	BrTNL10	233	1e-60	disease resistance protein [Brassica rapa subsp. pekinensis]
Unigene8789_WT	238	11	4.6413	gi|227438239|gb|ACP30609.1|	BrTNL10	53.5	1e-13	disease resistance protein [Brassica rapa subsp. pekinensis]
Unigene34115_WT	170	6	3.5443	gi|227438245|gb|ACP30612.1|	BrTNL12	55.8	1e-07	disease resistance protein [Brassica rapa subsp. pekinensis]
Unigene43434_WT	189	8	4.2506	gi|227438245|gb|ACP30612.1|	BrTNL12	72	2e-12	disease resistance protein [Brassica rapa subsp. pekinensis]
Unigene2273_WT	284	28	9.9007	gi|227438253|gb|ACP30616.1|	BrTNL14	79.7	9e-15	disease resistance protein [Brassica rapa subsp. pekinensis]
Unigene54482_WT	220	74	33.778	gi|227438255|gb|ACP30617.1|	BrTNL15	99.4	1e-20	disease resistance protein [Brassica rapa subsp. pekinensis]
Unigene59739_WT	242	35	14.5237	gi|227438255|gb|ACP30617.1|	BrTNL15	98.2	3e-20	disease resistance protein [Brassica rapa subsp. pekinensis]
Unigene26084_WT	158	3	1.9067	gi|227438257|gb|ACP30618.1|	BrTNL16	75.9	6e-16	disease resistance protein [Brassica rapa subsp. pekinensis]
Unigene62950_WT	258	8	3.1138	gi|227438265|gb|ACP30622.1|	BrTNL17	84.3	4e-16	disease resistance protein [Brassica rapa subsp. pekinensis]
Unigene81821_WT	710	53	7.4962	gi|227438265|gb|ACP30622.1|	BrTNL17	129	4e-29	disease resistance protein [Brassica rapa subsp. pekinensis]
Unigene12264_WT	356	34	9.5908	gi|227438267|gb|ACP30623.1|	BrTNL18	104	7e-38	disease resistance protein [Brassica rapa subsp. pekinensis]
Unigene41387_WT	185	6	3.2569	gi|227438267|gb|ACP30623.1|	BrTNL18	99.4	1e-20	disease resistance protein [Brassica rapa subsp. pekinensis]
Unigene78808_WT	493	53	10.7958	gi|227438267|gb|ACP30623.1|	BrTNL18	151	4e-36	disease resistance protein [Brassica rapa subsp. pekinensis]
Unigene80104_WT	555	48	8.6851	gi|227438267|gb|ACP30623.1|	BrTNL18	164	6e-40	disease resistance protein [Brassica rapa subsp. pekinensis]
Unigene12369_WT	267	8	3.0089	gi|227438273|gb|ACP30626.1|	BrTNL19	65.5	7e-15	disease resistance protein [Brassica rapa subsp. pekinensis]
Unigene17001_WT	416	26	6.2763	gi|227438273|gb|ACP30626.1|	BrTNL19	140	1e-57	disease resistance protein [Brassica rapa subsp. pekinensis]
Unigene44024_WT	191	6	3.1546	gi|227438273|gb|ACP30626.1|	BrTNL19	93.2	8e-19	disease resistance protein [Brassica rapa subsp. pekinensis]
Unigene57946_WT	234	9	3.8623	gi|227438273|gb|ACP30626.1|	BrTNL19	86.3	1e-16	disease resistance protein [Brassica rapa subsp. pekinensis]
Unigene74528_WT	374	30	8.0552	gi|227438273|gb|ACP30626.1|	BrTNL19	196	9e-50	disease resistance protein [Brassica rapa subsp. pekinensis]
Unigene13125_WT	275	12	4.382	gi|227438221|gb|ACP30600.1|	BrTNL2	82.8	1e-15	disease resistance protein [Brassica rapa subsp. pekinensis]
Unigene54002_WT	218	4	1.8426	gi|227438221|gb|ACP30600.1|	BrTNL2	57	7e-08	disease resistance protein [Brassica rapa subsp. pekinensis]
Unigene17115_WT	586	54	9.2538	gi|227438275|gb|ACP30627.1|	BrTNL20	60.5	1e-08	disease resistance protein [Brassica rapa subsp. pekinensis]
Unigene18745_WT	503	108	21.5616	gi|227438275|gb|ACP30627.1|	BrTNL20	223	6e-58	disease resistance protein [Brassica rapa subsp. pekinensis]
Unigene20448_WT	151	7	4.6553	gi|227438275|gb|ACP30627.1|	BrTNL20	94	5e-19	disease resistance protein [Brassica rapa subsp. pekinensis]
Unigene25105_WT	157	1	0.6396	gi|227438275|gb|ACP30627.1|	BrTNL20	77.4	5e-14	disease resistance protein [Brassica rapa subsp. pekinensis]
Unigene45929_WT	195	9	4.6348	gi|227438275|gb|ACP30627.1|	BrTNL20	50.8	5e-06	disease resistance protein [Brassica rapa subsp. pekinensis]
Unigene45930_WT	195	9	4.6348	gi|227438275|gb|ACP30627.1|	BrTNL20	50.8	5e-06	disease resistance protein [Brassica rapa subsp. pekinensis]
Unigene64816_WT	269	10	3.7331	gi|227438275|gb|ACP30627.1|	BrTNL20	153	5e-37	disease resistance protein [Brassica rapa subsp. pekinensis]
Unigene76863_WT	429	71	16.6198	gi|227438275|gb|ACP30627.1|	BrTNL20	253	4e-67	disease resistance protein [Brassica rapa subsp. pekinensis]
Unigene78140_WT	467	43	9.2465	gi|227438275|gb|ACP30627.1|	BrTNL20	273	7e-73	disease resistance protein [Brassica rapa subsp. pekinensis]
Unigene80183_WT	560	49	8.7868	gi|227438275|gb|ACP30627.1|	BrTNL20	210	9e-54	disease resistance protein [Brassica rapa subsp. pekinensis]
Unigene80400_WT	573	58	10.1648	gi|227438275|gb|ACP30627.1|	BrTNL20	325	3e-88	disease resistance protein [Brassica rapa subsp. pekinensis]
Unigene8451_WT	1373	196	14.3354	gi|227438275|gb|ACP30627.1|	BrTNL20	599	0	disease resistance protein [Brassica rapa subsp. pekinensis]
Unigene17762_WT	438	35	8.0245	gi|227438283|gb|ACP30631.1|	BrTNL21	174	2e-43	disease resistance protein [Brassica rapa subsp. pekinensis]
Unigene19044_WT	1156	88	7.6445	gi|227438283|gb|ACP30631.1|	BrTNL21	582	1e-165	disease resistance protein [Brassica rapa subsp. pekinensis]
Unigene54441_WT	220	8	3.6517	gi|227438283|gb|ACP30631.1|	BrTNL21	84	5e-16	disease resistance protein [Brassica rapa subsp. pekinensis]
Unigene60240_WT	244	22	9.0544	gi|227438283|gb|ACP30631.1|	BrTNL21	100	5e-21	disease resistance protein [Brassica rapa subsp. pekinensis]
Unigene66332_WT	280	21	7.5316	gi|227438283|gb|ACP30631.1|	BrTNL21	103	5e-22	disease resistance protein [Brassica rapa subsp. pekinensis]
Unigene67188_WT	286	26	9.1292	gi|227438283|gb|ACP30631.1|	BrTNL21	153	5e-37	disease resistance protein [Brassica rapa subsp. pekinensis]
Unigene82594_WT	857	65	7.6165	gi|227438283|gb|ACP30631.1|	BrTNL21	302	3e-81	disease resistance protein [Brassica rapa subsp. pekinensis]
Unigene17853_WT	885	81	9.1911	gi|227438285|gb|ACP30632.1|	BrTNL22	190	2e-47	disease resistance protein [Brassica rapa subsp. pekinensis]
Unigene40792_WT	183	2	1.0975	gi|227438285|gb|ACP30632.1|	BrTNL22	101	2e-21	disease resistance protein [Brassica rapa subsp. pekinensis]
Unigene51471_WT	210	9	4.3038	gi|227438285|gb|ACP30632.1|	BrTNL22	93.2	8e-19	disease resistance protein [Brassica rapa subsp. pekinensis]
Unigene57719_WT	233	11	4.7409	gi|227438285|gb|ACP30632.1|	BrTNL22	125	2e-28	disease resistance protein [Brassica rapa subsp. pekinensis]
Unigene62317_WT	255	9	3.5443	gi|227438285|gb|ACP30632.1|	BrTNL22	145	2e-34	disease resistance protein [Brassica rapa subsp. pekinensis]
Unigene77727_WT	453	26	5.7637	gi|227438285|gb|ACP30632.1|	BrTNL22	234	2e-61	disease resistance protein [Brassica rapa subsp. pekinensis]
Unigene9446_WT	286	10	3.5112	gi|227438285|gb|ACP30632.1|	BrTNL22	120	5e-27	disease resistance protein [Brassica rapa subsp. pekinensis]
Unigene13344_WT	306	23	7.548	gi|227438287|gb|ACP30633.1|	BrTNL23	161	2e-39	disease resistance protein [Brassica rapa subsp. pekinensis]
Unigene14866_WT	276	21	7.6407	gi|227438287|gb|ACP30633.1|	BrTNL23	154	2e-37	disease resistance protein [Brassica rapa subsp. pekinensis]
Unigene14873_WT	1185	237	20.0842	gi|227438287|gb|ACP30633.1|	BrTNL23	578	1e-164	disease resistance protein [Brassica rapa subsp. pekinensis]
Unigene16247_WT	1053	111	10.5857	gi|227438287|gb|ACP30633.1|	BrTNL23	467	1e-130	disease resistance protein [Brassica rapa subsp. pekinensis]
Unigene16348_WT	421	40	9.5412	gi|227438287|gb|ACP30633.1|	BrTNL23	194	2e-49	disease resistance protein [Brassica rapa subsp. pekinensis]
Unigene21980_WT	153	2	1.3127	gi|227438287|gb|ACP30633.1|	BrTNL23	100	7e-21	disease resistance protein [Brassica rapa subsp. pekinensis]
Unigene24197_WT	155	3	1.9436	gi|227438287|gb|ACP30633.1|	BrTNL23	84.3	4e-16	disease resistance protein [Brassica rapa subsp. pekinensis]
Unigene37161_WT	176	5	2.8529	gi|227438287|gb|ACP30633.1|	BrTNL23	92	2e-18	disease resistance protein [Brassica rapa subsp. pekinensis]
Unigene62791_WT	257	20	7.8149	gi|227438287|gb|ACP30633.1|	BrTNL23	147	4e-35	disease resistance protein [Brassica rapa subsp. pekinensis]
Unigene71149_WT	324	32	9.9181	gi|227438287|gb|ACP30633.1|	BrTNL23	160	4e-39	disease resistance protein [Brassica rapa subsp. pekinensis]
Unigene78100_WT	466	43	9.2663	gi|227438287|gb|ACP30633.1|	BrTNL23	253	8e-67	disease resistance protein [Brassica rapa subsp. pekinensis]
Unigene78793_WT	492	50	10.2054	gi|227438287|gb|ACP30633.1|	BrTNL23	244	2e-64	disease resistance protein [Brassica rapa subsp. pekinensis]
Unigene78874_WT	495	32	6.4919	gi|227438287|gb|ACP30633.1|	BrTNL23	256	6e-68	disease resistance protein [Brassica rapa subsp. pekinensis]
Unigene10338_WT	393	37	9.4544	gi|227438293|gb|ACP30636.1|	BrTNL26	170	4e-42	disease resistance protein [Brassica rapa subsp. pekinensis]
Unigene34729_WT	172	5	2.9192	gi|227438293|gb|ACP30636.1|	BrTNL26	103	6e-22	disease resistance protein [Brassica rapa subsp. pekinensis]
Unigene36448_WT	175	3	1.7215	gi|227438293|gb|ACP30636.1|	BrTNL26	75.5	2e-13	disease resistance protein [Brassica rapa subsp. pekinensis]
Unigene55249_WT	223	8	3.6025	gi|227438293|gb|ACP30636.1|	BrTNL26	116	7e-26	disease resistance protein [Brassica rapa subsp. pekinensis]
Unigene66821_WT	284	10	3.536	gi|227438293|gb|ACP30636.1|	BrTNL26	130	5e-30	disease resistance protein [Brassica rapa subsp. pekinensis]
Unigene67005_WT	285	15	5.2853	gi|227438293|gb|ACP30636.1|	BrTNL26	127	4e-29	disease resistance protein [Brassica rapa subsp. pekinensis]
Unigene8874_WT	266	19	7.1729	gi|227438293|gb|ACP30636.1|	BrTNL26	143	5e-34	disease resistance protein [Brassica rapa subsp. pekinensis]
Unigene15517_WT	413	139	33.7979	gi|227438127|gb|ACP30553.1|	BrTNL32	113	8e-25	disease resistance protein [Brassica rapa subsp. pekinensis]
Unigene16832_WT	746	64	8.6152	gi|227438127|gb|ACP30553.1|	BrTNL32	202	2e-52	disease resistance protein [Brassica rapa subsp. pekinensis]
Unigene32961_WT	168	9	5.3797	gi|227438127|gb|ACP30553.1|	BrTNL32	95.5	2e-19	disease resistance protein [Brassica rapa subsp. pekinensis]
Unigene39718_WT	181	5	2.7741	gi|227438127|gb|ACP30553.1|	BrTNL32	63.9	5e-10	disease resistance protein [Brassica rapa subsp. pekinensis]
Unigene41402_WT	185	6	3.2569	gi|227438127|gb|ACP30553.1|	BrTNL32	68.9	2e-11	disease resistance protein [Brassica rapa subsp. pekinensis]
Unigene60530_WT	245	9	3.6889	gi|227438127|gb|ACP30553.1|	BrTNL32	134	4e-31	disease resistance protein [Brassica rapa subsp. pekinensis]
Unigene61421_WT	250	47	18.8791	gi|227438127|gb|ACP30553.1|	BrTNL32	120	6e-27	disease resistance protein [Brassica rapa subsp. pekinensis]
Unigene6658_WT	2196	1091	49.8904	gi|227438127|gb|ACP30553.1|	BrTNL32	507	1e-142	disease resistance protein [Brassica rapa subsp. pekinensis]
Unigene73417_WT	355	18	5.0918	gi|227438127|gb|ACP30553.1|	BrTNL32	154	3e-37	disease resistance protein [Brassica rapa subsp. pekinensis]
Unigene76843_WT	428	23	5.3965	gi|227438127|gb|ACP30553.1|	BrTNL32	214	2e-55	disease resistance protein [Brassica rapa subsp. pekinensis]
Unigene39501_WT	181	4	2.2192	gi|227438129|gb|ACP30554.1|	BrTNL33	62.4	2e-09	disease resistance protein [Brassica rapa subsp. pekinensis]
Unigene14106_WT	488	92	18.9318	gi|227438149|gb|ACP30564.1|	BrTNL36	164	4e-40	disease resistance protein [Brassica rapa subsp. pekinensis]
Unigene73098_WT	350	100	28.6917	gi|227438149|gb|ACP30564.1|	BrTNL36	181	2e-45	disease resistance protein [Brassica rapa subsp. pekinensis]
Unigene81097_WT	629	116	18.5196	gi|227438149|gb|ACP30564.1|	BrTNL36	248	4e-65	disease resistance protein [Brassica rapa subsp. pekinensis]
Unigene64982_WT	270	19	7.0667	gi|227438225|gb|ACP30602.1|	BrTNL4	142	1e-33	disease resistance protein [Brassica rapa subsp. pekinensis]
Unigene78171_WT	468	182	39.0526	gi|227438163|gb|ACP30571.1|	BrTNL42	82.4	2e-15	disease resistance protein [Brassica rapa subsp. pekinensis]
Unigene1014_WT	597	119	20.0169	gi|227438165|gb|ACP30572.1|	BrTNL43	165	2e-64	disease resistance protein [Brassica rapa subsp. pekinensis]
Unigene14579_WT	973	100	10.3208	gi|227438165|gb|ACP30572.1|	BrTNL43	164	1e-39	disease resistance protein [Brassica rapa subsp. pekinensis]
Unigene16604_WT	384	51	13.3372	gi|227438165|gb|ACP30572.1|	BrTNL43	156	8e-38	disease resistance protein [Brassica rapa subsp. pekinensis]
Unigene37606_WT	177	120	68.082	gi|227438165|gb|ACP30572.1|	BrTNL43	82	2e-15	disease resistance protein [Brassica rapa subsp. pekinensis]
Unigene58518_WT	237	7	2.966	gi|227438165|gb|ACP30572.1|	BrTNL43	114	4e-25	disease resistance protein [Brassica rapa subsp. pekinensis]
Unigene11272_WT	460	111	24.232	gi|227438175|gb|ACP30577.1|	BrTNL45	246	5e-65	disease resistance protein [Brassica rapa subsp. pekinensis]
Unigene12211_WT	589	73	12.4461	gi|227438175|gb|ACP30577.1|	BrTNL45	79.7	2e-14	disease resistance protein [Brassica rapa subsp. pekinensis]
Unigene12684_WT	416	85	20.5187	gi|227438175|gb|ACP30577.1|	BrTNL45	217	3e-56	disease resistance protein [Brassica rapa subsp. pekinensis]
Unigene13674_WT	311	113	36.4874	gi|227438175|gb|ACP30577.1|	BrTNL45	160	4e-39	disease resistance protein [Brassica rapa subsp. pekinensis]
Unigene13772_WT	499	34	6.8423	gi|227438175|gb|ACP30577.1|	BrTNL45	245	1e-64	disease resistance protein [Brassica rapa subsp. pekinensis]
Unigene19355_WT	1118	734	65.9293	gi|227438175|gb|ACP30577.1|	BrTNL45	260	3e-68	disease resistance protein [Brassica rapa subsp. pekinensis]
Unigene21124_WT	152	8	5.2853	gi|227438175|gb|ACP30577.1|	BrTNL45	87.4	5e-17	disease resistance protein [Brassica rapa subsp. pekinensis]
Unigene21533_WT	152	3	1.982	gi|227438175|gb|ACP30577.1|	BrTNL45	79.7	1e-14	disease resistance protein [Brassica rapa subsp. pekinensis]
Unigene26157_WT	158	5	3.1779	gi|227438175|gb|ACP30577.1|	BrTNL45	65.1	2e-10	disease resistance protein [Brassica rapa subsp. pekinensis]
Unigene28143_WT	161	6	3.7424	gi|227438175|gb|ACP30577.1|	BrTNL45	73.2	9e-13	disease resistance protein [Brassica rapa subsp. pekinensis]
Unigene31398_WT	166	3	1.8148	gi|227438175|gb|ACP30577.1|	BrTNL45	66.6	8e-11	disease resistance protein [Brassica rapa subsp. pekinensis]
Unigene5482_WT	585	56	9.6129	gi|227438175|gb|ACP30577.1|	BrTNL45	181	5e-45	disease resistance protein [Brassica rapa subsp. pekinensis]
Unigene59817_WT	242	9	3.7347	gi|227438175|gb|ACP30577.1|	BrTNL45	96.7	8e-20	disease resistance protein [Brassica rapa subsp. pekinensis]
Unigene61079_WT	248	16	6.4788	gi|227438175|gb|ACP30577.1|	BrTNL45	66.2	1e-10	disease resistance protein [Brassica rapa subsp. pekinensis]
Unigene6446_WT	247	2	0.8131	gi|227438175|gb|ACP30577.1|	BrTNL45	71.6	6e-24	disease resistance protein [Brassica rapa subsp. pekinensis]
Unigene69089_WT	303	57	18.8911	gi|227438175|gb|ACP30577.1|	BrTNL45	150	6e-36	disease resistance protein [Brassica rapa subsp. pekinensis]
Unigene70525_WT	317	25	7.9196	gi|227438175|gb|ACP30577.1|	BrTNL45	69.7	1e-11	disease resistance protein [Brassica rapa subsp. pekinensis]
Unigene83066_WT	1043	274	26.381	gi|227438175|gb|ACP30577.1|	BrTNL45	374	1e-103	disease resistance protein [Brassica rapa subsp. pekinensis]
Unigene9389_WT	332	36	10.889	gi|227438175|gb|ACP30577.1|	BrTNL45	84.7	2e-32	disease resistance protein [Brassica rapa subsp. pekinensis]
Unigene62991_WT	258	16	6.2277	gi|227438181|gb|ACP30580.1|	BrTNL46	89.4	1e-17	disease resistance protein [Brassica rapa subsp. pekinensis]
Unigene55677_WT	225	17	7.5874	gi|227438227|gb|ACP30603.1|	BrTNL5	113	8e-25	disease resistance protein [Brassica rapa subsp. pekinensis]
Unigene46664_WT	197	7	3.5683	gi|227438197|gb|ACP30588.1|	BrTNL50	97.1	6e-20	disease resistance protein [Brassica rapa subsp. pekinensis]
Unigene59977_WT	243	8	3.306	gi|227438197|gb|ACP30588.1|	BrTNL50	107	4e-23	disease resistance protein [Brassica rapa subsp. pekinensis]
Unigene75247_WT	389	24	6.1956	gi|227438197|gb|ACP30588.1|	BrTNL50	156	8e-38	disease resistance protein [Brassica rapa subsp. pekinensis]
Unigene76575_WT	421	20	4.7706	gi|227438197|gb|ACP30588.1|	BrTNL50	103	5e-22	disease resistance protein [Brassica rapa subsp. pekinensis]
Unigene41698_WT	185	2	1.0856	gi|227438199|gb|ACP30589.1|	BrTNL51	68.2	3e-11	disease resistance protein [Brassica rapa subsp. pekinensis]
Unigene57336_WT	232	7	3.0299	gi|227438203|gb|ACP30591.1|	BrTNL52	131	2e-30	disease resistance protein [Brassica rapa subsp. pekinensis]
Unigene73452_WT	355	12	3.3945	gi|227438203|gb|ACP30591.1|	BrTNL52	82	2e-15	disease resistance protein [Brassica rapa subsp. pekinensis]
Unigene82800_WT	922	110	11.9808	gi|227438203|gb|ACP30591.1|	BrTNL52	194	1e-48	disease resistance protein [Brassica rapa subsp. pekinensis]
Unigene16173_WT	298	18	6.0657	gi|227438229|gb|ACP30604.1|	BrTNL6	144	3e-34	disease resistance protein [Brassica rapa subsp. pekinensis]
Unigene1314_WT	413	33	8.024	gi|227438235|gb|ACP30607.1|	BrTNL8	166	8e-41	disease resistance protein [Brassica rapa subsp. pekinensis]
Unigene51650_WT	211	11	5.2352	gi|227438235|gb|ACP30607.1|	BrTNL8	135	2e-31	disease resistance protein [Brassica rapa subsp. pekinensis]
Unigene70521_WT	317	21	6.6525	gi|227438235|gb|ACP30607.1|	BrTNL8	152	1e-36	disease resistance protein [Brassica rapa subsp. pekinensis]
Unigene80118_WT	556	33	5.9602	gi|227438235|gb|ACP30607.1|	BrTNL8	257	6e-68	disease resistance protein [Brassica rapa subsp. pekinensis]
Unigene19183_WT	1343	153	11.4404	gi|227438237|gb|ACP30608.1|	BrTNL9	124	2e-27	disease resistance protein [Brassica rapa subsp. pekinensis]
Unigene59957_WT	243	11	4.5458	gi|4092771|gb|AAC99464.1|	LRR	134	2e-31	disease resistance gene homolog 1A [Brassica napus]
Unigene45290_WT	194	5	2.5882	gi|11761660|gb|AAG40132.1|AF209485_1	P-loop_NTPase	124	4e-28	disease resistance-like protein [Brassica napus]
Unigene10243_WT	351	134	38.3374	gi|110468116|gb|ABG74917.1|		125	2e-28	BIN2-like protein [Brassica napus]
Unigene10312_WT	526	66	12.6004	gi|112253902|ref|YP_717157.1|		208	2e-53	ribosomal protein L2 [Brassica napus] >gi|37591104|dbj|BAC98906.1| ribosomal protein L2 [Brassica napus]
Unigene10533_WT	374	132	35.4427	gi|300379523|gb|ACF22090.2|		242	8e-64	natural resistance associated macrophage protein [Brassica juncea]
Unigene10564_WT	303	11	3.6456	gi|89257666|gb|ABD65153.1|		57.8	4e-08	SLL3 ORF2 protein [Brassica oleracea]
Unigene10730_WT	309	53	17.2243	gi|125656035|emb|CAM33601.1|		168	2e-41	plasma membrane sulphate transporter [Brassica oleracea var. acephala]
Unigene10898_WT	293	31	10.6247	gi|171921123|gb|ACB59219.1|		141	3e-33	leucine-rich repeat family protein [Brassica oleracea]
Unigene10932_WT	532	388	73.2394	gi|119720778|gb|ABL97959.1|		242	2e-63	ribosomal protein L7Ae-like [Brassica rapa]
Unigene1110_WT	1045	416	39.9762	gi|89257666|gb|ABD65153.1|		139	5e-32	SLL3 ORF2 protein [Brassica oleracea]
Unigene11243_WT	1277	317	24.9283	gi|17386122|gb|AAL38607.1|AF446874_1		597	1e-169	At1g12010/F12F1_12 [Arabidopsis thaliana] >gi|3157930|gb|AAC17613.1| Strong similarity to amino-cyclopropane-carboxylic acid oxidase gb|L27664 from Brassica napus. ESTs gb|Z48548 and gb|Z48549 come from this gene [Arabidopsis thaliana] >gi|15450653|gb|AAK96598.1| At1g12010/F12F1_12 [Arabidopsis thaliana]
Unigene11308_WT	712	58	8.1804	gi|195970398|gb|ACG60686.1|		287	1e-76	En/Spm-related transposon protein [Brassica oleracea var. alboglabra]
Unigene11452_WT	469	169	36.1858	gi|196123666|gb|ACG70180.1|		253	8e-67	chloroplast MinD [Brassica oleracea var. botrytis]
Unigene11809_WT	371	142	38.4361	gi|7799986|gb|AAF69804.1|AF148847_1		204	3e-52	HMG-CoA synthase [Brassica juncea]
Unigene11841_WT	279	40	14.3973	gi|241740172|gb|ACS68201.1|		74.7	3e-13	elongation factor 1 alpha [Brassica napus]
Unigene12538_WT	316	18	5.7202	gi|262400794|gb|ACY66283.1|		214	2e-55	RNA polymerase beta' subunit [Brassica napus]
Unigene13186_WT	1259	355	28.3157	gi|89257666|gb|ABD65153.1|		185	1e-45	SLL3 ORF2 protein [Brassica oleracea]
Unigene13361_WT	305	46	15.1455	gi|241740104|gb|ACS68191.1|		206	7e-53	cellulose synthase 2.1 catalytic subunit [Brassica napus]
Unigene14105_WT	1562	324	20.83	gi|112253900|ref|YP_717155.1|		962	0	ATPase subunit 1 [Brassica napus] >gi|37591102|dbj|BAC98904.1| ATPase subunit 1 [Brassica napus]
Unigene14313_WT	570	186	32.769	gi|89257666|gb|ABD65153.1|		50.8	1e-05	SLL3 ORF2 protein [Brassica oleracea]
Unigene14529_WT	490	20	4.0988	gi|4760708|dbj|BAA77394.1|		111	3e-30	SAE1-S9-protein [Brassica rapa]
Unigene14689_WT	310	46	14.9012	gi|106880170|emb|CAJ80767.1|		90.9	4e-18	red chlorophyll catabolite reductase [Brassica napus]
Unigene14765_WT	375	240	64.2694	gi|46093477|dbj|BAD14935.1|		210	5e-54	dehydroascorbate reductase [Brassica oleracea]
Unigene14896_WT	509	276	54.4522	gi|118197446|gb|ABK78686.1|		231	3e-60	neoxanthin cleavage enzyme-like protein [Brassica rapa]
Unigene15008_WT	328	23	7.0417	gi|157890950|dbj|BAF81516.1|		83.2	4e-24	ornithine-oxo-acid transaminase [Brassica rapa]
Unigene15108_WT	340	36	10.6328	gi|241740141|gb|ACS68196.1|		99.4	1e-20	cellulose synthase 6.1 catalytic subunit [Brassica napus]
Unigene15257_WT	287	126	44.0873	gi|13487711|gb|AAK27685.1|AF347698_1		192	8e-49	ADP-glucose pyrophosphorylase large subunit [Brassica rapa subsp. pekinensis]
Unigene15322_WT	318	41	12.9474	gi|63376226|gb|AAY40784.1|		209	8e-54	diacylglycerol acyltransferase DGAT1 [Brassica juncea]
Unigene15942_WT	326	71	21.8708	gi|38261497|gb|AAR15894.1|		120	3e-46	S-adenosyl-L-methionine decarboxylase [Brassica juncea]
Unigene16308_WT	388	20	5.1763	gi|89257681|gb|ABD65168.1|		50.1	8e-06	hypothetical protein 40.t00055 [Brassica oleracea]
Unigene16526_WT	341	179	52.7137	gi|15221042|ref|NP_175812.1|		166	1e-40	ALDH7B4 (Aldehyde Dehydrogenase 7B4); 3-chloroallyl aldehyde dehydrogenase/ oxidoreductase [Arabidopsis thaliana] >gi|30695661|ref|NP_849807.1| ALDH7B4 (Aldehyde Dehydrogenase 7B4); 3-chloroallyl aldehyde dehydrogenase/ oxidoreductase [Arabidopsis thaliana] >gi|25090061|sp|Q9SYG7.3|AL7B4_ARATH RecName: Full=Aldehyde dehydrogenase family 7 member B4; AltName: Full=Antiquitin-1; AltName: Full=Turgo…
Unigene16806_WT	413	162	39.3903	gi|4033577|emb|CAA04611.1|		184	4e-46	APS reductase [Brassica juncea]
Unigene1737_WT	296	111	37.6579	gi|157849734|gb|ABV89650.1|		174	2e-43	transcriptional repressor [Brassica rapa]
Unigene17417_WT	721	46	6.4069	gi|60396811|gb|AAX19659.1|		337	1e-123	inward rectifying potassium channel [Brassica rapa subsp. pekinensis]
Unigene18398_WT	827	582	70.6711	gi|139387235|ref|YP_001123356.1|		124	1e-27	photosystem II protein K [Capsella bursa-pastoris] >gi|139388077|ref|YP_001123269.1| PSII K protein [Barbarea verna] >gi|139389401|ref|YP_001123098.1| photosystem II protein K [Olimarabidopsis pumila] >gi|139389784|ref|YP_001123445.1| photosystem II protein K [Crucihimalaya wallichii] >gi|139390135|ref|YP_001123708.1| photosystem II protein K [Lobularia maritima] >gi|131360|sp|P10347.1|PSBK_SINAL…
Unigene18414_WT	667	89	13.3995	gi|294713692|gb|ADF30183.1|		439	1e-122	boron transporter [Brassica napus] >gi|294713708|gb|ADF30191.1| boron transporter [Brassica napus]
Unigene18470_WT	561	336	60.1452	gi|215512234|gb|ACJ68108.1|		179	2e-44	thionin precursor [Brassica napus]
Unigene18643_WT	573	128	22.4326	gi|17821|emb|CAA78762.1|		309	2e-83	glycine-rich_protein_(aa1-291) [Brassica napus]
Unigene18644_WT	720	38	5.3	gi|89257537|gb|ABD65027.1|		70.1	2e-11	heat shock protein -related [Brassica oleracea]
Unigene18663_WT	594	133	22.4848	gi|14719274|gb|AAK73101.1|AF390555_1		331	4e-90	Bax inhibitor 1 [Brassica napus] >gi|17981374|gb|AAL50979.1|AF453320_1 bax inhibitor-like protein [Brassica oleracea]
Unigene18833_WT	557	244	43.9905	gi|4033577|emb|CAA04611.1|		184	7e-46	APS reductase [Brassica juncea]
Unigene19211_WT	957	279	29.2763	gi|260505503|gb|ACX42230.1|		565	1e-160	polygalacturonase inhibitory protein [Brassica rapa subsp. campestris]
Unigene19645_WT	150	22	14.7284	gi|78214842|gb|ABB36604.1|		99	2e-20	hairpin-induced 1-like protein NHL18B [Brassica napus]
Unigene20133_WT	150	167	111.802	gi|45181461|gb|AAS55410.1|		52	2e-06	photosystem II protein [Brassica rapa]
Unigene20279_WT	151	434	288.627	gi|302201604|gb|ADL09136.1|		104	3e-22	phenylanlanine ammonia-lyase [Brassica oleracea var. botrytis]
Unigene20286_WT	151	52	34.5821	gi|24210533|gb|AAN51933.1|AF337544_1		93.2	8e-19	chlorophyllase 1 [Brassica oleracea]
Unigene20314_WT	151	335	222.788	gi|298112872|gb|ADI58543.1|		102	2e-21	glutathione peroxidase 1 [Brassica napus] >gi|298112874|gb|ADI58544.1| glutathione peroxidase 1 [Brassica napus]
Unigene20655_WT	151	40	26.6016	gi|91771913|gb|ABE60813.1|		99.8	9e-21	CLA1-like protein [Brassica rapa]
Unigene20729_WT	151	239	158.945	gi|302201604|gb|ADL09136.1|		104	3e-22	phenylanlanine ammonia-lyase [Brassica oleracea var. botrytis]
Unigene20787_WT	151	6	3.9902	gi|3819699|emb|CAA08758.1|		95.5	2e-19	BnMAP4K alpha2 [Brassica napus]
Unigene2086_WT	351	145	41.4845	gi|7657874|emb|CAB89180.1|		143	5e-34	CePP protein [Brassica napus var. napus]
Unigene20882_WT	152	10	6.6066	gi|63147350|dbj|BAD98296.1|		109	9e-24	glutamate dehydrogenase [Brassica oleracea]
Unigene20909_WT	152	223	147.328	gi|229893934|gb|ACQ90306.1|		103	5e-22	auxin-repressed protein 1 [Brassica rapa subsp. pekinensis]
Unigene20910_WT	152	259	171.112	gi|229893934|gb|ACQ90306.1|		103	5e-22	auxin-repressed protein 1 [Brassica rapa subsp. pekinensis]
Unigene20914_WT	152	15	9.91	gi|151383081|gb|ABS11038.1|		110	5e-24	MYC [Brassica oleracea var. gemmifera]
Unigene20943_WT	152	3	1.982	gi|15219031|ref|NP_175666.1|		106	1e-22	PLDALPHA2 (phosphlipase d alpha 2); phospholipase D [Arabidopsis thaliana] >gi|13124454|sp|Q9SSQ9.1|PLDA2_ARATH RecName: Full=Phospholipase D alpha 2; Short=AtPLDalpha2; Short=PLD alpha 2; AltName: Full=Choline phosphatase 2; AltName: Full=Phosphatidylcholine-hydrolyzing phospholipase D 2 >gi|5903048|gb|AAD55607.1|AC008016_17 Similar to gb|AF090445 phospholipase D1 from Brassica oleacea [Arabidop…
Unigene20976_WT	152	56	36.9972	gi|89257466|gb|ABD64957.1|		79	2e-14	hydrolase, NUDIX family protein [Brassica oleracea]
Unigene21073_WT	152	3	1.982	gi|262400808|gb|ACY66297.1|		50.1	8e-06	ycf15 [Brassica napus] >gi|262400812|gb|ACY66301.1| Ycf15 [Brassica napus]
Unigene21134_WT	152	11	7.2673	gi|31322576|gb|AAP35053.1|		94.7	3e-19	NAC-domain protein 5-11 [Brassica napus]
Unigene21139_WT	152	128	84.565	gi|46093473|dbj|BAD14933.1|		99.8	9e-21	monodehydroascorbate reductase [Brassica oleracea]
Unigene21313_WT	152	202	133.454	gi|281308382|gb|ADA58339.1|		106	1e-22	pseudo-response regulator 1a [Brassica rapa]
Unigene21340_WT	152	339	223.965	gi|262400786|gb|ACY66275.1|		91.7	2e-18	ribosomal protein L16 [Brassica napus]
Unigene21341_WT	152	52	34.3545	gi|1418127|dbj|BAA09642.1|		108	3e-23	CTP:phosphocholine cytidylyltransferase [Brassica napus]
Unigene21671_WT	152	12	7.928	gi|2896031|gb|AAC31157.1|		99	2e-20	ethylene response sensor [Brassica oleracea]
Unigene21751_WT	152	92	60.7811	gi|82570053|gb|ABB83611.1|		107	3e-23	mitochondrial citrate synthase [Brassica oleracea]
Unigene21864_WT	152	5	3.3033	gi|157849724|gb|ABV89645.1|		89	2e-17	auxin resistant 1 [Brassica rapa]
Unigene21925_WT	152	9	5.946	gi|89257466|gb|ABD64957.1|		73.6	7e-13	hydrolase, NUDIX family protein [Brassica oleracea]
Unigene22063_WT	153	20	13.1269	gi|72255605|gb|AAZ66923.1|		60.5	6e-09	117M18_4 [Brassica rapa]
Unigene2226_WT	374	220	59.0712	gi|282154870|dbj|BAI60053.1|		259	7e-69	pheophorbide a oxygenase [Brassica oleracea]
Unigene22633_WT	154	6	3.9125	gi|5139348|emb|CAB45522.1|		96.3	1e-19	[acyl-carrier protein] S-malonyltransferase [Brassica napus]
Unigene22637_WT	154	6	3.9125	gi|157849724|gb|ABV89645.1|		85.5	2e-16	auxin resistant 1 [Brassica rapa]
Unigene22741_WT	154	678	442.113	gi|118763538|gb|ABC94638.2|		101	3e-21	basic glucanase [Brassica juncea]
Unigene23160_WT	154	38	24.7792	gi|253762014|gb|ACT35471.1|		90.9	4e-18	peroxidase 21 [Brassica rapa]
Unigene23348_WT	155	49	31.746	gi|157849706|gb|ABV89636.1|		100	4e-21	catalytic/coenzyme binding protein [Brassica rapa]
Unigene23370_WT	155	167	108.195	gi|91771913|gb|ABE60813.1|		106	7e-23	CLA1-like protein [Brassica rapa]
Unigene23417_WT	155	32	20.7321	gi|301133550|gb|ADK63397.1|		102	2e-21	DHHC type zinc finger protein [Brassica rapa]
Unigene23421_WT	155	2	1.2958	gi|262400762|gb|ACY66251.1|		53.9	6e-07	ATP-dependent Clp protease proteolytic subunit [Brassica napus]
Unigene23456_WT	155	10	6.4788	gi|260515141|gb|ACX43273.1|		105	2e-22	GTP binding protein alpha subunit [Brassica napus]
Unigene23497_WT	155	125	80.9847	gi|91771913|gb|ABE60813.1|		106	7e-23	CLA1-like protein [Brassica rapa]
Unigene23508_WT	155	7	4.5351	gi|114324489|gb|ABI63587.1|		57.4	1e-09	geranylgeranyl reductase [Brassica rapa subsp. pekinensis]
Unigene23519_WT	155	138	89.4071	gi|165973134|gb|ABY76246.1|		75.5	2e-13	ADP-ribosylation factor [Brassica napus]
Unigene23524_WT	155	214	138.646	gi|4218951|gb|AAD12243.1|		106	7e-23	fructose-1,6-bisphosphatase precursor [Brassica napus]
Unigene23610_WT	155	7	4.5351	gi|58743496|gb|AAW81737.1|		62	2e-09	Putative finger family protein [Brassica oleracea]
Unigene23723_WT	155	17	11.0139	gi|75706632|gb|ABA25867.1|		104	4e-22	mitochondrial pyruvate dehydrogenase kinase [Brassica napus] >gi|75706634|gb|ABA25868.1| mitochondrial pyruvate dehydrogenase kinase [Brassica napus]
Unigene23803_WT	155	13	8.4224	gi|4996105|dbj|BAA78331.1|		103	5e-22	serine decarboxylase [Brassica napus]
Unigene23913_WT	155	831	538.386	gi|62900703|sp|Q94KU6.1|PAP2_BRACM		98.6	2e-20	RecName: Full=Plastid lipid-associated protein 2, chloroplastic; Flags: Precursor >gi|14248556|gb|AAK57565.1|AF290567_1 plastid-lipid associated protein PAP2 [Brassica rapa subsp. campestris]
Unigene23938_WT	155	5	3.2394	gi|260515141|gb|ACX43273.1|		105	2e-22	GTP binding protein alpha subunit [Brassica napus]
Unigene24077_WT	155	6	3.8873	gi|4996105|dbj|BAA78331.1|		101	3e-21	serine decarboxylase [Brassica napus]
Unigene2442_WT	1018	262	25.8451	gi|5882722|gb|AAD55275.1|AC008263_6		580	1e-164	Contains similarity to gb|Z95637 acyl-CoA:1-acylglycerol-3-phosphate acyltransferase from Brassica napus [Arabidopsis thaliana]
Unigene24588_WT	156	84	54.0728	gi|11133654|sp|Q9XFW3.1|MDHG2_BRANA		95.5	2e-19	RecName: Full=Malate dehydrogenase 2, glyoxysomal; Flags: Precursor >gi|4995091|emb|CAB43995.1| malate dehydrogenase 2 [Brassica napus]
Unigene2461_WT	305	295	97.1285	gi|62900701|sp|Q94FZ9.1|PAP1_BRACM		184	3e-46	RecName: Full=Plastid lipid-associated protein 1, chloroplastic; Flags: Precursor >gi|14248554|gb|AAK57564.1| plastid-lipid associated protein PAP1 [Brassica rapa subsp. campestris]
Unigene24872_WT	156	12	7.7247	gi|157890950|dbj|BAF81516.1|		100	4e-21	ornithine-oxo-acid transaminase [Brassica rapa]
Unigene25230_WT	157	265	169.5	gi|18141287|gb|AAL60581.1|AF454959_1		108	2e-23	senescence-associated cysteine protease [Brassica oleracea]
Unigene25325_WT	157	6	3.8377	gi|46093473|dbj|BAD14933.1|		100	5e-21	monodehydroascorbate reductase [Brassica oleracea]
Unigene25381_WT	157	19	12.1529	gi|46093473|dbj|BAD14933.1|		100	5e-21	monodehydroascorbate reductase [Brassica oleracea]
Unigene25520_WT	157	19	12.1529	gi|38196010|gb|AAR13690.1|		102	1e-21	peptide methionine sulfoxide reductase [Brassica oleracea]
Unigene25656_WT	158	27	17.1605	gi|25090053|sp|Q41247.3|AL7A1_BRANA		97.8	3e-20	RecName: Full=Aldehyde dehydrogenase family 7 member A1; AltName: Full=Antiquitin-1; AltName: Full=Brassica turgor-responsive/drought-induced gene 26 protein; Short=Btg-26 >gi|913941|gb|AAB33843.1| aldehyde dehydrogenase homolog [Brassica napus]
Unigene25661_WT	158	3	1.9067	gi|5882722|gb|AAD55275.1|AC008263_6		67	6e-11	Contains similarity to gb|Z95637 acyl-CoA:1-acylglycerol-3-phosphate acyltransferase from Brassica napus [Arabidopsis thaliana]
Unigene25692_WT	158	284	180.504	gi|12656138|gb|AAK00761.1|AF229429_1		103	6e-22	phenylalanine ammonia-lyase [Brassica oleracea]
Unigene25707_WT	158	183	116.31	gi|114324489|gb|ABI63587.1|		109	1e-23	geranylgeranyl reductase [Brassica rapa subsp. pekinensis]
Unigene25892_WT	158	105	66.7355	gi|6635383|gb|AAF19805.1|		103	6e-22	EIF4A protein [Brassica oleracea]
Unigene25893_WT	158	88	55.9307	gi|6635383|gb|AAF19805.1|		103	6e-22	EIF4A protein [Brassica oleracea]
Unigene2597_WT	214	11	5.1618	gi|121550803|gb|ABM55735.1|		71.2	2e-27	nitrilase 4 [Brassica rapa]
Unigene26083_WT	158	7	4.449	gi|241740141|gb|ACS68196.1|		99.4	1e-20	cellulose synthase 6.1 catalytic subunit [Brassica napus]
Unigene26164_WT	158	218	138.555	gi|18141287|gb|AAL60581.1|AF454959_1		115	1e-25	senescence-associated cysteine protease [Brassica oleracea]
Unigene26191_WT	158	89	56.5663	gi|301133538|gb|ADK63391.1|		66.2	1e-10	B-box type zinc finger protein [Brassica rapa]
Unigene26415_WT	158	381	242.154	gi|130845790|gb|ABO32545.1|		108	3e-23	LOX [Brassica oleracea var. gemmifera]
Unigene26489_WT	158	17	10.8048	gi|87046113|gb|ABD17866.1|		111	2e-24	etiolation seedling like-RAN2 small Ras GTP-binding nuclear protein [Brassica napus]
Unigene26532_WT	159	7	4.421	gi|77378038|gb|ABA70760.1|		104	4e-22	baby boom interacting protein 2 [Brassica napus]
Unigene2680_WT	243	78	32.2339	gi|196123666|gb|ACG70180.1|		164	3e-40	chloroplast MinD [Brassica oleracea var. botrytis]
Unigene26991_WT	159	4	2.5263	gi|4588474|gb|AAD26119.1|AF108123_1		117	5e-26	phosphoinositide-specific phospholipase C [Brassica napus]
Unigene27031_WT	159	18	11.3684	gi|94467214|dbj|BAE93768.1|		88.2	3e-17	aldehyde oxidase [Brassica rapa subsp. pekinensis]
Unigene27169_WT	160	43	26.9881	gi|217315793|gb|ACK37362.1|		120	5e-27	MORN [Brassica rapa subsp. pekinensis]
Unigene27387_WT	160	671	421.14	gi|18141287|gb|AAL60581.1|AF454959_1		108	2e-23	senescence-associated cysteine protease [Brassica oleracea]
Unigene27749_WT	161	10	6.2373	gi|62004690|gb|AAX59709.1|		108	1e-23	lipase 1 [Brassica napus]
Unigene27773_WT	161	30	18.712	gi|194354293|gb|ACF54628.1|		111	3e-24	yellow stripe-like protein 5.5 [Brassica juncea]
Unigene27779_WT	161	41	25.573	gi|6635381|gb|AAF19804.1|		103	5e-22	ABI1 protein [Brassica oleracea]
Unigene27889_WT	161	229	142.835	gi|91771913|gb|ABE60813.1|		108	2e-23	CLA1-like protein [Brassica rapa]
Unigene27942_WT	161	1072	668.642	gi|33517365|gb|AAQ19995.1|		113	8e-25	calreticulin 3 [Brassica rapa subsp. pekinensis]
Unigene27959_WT	161	57	35.5528	gi|5081419|gb|AAD39372.1|AF118381_1		97.1	6e-20	tonoplast intrinsic protein [Brassica napus]
Unigene28131_WT	161	75	46.78	gi|121550803|gb|ABM55735.1|		103	5e-22	nitrilase 4 [Brassica rapa]
Unigene28196_WT	161	97	60.5021	gi|19744167|dbj|BAB86842.1|		59.7	1e-08	NDPK III [Brassica rapa]
Unigene28233_WT	161	199	124.123	gi|18141287|gb|AAL60581.1|AF454959_1		113	6e-25	senescence-associated cysteine protease [Brassica oleracea]
Unigene28399_WT	161	109	67.9869	gi|18141287|gb|AAL60581.1|AF454959_1		117	3e-26	senescence-associated cysteine protease [Brassica oleracea]
Unigene28418_WT	161	100	62.3733	gi|148524143|gb|ABQ81930.1|		94	5e-19	UDP-glycosyltransferase/transferase [Brassica rapa var. purpuraria]
Unigene28675_WT	162	49	30.3742	gi|83287828|sp|Q9LLY4.1|LPAT1_BRANA		106	7e-23	RecName: Full=1-acyl-sn-glycerol-3-phosphate acyltransferase 1, chloroplastic; Flags: Precursor >gi|8163563|gb|AAF73736.1|AF111161_1 lysophosphatidic acid acyltransferase [Brassica napus]
Unigene28940_WT	162	25	15.4971	gi|47132406|gb|AAT11798.1|		55.5	2e-07	salt and low temperature response protein [Brassica rapa subsp. pekinensis]
Unigene29391_WT	163	8	4.9286	gi|58743496|gb|AAW81737.1|		65.9	1e-10	Putative finger family protein [Brassica oleracea]
Unigene29579_WT	163	80	49.2864	gi|306476241|gb|ADM89008.1|		57	7e-08	MPK6 protein [Brassica napus]
Unigene29762_WT	164	4	2.4493	gi|171921117|gb|ACB59214.1|		58.5	2e-08	cytoplasmic thiosulfate:cyanide sulfur transferase [Brassica oleracea]
Unigene29798_WT	164	151	92.4608	gi|85363078|gb|ABC69917.1|		114	5e-25	phenylalanine ammonia-lyase [Brassica napus]
Unigene30037_WT	164	327	200.23	gi|85363078|gb|ABC69917.1|		114	5e-25	phenylalanine ammonia-lyase [Brassica napus]
Unigene30238_WT	164	5	3.0616	gi|5824350|emb|CAB54520.1|		110	4e-24	MAP3K epsilon 1 protein kinase [Brassica napus]
Unigene30573_WT	164	117	71.6418	gi|77379397|gb|ABA71355.1|		108	3e-23	cysteine protease [Brassica napus]
Unigene3064_WT	287	66	23.0933	gi|157849688|gb|ABV89627.1|		85.9	1e-16	early-responsive to dehydration 4 [Brassica rapa]
Unigene31114_WT	165	2	1.2172	gi|18564975|emb|CAD22562.1|		94.7	3e-19	reverse transcriptase [Brassica rapa subsp. oleifera]
Unigene31213_WT	166	306	185.113	gi|2199574|gb|AAB61378.1|		115	2e-25	aquaporin [Brassica rapa subsp. campestris]
Unigene31226_WT	166	604	365.387	gi|187373137|gb|ACD03289.1|		112	2e-24	MPBQ methyltransferase [Brassica napus]
Unigene31454_WT	166	19	11.494	gi|290796119|gb|ADD64789.1|		103	8e-22	CLAVATA1 [Brassica napus]
Unigene31513_WT	166	8	4.8396	gi|24210533|gb|AAN51933.1|AF337544_1		85.1	2e-16	chlorophyllase 1 [Brassica oleracea]
Unigene31514_WT	166	12	7.2593	gi|24210533|gb|AAN51933.1|AF337544_1		82.4	1e-15	chlorophyllase 1 [Brassica oleracea]
Unigene31533_WT	166	19	11.494	gi|89257510|gb|ABD65000.1|		53.1	1e-06	hypothetical protein 26.t00020 [Brassica oleracea]
Unigene31619_WT	166	94	56.8649	gi|15221042|ref|NP_175812.1|		112	1e-24	ALDH7B4 (Aldehyde Dehydrogenase 7B4); 3-chloroallyl aldehyde dehydrogenase/ oxidoreductase [Arabidopsis thaliana] >gi|30695661|ref|NP_849807.1| ALDH7B4 (Aldehyde Dehydrogenase 7B4); 3-chloroallyl aldehyde dehydrogenase/ oxidoreductase [Arabidopsis thaliana] >gi|25090061|sp|Q9SYG7.3|AL7B4_ARATH RecName: Full=Aldehyde dehydrogenase family 7 member B4; AltName: Full=Antiquitin-1; AltName: Full=Turgo…
Unigene31815_WT	167	125	75.1654	gi|57340266|gb|AAW50121.1|		102	2e-21	DnaJ-like protein [Brassica juncea]
Unigene31864_WT	167	22	13.2291	gi|157849754|gb|ABV89660.1|		117	3e-26	chitinase [Brassica rapa]
Unigene31891_WT	167	65	39.086	gi|301133538|gb|ADK63391.1|		78.6	2e-14	B-box type zinc finger protein [Brassica rapa]
Unigene3191_WT	206	144	70.1972	gi|302138291|gb|ADK94607.1|		135	1e-31	translation initiation factor eIF4E.a [Brassica rapa]
Unigene31953_WT	167	316	190.018	gi|241740072|gb|ACS68187.1|		111	3e-24	actin2.1 [Brassica napus]
Unigene32073_WT	167	3	1.804	gi|301133580|gb|ADK63412.1|		113	8e-25	C2 domain-containing protein [Brassica rapa]
Unigene32341_WT	167	6	3.6079	gi|75149864|sp|Q85WB7.1|GSA_BRANA		110	5e-24	RecName: Full=Glutamate-1-semialdehyde 2,1-aminomutase, chloroplastic; Short=GSA; AltName: Full=Glutamate-1-semialdehyde aminotransferase; Short=GSA-AT; Flags: Precursor >gi|28972461|gb|AAO63782.1|AF364595_1 glutamate 1-semialdehyde aminotransferase enzyme [Brassica napus]
Unigene32345_WT	167	74	44.4979	gi|75149864|sp|Q85WB7.1|GSA_BRANA		108	1e-23	RecName: Full=Glutamate-1-semialdehyde 2,1-aminomutase, chloroplastic; Short=GSA; AltName: Full=Glutamate-1-semialdehyde aminotransferase; Short=GSA-AT; Flags: Precursor >gi|28972461|gb|AAO63782.1|AF364595_1 glutamate 1-semialdehyde aminotransferase enzyme [Brassica napus]
Unigene32356_WT	167	70	42.0926	gi|18408777|ref|NP_564898.1|		68.6	2e-11	protein kinase family protein [Arabidopsis thaliana] >gi|3176663|gb|AAC18787.1| Contains similarity to S-receptor kinase 8 precursor gb|D38563 from Brassica rapa. ESTs gb|T88253 and gb|AA394649 come from this gene [Arabidopsis thaliana]
Unigene32424_WT	167	295	177.39	gi|1350981|sp|P49396.2|RS3A_BRARA		51.2	4e-06	RecName: Full=40S ribosomal protein S3a; AltName: Full=S phase-specific protein BIS289 >gi|387909|gb|AAA33013.1| S-phase-specific protein [Brassica rapa]
Unigene32444_WT	168	91	54.3947	gi|182676312|gb|ACB98704.1|		113	8e-25	phospholipase D gamma 1 [Brassica oleracea var. capitata]
Unigene32521_WT	168	1374	821.3	gi|1326165|gb|AAB03108.1|		111	2e-24	aspartic protease [Brassica napus]
Unigene33048_WT	169	21	12.4783	gi|6651027|gb|AAF22135.1|AF127919_1		75.1	2e-13	high mobility group protein I/Y [Brassica napus]
Unigene33109_WT	169	29	17.232	gi|118197446|gb|ABK78686.1|		118	2e-26	neoxanthin cleavage enzyme-like protein [Brassica rapa]
Unigene33611_WT	170	1030	608.433	gi|54043095|gb|AAV28535.1|		114	5e-25	glycolate oxidase [Brassica napus]
Unigene33678_WT	170	30	17.7214	gi|189166076|gb|ACD79975.1|		118	2e-26	serine/threonine-protein kinase ATPK19/ATPK2 [Brassica rapa]
Unigene33927_WT	170	5	2.9536	gi|270272090|gb|ACZ67478.1|		122	2e-27	auxin resistant 1 protein [Brassica rapa subsp. campestris]
Unigene33965_WT	170	106	62.6154	gi|5081419|gb|AAD39372.1|AF118381_1		63.5	7e-10	tonoplast intrinsic protein [Brassica napus]
Unigene33976_WT	170	35	20.6749	gi|15636781|gb|AAL02122.1|		112	1e-24	copper-transporting P-type ATPase [Brassica napus]
Unigene34243_WT	171	10	5.8726	gi|72255616|gb|AAZ66934.1|		62	2e-09	117M18_15 [Brassica rapa]
Unigene34329_WT	171	373	219.047	gi|31322568|gb|AAP35049.1|		114	5e-25	NAC-domain protein 3 [Brassica napus]
Unigene34503_WT	171	6	3.5235	gi|290796119|gb|ADD64789.1|		108	2e-23	CLAVATA1 [Brassica napus]
Unigene34543_WT	171	29	17.0305	gi|194717283|gb|ACF93242.1|		119	8e-27	nitrate reductase [Brassica rapa subsp. chinensis]
Unigene34581_WT	171	12	7.0471	gi|1903034|emb|CAA64328.1|		112	2e-24	amp-binding protein [Brassica napus]
Unigene34594_WT	171	8	4.6981	gi|241740104|gb|ACS68191.1|		113	6e-25	cellulose synthase 2.1 catalytic subunit [Brassica napus]
Unigene3493_WT	249	55	22.1813	gi|13872714|emb|CAC37558.1|		52	2e-06	defensin [Brassica oleracea]
Unigene35221_WT	173	36	20.8969	gi|241740113|gb|ACS68192.1|		119	8e-27	cellulose synthase 3.1 catalytic subunit [Brassica napus]
Unigene35360_WT	173	9	5.2242	gi|281426912|emb|CBI71384.1|		125	2e-28	APS reductase [Brassica oleracea var. italica]
Unigene35551_WT	173	509	295.458	gi|6685411|sp|O65727.1|ERG11_BRANA		77	6e-14	RecName: Full=Squalene monooxygenase 1,1; AltName: Full=Squalene epoxidase 1,1; Short=SE 1,1 >gi|3123354|emb|CAA06773.1| squalene epoxidase homologue [Brassica napus]
Unigene35686_WT	173	7	4.0633	gi|241740128|gb|ACS68194.1|		82.8	1e-15	cellulose synthase 4.2 catalytic subunit [Brassica napus]
Unigene35846_WT	173	12	6.9656	gi|170177802|gb|ACB10397.1|		106	7e-23	glutathione S-transferase [Brassica juncea]
Unigene35864_WT	174	35	20.1996	gi|2072356|gb|AAB53764.1|		112	2e-24	aminoalcoholphosphotransferase [Brassica rapa subsp. campestris]
Unigene35957_WT	174	12	6.9256	gi|260505503|gb|ACX42230.1|		99.8	9e-21	polygalacturonase inhibitory protein [Brassica rapa subsp. campestris]
Unigene36053_WT	174	80	46.1706	gi|194244824|gb|ACF35206.1|		62.4	2e-09	COL1 [Brassica nigra] >gi|194244832|gb|ACF35210.1| COL1 [Brassica nigra] >gi|194244838|gb|ACF35213.1| COL1 [Brassica nigra]
Unigene36366_WT	175	439	251.913	gi|31322568|gb|AAP35049.1|		122	1e-27	NAC-domain protein 3 [Brassica napus]
Unigene366_WT	256	26	10.199	gi|72384499|gb|AAZ67615.1|		78.6	2e-14	80A08_30 [Brassica rapa subsp. pekinensis]
Unigene36646_WT	175	4	2.2953	gi|294713694|gb|ADF30184.1|		113	6e-25	boron transporter [Brassica napus] >gi|294713710|gb|ADF30192.1| boron transporter [Brassica napus]
Unigene36853_WT	176	10	5.7057	gi|204306085|gb|ACH99803.1|		105	2e-22	WRKY2 transcription factor [Brassica napus]
Unigene36854_WT	176	23	13.1232	gi|229558102|gb|ACQ76801.1|		103	6e-22	WRKY transcription factor 2 [Brassica napus]
Unigene36886_WT	176	453	258.47	gi|91771913|gb|ABE60813.1|		121	2e-27	CLA1-like protein [Brassica rapa]
Unigene36950_WT	176	13	7.4175	gi|171921121|gb|ACB59217.1|		119	1e-26	ENTH [Brassica oleracea]
Unigene36993_WT	176	191	108.98	gi|114324489|gb|ABI63587.1|		114	3e-25	geranylgeranyl reductase [Brassica rapa subsp. pekinensis]
Unigene37141_WT	176	17	9.6998	gi|171921121|gb|ACB59217.1|		118	2e-26	ENTH [Brassica oleracea]
Unigene37177_WT	176	1691	964.84	gi|157849740|gb|ABV89653.1|		112	2e-24	temperature-induced lipocalin [Brassica rapa]
Unigene37203_WT	176	430	245.347	gi|114324489|gb|ABI63587.1|		114	3e-25	geranylgeranyl reductase [Brassica rapa subsp. pekinensis]
Unigene37291_WT	176	22	12.5526	gi|171921121|gb|ACB59217.1|		119	1e-26	ENTH [Brassica oleracea]
Unigene37383_WT	176	27	15.4055	gi|171921121|gb|ACB59217.1|		118	2e-26	ENTH [Brassica oleracea]
Unigene37484_WT	177	182	103.258	gi|5081423|gb|AAD39374.1|AF118383_1		72	2e-12	plasma membrane intrinsic protein 2 [Brassica napus]
Unigene37584_WT	177	1187	673.445	gi|15281775|gb|AAK94425.1|AF398144_1		80.1	7e-15	60S ribosomal protein L144 [Brassica rapa subsp. pekinensis]
Unigene37610_WT	177	245	139.001	gi|4704613|gb|AAD28178.1|AF109695_1		120	4e-27	monodehydroascorbate reductase [Brassica juncea]
Unigene37625_WT	177	25	14.1838	gi|155242084|gb|ABT18094.1|		121	3e-27	FERONIA receptor-like kinase [Brassica oleracea]
Unigene37691_WT	177	39	22.1267	gi|4704613|gb|AAD28178.1|AF109695_1		120	4e-27	monodehydroascorbate reductase [Brassica juncea]
Unigene37710_WT	177	409	232.046	gi|6685411|sp|O65727.1|ERG11_BRANA		110	5e-24	RecName: Full=Squalene monooxygenase 1,1; AltName: Full=Squalene epoxidase 1,1; Short=SE 1,1 >gi|3123354|emb|CAA06773.1| squalene epoxidase homologue [Brassica napus]
Unigene37895_WT	178	593	334.549	gi|298112878|gb|ADI58546.1|		122	2e-27	glutathione peroxidase 2 [Brassica napus]
Unigene380_WT	305	93	30.6202	gi|241740141|gb|ACS68196.1|		208	1e-53	cellulose synthase 6.1 catalytic subunit [Brassica napus]
Unigene38140_WT	178	1144	645.402	gi|33517365|gb|AAQ19995.1|		126	9e-29	calreticulin 3 [Brassica rapa subsp. pekinensis]
Unigene3817_WT	227	51	22.5615	gi|222840528|gb|ACM68703.1|		50.4	6e-06	lycopene epsilon-cyclase [Brassica rapa subsp. pekinensis]
Unigene38403_WT	179	58	32.5386	gi|281426912|emb|CBI71384.1|		129	1e-29	APS reductase [Brassica oleracea var. italica]
Unigene38408_WT	179	56	31.4166	gi|87046113|gb|ABD17866.1|		121	2e-27	etiolation seedling like-RAN2 small Ras GTP-binding nuclear protein [Brassica napus]
Unigene38618_WT	179	5	2.8051	gi|28192642|gb|AAO27362.1|		93.6	6e-19	cystine lyase BOCL-3 [Brassica oleracea]
Unigene38648_WT	179	56	31.4166	gi|156901569|gb|ABU96774.1|		119	1e-26	bZIP transcription factor [Brassica juncea]
Unigene38715_WT	179	5	2.8051	gi|126201|sp|P29102.1|LEU3_BRANA		108	2e-23	RecName: Full=3-isopropylmalate dehydrogenase, chloroplastic; Short=3-IPM-DH; Short=IMDH; AltName: Full=Beta-IPM dehydrogenase; Flags: Precursor >gi|17827|emb|CAA42596.1| 3-isopropylmalate dehydrogenase [Brassica napus]
Unigene38892_WT	180	86	47.9789	gi|27372773|gb|AAO03558.1|		122	1e-27	lipoxygenase 1 [Brassica napus]
Unigene38973_WT	180	40	22.3158	gi|6635381|gb|AAF19804.1|		114	3e-25	ABI1 protein [Brassica oleracea]
Unigene39138_WT	180	6	3.3474	gi|34922417|sp|O49809.2|MFPA_BRANA		110	4e-24	RecName: Full=Glyoxysomal fatty acid beta-oxidation multifunctional protein MFP-a; Includes: RecName: Full=Enoyl-CoA hydratase/3-2-trans-enoyl-CoA isomerase/3-hydroxybutyryl-CoA epimerase; Includes: RecName: Full=3-hydroxyacyl-CoA dehydrogenase >gi|2832898|emb|CAA04386.1| Tetrafunctional protein of glyoxysomal fatty acid beta-oxidation [Brassica napus]
Unigene39172_WT	180	22	12.2737	gi|171921117|gb|ACB59214.1|		60.1	8e-09	cytoplasmic thiosulfate:cyanide sulfur transferase [Brassica oleracea]
Unigene39411_WT	181	18	9.9866	gi|6651027|gb|AAF22135.1|AF127919_1		80.5	6e-15	high mobility group protein I/Y [Brassica napus]
Unigene39452_WT	181	239	132.6	gi|5081423|gb|AAD39374.1|AF118383_1		121	3e-27	plasma membrane intrinsic protein 2 [Brassica napus]
Unigene39679_WT	181	26	14.4251	gi|182676312|gb|ACB98704.1|		52.4	2e-06	phospholipase D gamma 1 [Brassica oleracea var. capitata]
Unigene39893_WT	182	25	13.7941	gi|89257688|gb|ABD65175.1|		58.5	2e-08	Streptomyces cyclase/dehydrase family protein [Brassica oleracea]
Unigene39916_WT	182	34	18.76	gi|15636781|gb|AAL02122.1|		115	1e-25	copper-transporting P-type ATPase [Brassica napus]
Unigene40137_WT	182	7	3.8623	gi|215512234|gb|ACJ68108.1|		78.6	2e-14	thionin precursor [Brassica napus]
Unigene40268_WT	182	148	81.661	gi|125656338|gb|ABN48559.1|		122	2e-27	chloroplast aspartate aminotransferase [Brassica juncea]
Unigene40326_WT	182	43	23.7258	gi|17224924|gb|AAL37170.1|AF319169_1		129	1e-29	CBL-interacting protein kinase [Brassica napus]
Unigene40333_WT	182	28	15.4494	gi|17224924|gb|AAL37170.1|AF319169_1		129	1e-29	CBL-interacting protein kinase [Brassica napus]
Unigene40346_WT	182	14	7.7247	gi|301133542|gb|ADK63393.1|		72.8	1e-12	C3HC4 type zinc finger protein [Brassica rapa]
Unigene40474_WT	183	42	23.0474	gi|155242084|gb|ABT18094.1|		124	3e-28	FERONIA receptor-like kinase [Brassica oleracea]
Unigene41108_WT	184	283	154.452	gi|148283778|gb|ABQ57389.1|		95.9	1e-19	class IV chitinase [Brassica juncea]
Unigene41254_WT	185	82	44.5109	gi|58743500|gb|AAW81741.1|		123	7e-28	Putative 2-isopropylmalate synthase [Brassica oleracea]
Unigene41379_WT	185	127	68.9376	gi|5689613|emb|CAB51903.1|		122	1e-27	cellulase; endo-1,4-beta-D-glucanase [Brassica napus]
Unigene41553_WT	185	71	38.5399	gi|5689613|emb|CAB51903.1|		120	4e-27	cellulase; endo-1,4-beta-D-glucanase [Brassica napus]
Unigene41588_WT	185	1337	725.745	gi|7378667|emb|CAB85467.1|		145	2e-34	chloroplast omega-3 fatty acid desaturase [Brassica juncea]
Unigene41600_WT	185	58	31.4833	gi|282154870|dbj|BAI60053.1|		140	6e-33	pheophorbide a oxygenase [Brassica oleracea]
Unigene41801_WT	185	148	80.3368	gi|282154870|dbj|BAI60053.1|		140	6e-33	pheophorbide a oxygenase [Brassica oleracea]
Unigene41826_WT	185	69	37.4543	gi|13487711|gb|AAK27685.1|AF347698_1		126	7e-29	ADP-glucose pyrophosphorylase large subunit [Brassica rapa subsp. pekinensis]
Unigene41980_WT	186	25	13.4974	gi|296784931|dbj|BAJ08162.1|		72.4	1e-12	ankyrin repeats protein [Brassica rapa subsp. chinensis]
Unigene42063_WT	186	1231	664.614	gi|91771913|gb|ABE60813.1|		135	1e-31	CLA1-like protein [Brassica rapa]
Unigene42166_WT	186	177	95.5619	gi|14764532|gb|AAK72107.1|		115	1e-25	monodehydroascorbate reductase [Brassica rapa subsp. pekinensis]
Unigene42328_WT	187	169	90.7548	gi|182676312|gb|ACB98704.1|		130	6e-30	phospholipase D gamma 1 [Brassica oleracea var. capitata]
Unigene42344_WT	187	51	27.3875	gi|81239125|gb|ABB60090.1|		120	6e-27	IAA-amino acid hydrolase 3 [Brassica rapa]
Unigene42403_WT	187	4	2.148	gi|3819699|emb|CAA08758.1|		122	1e-27	BnMAP4K alpha2 [Brassica napus]
Unigene42420_WT	187	6	3.2221	gi|89274230|gb|ABD65634.1|		73.9	5e-13	hypothetical protein 23.t00051 [Brassica oleracea]
Unigene42807_WT	188	653	348.803	gi|118763538|gb|ABC94638.2|		107	5e-23	basic glucanase [Brassica juncea]
Unigene42879_WT	188	296	158.11	gi|42601787|gb|AAS21632.1|		113	8e-25	voltage-dependent anion-selective channel protein [Brassica rapa]
Unigene42907_WT	188	7	3.7391	gi|72255633|gb|AAZ66951.1|		130	6e-30	117M18_32 [Brassica rapa]
Unigene431_WT	869	438	50.6149	gi|1143711|gb|AAA84891.1|		392	1e-108	non-green plastid inner envelope membrane protein precursor [Brassica oleracea var. botrytis]
Unigene43262_WT	189	519	275.759	gi|170177800|gb|ACB10396.1|		133	6e-31	aquaporin [Brassica juncea]
Unigene43392_WT	189	5	2.6566	gi|72255634|gb|AAZ66952.1|		75.5	2e-13	117M18_33 [Brassica rapa]
Unigene43440_WT	189	180	95.639	gi|5902715|sp|Q39315.1|ACBP_BRANA		54.7	3e-07	RecName: Full=Acyl-CoA-binding protein; Short=ACBP >gi|509265|emb|CAA54390.1| acyl-CoA binding protein [Brassica napus]
Unigene43482_WT	189	60	31.8797	gi|171921096|gb|ACB59195.1|		126	9e-29	2-isopropylmalate synthase [Brassica oleracea]
Unigene4353_WT	245	210	86.0751	gi|120564548|gb|ABM30196.1|		100	4e-21	ribosomal large subunit structural protein [Brassica juncea]
Unigene43656_WT	190	62	32.769	gi|91694371|gb|ABE41833.1|		54.7	3e-07	caffeoyl-CoA 3-O-methyltransferase [Brassica rapa subsp. pekinensis]
Unigene43764_WT	190	56	29.5978	gi|4033351|emb|CAA11415.1|		135	1e-31	phosphoenolpyruvate carboxylase [Brassica juncea]
Unigene4385_WT	311	28	9.0411	gi|75706632|gb|ABA25867.1|		200	4e-51	mitochondrial pyruvate dehydrogenase kinase [Brassica napus] >gi|75706634|gb|ABA25868.1| mitochondrial pyruvate dehydrogenase kinase [Brassica napus]
Unigene44257_WT	191	50	26.2882	gi|71492979|gb|AAZ32751.1|		128	2e-29	calcium dependent kinase 5 [Brassica oleracea var. alboglabra]
Unigene44774_WT	192	93	48.6414	gi|6469683|gb|AAF13389.1|AF179861_1		114	4e-25	beta oxoacyl-ACP reductase [Brassica oleracea]
Unigene44778_WT	192	191	99.898	gi|62208141|gb|AAX77014.1|		132	1e-30	MLO1 [Brassica rapa]
Unigene45000_WT	193	4	2.0813	gi|544416|sp|Q05966.1|GRP10_BRANA		88.6	2e-17	RecName: Full=Glycine-rich RNA-binding protein 10 >gi|17819|emb|CAA78513.1| glycine-rich RNA binding protein [Brassica napus]
Unigene45329_WT	194	42	21.7406	gi|194354293|gb|ACF54628.1|		133	7e-31	yellow stripe-like protein 5.5 [Brassica juncea]
Unigene4534_WT	728	97	13.3803	gi|6069570|dbj|BAA85461.1|		174	7e-43	ORF-c [Brassica rapa]
Unigene45416_WT	194	97	50.2105	gi|1448941|gb|AAB04618.1|		96.3	1e-19	ypt-related protein [Brassica rapa subsp. campestris]
Unigene45793_WT	195	163	83.9416	gi|194244824|gb|ACF35206.1|		70.9	4e-12	COL1 [Brassica nigra] >gi|194244832|gb|ACF35210.1| COL1 [Brassica nigra] >gi|194244838|gb|ACF35213.1| COL1 [Brassica nigra]
Unigene45870_WT	195	152	78.2769	gi|14764532|gb|AAK72107.1|		119	1e-26	monodehydroascorbate reductase [Brassica rapa subsp. pekinensis]
Unigene45971_WT	195	83	42.7433	gi|119720774|gb|ABL97957.1|		70.5	6e-12	poly(A)-binding protein II-like [Brassica rapa]
Unigene45999_WT	195	83	42.7433	gi|125656344|gb|ABN48562.1|		137	3e-32	electron carrier [Brassica juncea]
Unigene46019_WT	195	254	130.805	gi|125656344|gb|ABN48562.1|		134	3e-31	electron carrier [Brassica juncea]
Unigene46498_WT	196	41	21.0064	gi|118197468|gb|ABK78697.1|		128	2e-29	peptidyl-prolyl cis-trans isomerase [Brassica rapa]
Unigene46499_WT	196	18	9.2223	gi|5777792|emb|CAB53509.1|		65.1	2e-10	histone H2A [Brassica napus]
Unigene47063_WT	198	330	167.368	gi|18266043|gb|AAL67434.1|AF458408_1		84.7	3e-16	glycine-rich protein [Brassica oleracea]
Unigene47695_WT	200	7	3.5147	gi|195970398|gb|ACG60686.1|		60.5	3e-12	En/Spm-related transposon protein [Brassica oleracea var. alboglabra]
Unigene47801_WT	200	81	40.6705	gi|13872714|emb|CAC37558.1|		85.5	2e-16	defensin [Brassica oleracea]
Unigene47987_WT	200	9	4.5189	gi|195970398|gb|ACG60686.1|		121	2e-27	En/Spm-related transposon protein [Brassica oleracea var. alboglabra]
Unigene4799_WT	235	27	11.5377	gi|182676312|gb|ACB98704.1|		89.4	1e-17	phospholipase D gamma 1 [Brassica oleracea var. capitata]
Unigene48024_WT	200	723	363.022	gi|14486393|gb|AAK62047.1|		63.5	7e-10	chitinase class 4-like protein [Brassica napus]
Unigene48084_WT	200	410	205.863	gi|300068297|dbj|BAJ10475.1|		136	9e-32	glyceraldehyde-3-phosphate dehydrogenase [Brassica rapa subsp. chinensis]
Unigene4817_WT	315	107	34.1113	gi|41367038|emb|CAF22024.1|		202	7e-52	amino acid permease [Brassica napus]
Unigene48299_WT	201	169	84.4336	gi|62900701|sp|Q94FZ9.1|PAP1_BRACM		94.4	7e-24	RecName: Full=Plastid lipid-associated protein 1, chloroplastic; Flags: Precursor >gi|14248554|gb|AAK57564.1| plastid-lipid associated protein PAP1 [Brassica rapa subsp. campestris]
Unigene48513_WT	202	85	42.2564	gi|164498974|gb|ABY59052.1|		137	3e-32	chloroplast ATP sulfurylase 1 precursor [Brassica oleracea]
Unigene48739_WT	202	38	18.8911	gi|164498974|gb|ABY59052.1|		135	1e-31	chloroplast ATP sulfurylase 1 precursor [Brassica oleracea]
Unigene4881_WT	346	91	26.4113	gi|18408777|ref|NP_564898.1|		102	2e-21	protein kinase family protein [Arabidopsis thaliana] >gi|3176663|gb|AAC18787.1| Contains similarity to S-receptor kinase 8 precursor gb|D38563 from Brassica rapa. ESTs gb|T88253 and gb|AA394649 come from this gene [Arabidopsis thaliana]
Unigene49109_WT	203	14	6.9256	gi|6069570|dbj|BAA85461.1|		80.9	4e-15	ORF-c [Brassica rapa]
Unigene49116_WT	203	776	383.875	gi|18091779|gb|AAL58071.1|		138	2e-32	sucrose transporter SUC1 [Brassica oleracea]
Unigene49391_WT	204	51	25.1052	gi|206574987|gb|ACI14403.1|		97.4	4e-20	WRKY6-1 transcription factor [Brassica napus]
Unigene49400_WT	204	7	3.4458	gi|6069485|dbj|BAA85454.1|		117	3e-26	S-locus protein 5 [Brassica rapa]
Unigene49689_WT	205	5	2.4493	gi|11934654|gb|AAG41763.1|AF153128_1		122	1e-27	p23 [Brassica napus]
Unigene49770_WT	205	27	13.2262	gi|189166076|gb|ACD79975.1|		142	2e-33	serine/threonine-protein kinase ATPK19/ATPK2 [Brassica rapa]
Unigene49923_WT	206	62	30.2238	gi|281426912|emb|CBI71384.1|		153	5e-37	APS reductase [Brassica oleracea var. italica]
Unigene49929_WT	206	195	95.0587	gi|14764532|gb|AAK72107.1|		128	2e-29	monodehydroascorbate reductase [Brassica rapa subsp. pekinensis]
Unigene50020_WT	206	119	58.0102	gi|261343270|gb|ACX70136.1|		142	1e-33	O-acetylserine(thiol)lyase isoform A6 [Brassica rapa subsp. chinensis]
Unigene50029_WT	206	23	11.2121	gi|15219031|ref|NP_175666.1|		145	1e-34	PLDALPHA2 (phosphlipase d alpha 2); phospholipase D [Arabidopsis thaliana] >gi|13124454|sp|Q9SSQ9.1|PLDA2_ARATH RecName: Full=Phospholipase D alpha 2; Short=AtPLDalpha2; Short=PLD alpha 2; AltName: Full=Choline phosphatase 2; AltName: Full=Phosphatidylcholine-hydrolyzing phospholipase D 2 >gi|5903048|gb|AAD55607.1|AC008016_17 Similar to gb|AF090445 phospholipase D1 from Brassica oleacea [Arabidop…
Unigene50045_WT	206	237	115.533	gi|20139962|sp|Q9XH45.1|RS7_BRAOL		97.8	3e-20	RecName: Full=40S ribosomal protein S7 >gi|5532505|gb|AAD44761.1|AF144752_1 40S ribosomal protein S7 homolog [Brassica oleracea]
Unigene50144_WT	206	360	175.493	gi|91771913|gb|ABE60813.1|		136	9e-32	CLA1-like protein [Brassica rapa]
Unigene50224_WT	206	287	139.907	gi|91771913|gb|ABE60813.1|		142	9e-34	CLA1-like protein [Brassica rapa]
Unigene50350_WT	207	8	3.881	gi|262400748|gb|ACY66237.1|		142	9e-34	ycf2 [Brassica napus] >gi|262400809|gb|ACY66298.1| Ycf2 [Brassica napus]
Unigene50593_WT	207	27	13.0984	gi|4033575|emb|CAA04610.1|		86.3	1e-16	APS reductase [Brassica juncea]
Unigene50968_WT	209	5	2.4024	gi|18091779|gb|AAL58071.1|		124	3e-28	sucrose transporter SUC1 [Brassica oleracea]
Unigene51148_WT	209	301	144.625	gi|170177800|gb|ACB10396.1|		140	3e-33	aquaporin [Brassica juncea]
Unigene51328_WT	210	76	36.3428	gi|28974492|gb|AAO61642.1|		61.2	3e-09	NAD-dependent isocitrate dehydrogenase alpha subunit [Brassica napus] >gi|28974494|gb|AAO61643.1| NAD-dependent isocitrate dehydrogenase alpha subunit [Brassica napus] >gi|28974496|gb|AAO61644.1| NAD-dependent isocitrate dehydrogenase alpha subunit [Brassica napus]
Unigene51671_WT	211	78	37.1224	gi|7110585|gb|AAF36996.1|AF236092_1		73.9	5e-13	isopentenyl pyrophosphate:dimethylallyl pyrophosphate isomerase [Brassica oleracea var. botrytis]
Unigene51818_WT	211	54	25.7002	gi|18408777|ref|NP_564898.1|		122	1e-27	protein kinase family protein [Arabidopsis thaliana] >gi|3176663|gb|AAC18787.1| Contains similarity to S-receptor kinase 8 precursor gb|D38563 from Brassica rapa. ESTs gb|T88253 and gb|AA394649 come from this gene [Arabidopsis thaliana]
Unigene51983_WT	212	787	372.789	gi|1066163|emb|CAA63598.1|		135	1e-31	glyoxysomal beta-ketoacyl-thiolase [Brassica napus]
Unigene52080_WT	212	139	65.8421	gi|146743233|gb|ABQ42862.1|		142	2e-33	LPAAT [Brassica juncea]
Unigene52128_WT	212	5	2.3684	gi|171921122|gb|ACB59218.1|		100	5e-21	leucine-rich repeat family protein [Brassica oleracea]
Unigene52146_WT	212	12	5.6842	gi|89257470|gb|ABD64961.1|		138	2e-32	hypothetical protein 25.t00068 [Brassica oleracea]
Unigene52484_WT	213	58	27.3447	gi|1143711|gb|AAA84891.1|		98.2	3e-20	non-green plastid inner envelope membrane protein precursor [Brassica oleracea var. botrytis]
Unigene52723_WT	214	325	152.508	gi|70671531|gb|AAZ06136.1|		141	3e-33	phosphoenolpyruvate carboxylase [Brassica napus]
Unigene52828_WT	215	16	7.4732	gi|15219031|ref|NP_175666.1|		102	1e-21	PLDALPHA2 (phosphlipase d alpha 2); phospholipase D [Arabidopsis thaliana] >gi|13124454|sp|Q9SSQ9.1|PLDA2_ARATH RecName: Full=Phospholipase D alpha 2; Short=AtPLDalpha2; Short=PLD alpha 2; AltName: Full=Choline phosphatase 2; AltName: Full=Phosphatidylcholine-hydrolyzing phospholipase D 2 >gi|5903048|gb|AAD55607.1|AC008016_17 Similar to gb|AF090445 phospholipase D1 from Brassica oleacea [Arabidop…
Unigene53014_WT	215	314	146.661	gi|187373137|gb|ACD03289.1|		149	1e-35	MPBQ methyltransferase [Brassica napus]
Unigene5305_WT	279	55	19.7963	gi|157849724|gb|ABV89645.1|		135	2e-31	auxin resistant 1 [Brassica rapa]
Unigene53389_WT	216	17	7.9035	gi|83032237|gb|ABB97035.1|		96.7	7e-20	ABC transporter-like protein [Brassica rapa]
Unigene53671_WT	217	347	160.581	gi|13124446|sp|P55939.2|PLDA2_BRAOC		151	2e-36	RecName: Full=Phospholipase D alpha 2; Short=PLD 2; AltName: Full=Choline phosphatase 2; AltName: Full=Phosphatidylcholine-hydrolyzing phospholipase D 2; Flags: Precursor >gi|3639087|gb|AAC78486.1| phospholipase D2 [Brassica oleracea var. capitata] >gi|3924621|gb|AAC79125.1| phospholipase D [Brassica oleracea var. capitata] >gi|4324971|gb|AAD17209.1| phospholipase D2 [Brassica oleracea var. capit…
Unigene53786_WT	218	31	14.28	gi|16755838|gb|AAL28108.1|AF432596_1		53.5	7e-07	resistance disease protein [Brassica oleracea]
Unigene53811_WT	218	174	80.1525	gi|50313237|gb|AAT74560.1|		154	4e-37	Lhcb6 protein [Brassica rapa subsp. pekinensis]
Unigene53878_WT	218	244	112.398	gi|50313237|gb|AAT74560.1|		154	4e-37	Lhcb6 protein [Brassica rapa subsp. pekinensis]
Unigene53914_WT	218	52	23.9536	gi|215274565|gb|ACJ65008.1|		108	1e-23	myo-inositol 1-phosphate synthase type 6 [Brassica napus]
Unigene53917_WT	218	804	370.36	gi|5052366|gb|AAD38521.1|AF139818_1		140	4e-33	33 kDa oxygen evolving protein of photosystem II [Brassica napus]
Unigene54047_WT	218	165	76.0067	gi|300068297|dbj|BAJ10475.1|		137	3e-32	glyceraldehyde-3-phosphate dehydrogenase [Brassica rapa subsp. chinensis]
Unigene54108_WT	219	277	127.016	gi|21832064|dbj|BAC05487.1|		145	2e-34	nucloside diphosphate kinase 2 [Brassica rapa]
Unigene54166_WT	219	99	45.3958	gi|215512234|gb|ACJ68108.1|		95.1	2e-19	thionin precursor [Brassica napus]
Unigene54190_WT	219	75	34.3907	gi|31322576|gb|AAP35053.1|		127	5e-29	NAC-domain protein 5-11 [Brassica napus]
Unigene5426_WT	276	22	8.0046	gi|82570061|gb|ABB83615.1|		62.8	1e-09	CA-responsive protein [Brassica oleracea]
Unigene5436_WT	562	151	26.9814	gi|110082570|dbj|BAE97370.1|		388	1e-107	endo-beta-mannosidase [Brassica oleracea]
Unigene54627_WT	221	10	4.5439	gi|9651933|gb|AAF91318.1|AF242848_1		149	1e-35	beta-ketoacyl-acyl carrier protein synthase [Brassica napus]
Unigene54746_WT	221	55	24.9916	gi|215274565|gb|ACJ65008.1|		115	1e-25	myo-inositol 1-phosphate synthase type 6 [Brassica napus]
Unigene54802_WT	221	100	45.4394	gi|4033353|emb|CAA11416.1|		126	7e-29	ATP sulfurylase [Brassica juncea]
Unigene54901_WT	221	9	4.0895	gi|89274205|gb|ABD65609.1|		54.3	4e-07	myb family transcription factor [Brassica oleracea]
Unigene55128_WT	222	1821	823.723	gi|23321203|gb|AAN23104.1|		143	5e-34	thaumatin-like protein [Brassica rapa subsp. pekinensis]
Unigene55222_WT	223	250	112.58	gi|270054998|dbj|BAI52729.1|		77.4	5e-14	inorganic pyrophosphatase [Brassica rapa subsp. chinensis]
Unigene55358_WT	224	8	3.5865	gi|20127124|gb|AAM10969.1|		88.2	3e-17	calmodulin-binding transcription activator [Brassica napus]
Unigene55487_WT	224	85	38.1062	gi|89274227|gb|ABD65631.1|		149	1e-35	Streptomyces cyclase/dehydrase family protein [Brassica oleracea]
Unigene55491_WT	224	10	4.4831	gi|119720750|gb|ABL97945.1|		73.9	5e-13	cold induced protein [Brassica rapa]
Unigene55517_WT	224	10	4.4831	gi|1213341|dbj|BAA05398.1|		157	3e-38	phosphoenolpyruvate carboxylase [Brassica napus]
Unigene55887_WT	226	394	175.07	gi|254029128|gb|ACT53402.1|		137	5e-32	protein phosphatase 2Ac [Brassica juncea]
Unigene55941_WT	226	156	69.3171	gi|4704613|gb|AAD28178.1|AF109695_1		79.3	1e-14	monodehydroascorbate reductase [Brassica juncea]
Unigene56130_WT	227	22	9.7324	gi|23304686|emb|CAD48302.1|		119	1e-26	MADS-box protein AGL3-a [Brassica oleracea var. botrytis]
Unigene56277_WT	227	68	30.0821	gi|194244906|gb|ACF35247.1|		63.2	9e-10	COL1 [Brassica nigra]
Unigene56558_WT	228	16	7.0471	gi|6635379|gb|AAF19802.1|		70.1	5e-15	N-myristoyl transferase [Brassica oleracea]
Unigene56665_WT	229	21	9.2089	gi|112253849|ref|YP_717105.1|		67.8	4e-11	hypothetical protein BrnapMp006 [Brassica napus] >gi|37591051|dbj|BAC98853.1| hypothetical protein [Brassica napus]
Unigene56797_WT	229	110	48.2372	gi|121550803|gb|ABM55735.1|		159	1e-38	nitrilase 4 [Brassica rapa]
Unigene56959_WT	230	20	8.7323	gi|301133574|gb|ADK63409.1|		157	4e-38	C3HC4 type zinc finger protein [Brassica rapa]
Unigene56961_WT	230	135	58.9428	gi|37731421|gb|AAO23119.1|		155	1e-37	ribosomal protein L2 [Brassica juncea]
Unigene57022_WT	230	6	2.6197	gi|72255605|gb|AAZ66923.1|		58.2	2e-15	117M18_4 [Brassica rapa]
Unigene57194_WT	231	138	59.9918	gi|6651027|gb|AAF22135.1|AF127919_1		116	9e-26	high mobility group protein I/Y [Brassica napus]
Unigene57294_WT	231	114	49.5584	gi|18266045|gb|AAL67435.1|AF458409_1		165	1e-40	deoxycytidine deaminase [Brassica oleracea]
Unigene57472_WT	232	43	18.6125	gi|119720800|gb|ABL97970.1|		111	2e-24	cytochrome-c oxidase [Brassica rapa]
Unigene57565_WT	233	102	43.9611	gi|270054998|dbj|BAI52729.1|		75.1	2e-13	inorganic pyrophosphatase [Brassica rapa subsp. chinensis]
Unigene57592_WT	233	1513	652.09	gi|18091779|gb|AAL58071.1|		148	2e-35	sucrose transporter SUC1 [Brassica oleracea]
Unigene57605_WT	233	6	2.5859	gi|189163712|gb|ACD77012.1|		127	3e-29	metal transporter protein [Brassica juncea]
Unigene5766_WT	267	57	21.4382	gi|78214842|gb|ABB36604.1|		161	3e-39	hairpin-induced 1-like protein NHL18B [Brassica napus]
Unigene57943_WT	234	21	9.0121	gi|6466851|gb|AAF13064.1|AF195511_1		159	7e-39	ATP sulfurylase precursor [Brassica oleracea var. botrytis]
Unigene58047_WT	235	1616	690.554	gi|259122789|gb|ACV92695.1|		145	1e-34	catalase [Brassica oleracea]
Unigene5806_WT	218	31	14.28	gi|18408777|ref|NP_564898.1|		67	6e-11	protein kinase family protein [Arabidopsis thaliana] >gi|3176663|gb|AAC18787.1| Contains similarity to S-receptor kinase 8 precursor gb|D38563 from Brassica rapa. ESTs gb|T88253 and gb|AA394649 come from this gene [Arabidopsis thaliana]
Unigene58088_WT	235	37	15.811	gi|7110585|gb|AAF36996.1|AF236092_1		71.2	3e-12	isopentenyl pyrophosphate:dimethylallyl pyrophosphate isomerase [Brassica oleracea var. botrytis]
Unigene58230_WT	235	244	104.267	gi|75306463|sp|Q94FA5.1|METK4_BRAJU		162	9e-40	RecName: Full=S-adenosylmethionine synthase 4; Short=AdoMet synthase 4; AltName: Full=Methionine adenosyltransferase 4; Short=MAT 4 >gi|14600070|gb|AAK71234.1| S-adenosylmethionine synthetase [Brassica juncea]
Unigene58359_WT	236	156	66.38	gi|78214842|gb|ABB36604.1|		157	5e-38	hairpin-induced 1-like protein NHL18B [Brassica napus]
Unigene58367_WT	236	65	27.6583	gi|171921103|gb|ACB59201.1|		127	5e-29	protein kinase family protein [Brassica oleracea]
Unigene58564_WT	237	35	14.8301	gi|294713686|gb|ADF30180.1|		157	5e-38	boron transporter [Brassica napus] >gi|294713702|gb|ADF30188.1| boron transporter [Brassica napus]
Unigene58574_WT	237	35	14.8301	gi|5777792|emb|CAB53509.1|		65.5	2e-10	histone H2A [Brassica napus]
Unigene59266_WT	240	503	210.466	gi|241740196|gb|ACS68205.1|		146	6e-35	ubiquitin 10.2 [Brassica napus]
Unigene59327_WT	240	260	108.789	gi|36957430|gb|AAQ87027.1|		155	1e-37	TOC33 [Brassica napus]
Unigene59369_WT	240	105	43.9342	gi|4588474|gb|AAD26119.1|AF108123_1		157	5e-38	phosphoinositide-specific phospholipase C [Brassica napus]
Unigene59601_WT	241	7	2.9168	gi|89257666|gb|ABD65153.1|		52	2e-06	SLL3 ORF2 protein [Brassica oleracea]
Unigene59682_WT	242	478	198.352	gi|241740072|gb|ACS68187.1|		164	3e-40	actin2.1 [Brassica napus]
Unigene59757_WT	242	72	29.8773	gi|82570055|gb|ABB83612.1|		127	3e-29	syntaxin-like protein [Brassica oleracea]
Unigene59802_WT	242	9	3.7347	gi|89257655|gb|ABD65142.1|		134	2e-31	palmitoyl protein thioesterase family protein [Brassica oleracea]
Unigene60078_WT	243	850	351.267	gi|14248550|gb|AAK57562.1|		82	2e-15	plastid-lipid associated protein PAP2 [Brassica rapa subsp. campestris]
Unigene60305_WT	245	85	34.8399	gi|290988843|gb|ADD71137.1|		108	1e-23	DELLA protein [Brassica napus]
Unigene60398_WT	245	1037	425.047	gi|1326165|gb|AAB03108.1|		161	2e-39	aspartic protease [Brassica napus]
Unigene60515_WT	245	12	4.9186	gi|4760708|dbj|BAA77394.1|		54.7	9e-09	SAE1-S9-protein [Brassica rapa]
Unigene60543_WT	246	13	5.3068	gi|5824350|emb|CAB54520.1|		156	8e-38	MAP3K epsilon 1 protein kinase [Brassica napus]
Unigene60673_WT	246	81	33.0654	gi|116267545|dbj|BAF35569.1|		76.6	8e-14	chitinase [Brassica rapa subsp. pekinensis]
Unigene60836_WT	247	111	45.1285	gi|215512234|gb|ACJ68108.1|		52.4	2e-06	thionin precursor [Brassica napus]
Unigene60908_WT	248	12	4.8591	gi|6069576|dbj|BAA85462.1|		90.9	4e-18	transposon-like ORF [Brassica rapa]
Unigene61060_WT	248	711	287.901	gi|89077587|gb|ABD60317.1|		163	5e-40	chloroplast pheophorbide a oxygenase PaO1 [Brassica napus]
Unigene61073_WT	248	1804	730.482	gi|33517365|gb|AAQ19995.1|		158	2e-38	calreticulin 3 [Brassica rapa subsp. pekinensis]
Unigene61301_WT	249	19	7.6626	gi|89257679|gb|ABD65166.1|		73.2	9e-13	F-box domain containing protein [Brassica oleracea]
Unigene6131_WT	328	100	30.6162	gi|562280|emb|CAA57724.1|		221	2e-57	1-aminocyclopropane-1-carboxylate synthase [Brassica oleracea]
Unigene61321_WT	250	579	232.575	gi|11135352|sp|Q9SQF4.1|SUI1_BRAOL		165	2e-40	RecName: Full=Protein translation factor SUI1 homolog; AltName: Full=Translation initiation factor nps45 >gi|6165638|gb|AAF04624.1|AF098672_1 translation initiation factor nps45 [Brassica oleracea]
Unigene61545_WT	251	203	81.217	gi|5689613|emb|CAB51903.1|		176	7e-44	cellulase; endo-1,4-beta-D-glucanase [Brassica napus]
Unigene61597_WT	251	13	5.2011	gi|195970394|gb|ACG60682.1|		114	3e-25	transposon-like ORF [Brassica oleracea var. alboglabra]
Unigene62008_WT	253	627	248.869	gi|37731421|gb|AAO23119.1|		142	2e-33	ribosomal protein L2 [Brassica juncea]
Unigene62013_WT	253	80	31.7537	gi|89257510|gb|ABD65000.1|		57	7e-08	hypothetical protein 26.t00020 [Brassica oleracea]
Unigene62101_WT	254	81	32.024	gi|435013|emb|CAA52070.1|		174	4e-43	acyl ACP thioesterase; oleoyl-[acyl-carrier protein] hydrolase [Brassica napus] >gi|1143404|emb|CAA61111.1| Acyl-ACP thioesterase [Brassica napus]
Unigene62246_WT	254	62	24.5122	gi|28974504|gb|AAO61648.1|		104	3e-22	NAD-dependent isocitrate dehydrogenase gamma subunit [Brassica napus] >gi|28974506|gb|AAO61649.1| NAD-dependent isocitrate dehydrogenase gamma subunit [Brassica napus] >gi|28974508|gb|AAO61650.1| NAD-dependent isocitrate dehydrogenase gamma subunit [Brassica napus]
Unigene62262_WT	255	70	27.5665	gi|157849660|gb|ABV89613.1|		148	2e-35	chitinase [Brassica rapa]
Unigene62347_WT	255	170	66.9473	gi|260515141|gb|ACX43273.1|		165	1e-40	GTP binding protein alpha subunit [Brassica napus]
Unigene62436_WT	255	348	137.045	gi|18395424|ref|NP_565289.1|		177	3e-44	ATUBC2 (UBIQUITING-CONJUGATING ENZYME 2); ubiquitin-protein ligase [Arabidopsis thaliana] >gi|297814522|ref|XP_002875144.1| ubiquiting-conjugating enzyme 2 [Arabidopsis lyrata subsp. lyrata] >gi|1174844|sp|P42745.1|UBC2_ARATH RecName: Full=Ubiquitin-conjugating enzyme E2 2; AltName: Full=Ubiquitin carrier protein 2; AltName: Full=Ubiquitin-conjugating enzyme E2-17 kDa 2; AltName: Full=Ubiquitin-p…
Unigene62449_WT	256	29	11.3758	gi|15219031|ref|NP_175666.1|		176	7e-44	PLDALPHA2 (phosphlipase d alpha 2); phospholipase D [Arabidopsis thaliana] >gi|13124454|sp|Q9SSQ9.1|PLDA2_ARATH RecName: Full=Phospholipase D alpha 2; Short=AtPLDalpha2; Short=PLD alpha 2; AltName: Full=Choline phosphatase 2; AltName: Full=Phosphatidylcholine-hydrolyzing phospholipase D 2 >gi|5903048|gb|AAD55607.1|AC008016_17 Similar to gb|AF090445 phospholipase D1 from Brassica oleacea [Arabidop…
Unigene6246_WT	239	51	21.4287	gi|11192007|gb|AAG32924.1|AF188641_1		153	7e-37	HMG-CoA synthase [Brassica juncea]
Unigene62502_WT	256	11	4.315	gi|6069570|dbj|BAA85461.1|		104	3e-22	ORF-c [Brassica rapa]
Unigene62634_WT	256	62	24.3207	gi|72384499|gb|AAZ67615.1|		151	2e-36	80A08_30 [Brassica rapa subsp. pekinensis]
Unigene62644_WT	257	157	61.3467	gi|222840528|gb|ACM68703.1|		171	3e-42	lycopene epsilon-cyclase [Brassica rapa subsp. pekinensis]
Unigene62819_WT	257	15	5.8611	gi|18408777|ref|NP_564898.1|		105	2e-22	protein kinase family protein [Arabidopsis thaliana] >gi|3176663|gb|AAC18787.1| Contains similarity to S-receptor kinase 8 precursor gb|D38563 from Brassica rapa. ESTs gb|T88253 and gb|AA394649 come from this gene [Arabidopsis thaliana]
Unigene62864_WT	257	953	372.378	gi|262400792|gb|ACY66281.1|		82	2e-15	RNA polymerase alpha subunit [Brassica napus]
Unigene62952_WT	258	230	89.5226	gi|23321185|gb|AAN23095.1|		162	8e-40	33 kDa secretory protein-like protein [Brassica rapa subsp. pekinensis]
Unigene63218_WT	260	965	372.716	gi|170177800|gb|ACB10396.1|		169	1e-41	aquaporin [Brassica juncea]
Unigene63260_WT	260	97	37.4648	gi|301133554|gb|ADK63399.1|		177	3e-44	C3HC4 type zinc finger protein [Brassica rapa]
Unigene6358_WT	224	63	28.2434	gi|18266049|gb|AAL67437.1|AF458411_1		110	6e-24	myrosinase precursor [Brassica oleracea]
Unigene63607_WT	262	19	7.2824	gi|121550803|gb|ABM55735.1|		91.7	2e-18	nitrilase 4 [Brassica rapa]
Unigene63669_WT	263	96	36.6556	gi|58743496|gb|AAW81737.1|		179	1e-44	Putative finger family protein [Brassica oleracea]
Unigene64384_WT	267	142	53.4074	gi|31322568|gb|AAP35049.1|		60.8	5e-09	NAC-domain protein 3 [Brassica napus]
Unigene64485_WT	267	22	8.2744	gi|15219031|ref|NP_175666.1|		181	3e-45	PLDALPHA2 (phosphlipase d alpha 2); phospholipase D [Arabidopsis thaliana] >gi|13124454|sp|Q9SSQ9.1|PLDA2_ARATH RecName: Full=Phospholipase D alpha 2; Short=AtPLDalpha2; Short=PLD alpha 2; AltName: Full=Choline phosphatase 2; AltName: Full=Phosphatidylcholine-hydrolyzing phospholipase D 2 >gi|5903048|gb|AAD55607.1|AC008016_17 Similar to gb|AF090445 phospholipase D1 from Brassica oleacea [Arabidop…
Unigene64791_WT	269	779	290.81	gi|7525066|ref|NP_051091.1|		167	3e-41	ribosomal protein S11 [Arabidopsis thaliana] >gi|139387285|ref|YP_001123406.1| ribosomal protein S11 [Capsella bursa-pastoris] >gi|139388943|ref|YP_001123670.1| ribosomal protein S11 [Lepidium virginicum] >gi|139389451|ref|YP_001123148.1| ribosomal protein S11 [Olimarabidopsis pumila] >gi|139389834|ref|YP_001123495.1| ribosomal protein S11 [Crucihimalaya wallichii] >gi|139390185|ref|YP_001123758.…
Unigene65041_WT	271	11	4.0761	gi|241740134|gb|ACS68195.1|		194	2e-49	cellulose synthase 5.1 catalytic subunit [Brassica napus]
Unigene65103_WT	271	310	114.873	gi|54043095|gb|AAV28535.1|		171	2e-42	glycolate oxidase [Brassica napus]
Unigene65161_WT	271	583	216.035	gi|300433289|gb|ADK13090.1|		110	4e-24	annexin 1 [Brassica napus]
Unigene65204_WT	272	802	296.094	gi|75149864|sp|Q85WB7.1|GSA_BRANA		186	6e-47	RecName: Full=Glutamate-1-semialdehyde 2,1-aminomutase, chloroplastic; Short=GSA; AltName: Full=Glutamate-1-semialdehyde aminotransferase; Short=GSA-AT; Flags: Precursor >gi|28972461|gb|AAO63782.1|AF364595_1 glutamate 1-semialdehyde aminotransferase enzyme [Brassica napus]
Unigene65209_WT	272	3080	1137.12	gi|3914442|sp|O04006.1|PSAH_BRARA		184	2e-46	RecName: Full=Photosystem I reaction center subunit VI, chloroplastic; Short=PSI-H; AltName: Full=Light-harvesting complex I 11 kDa protein; Flags: Precursor >gi|1916350|gb|AAB51159.1| PSI-H subunit [Brassica rapa]
Unigene65251_WT	272	954	352.212	gi|238915409|gb|ACR78201.1|		177	3e-44	actin 1 [Brassica rapa subsp. pekinensis]
Unigene65362_WT	273	17	6.2533	gi|83032241|gb|ABB97036.1|		134	3e-31	ABC transporter-like protein [Brassica rapa]
Unigene65467_WT	274	503	184.35	gi|121483553|gb|ABM54168.1|		70.9	4e-12	PSII 10Kd peptide [Brassica juncea]
Unigene6556_WT	251	31	12.4026	gi|18266047|gb|AAL67436.1|AF458410_1		106	9e-23	auxin-repressed protein [Brassica oleracea]
Unigene6558_WT	486	175	36.1598	gi|146447410|gb|ABQ41358.1|		245	1e-64	mitochondrial dihydroorotase [Brassica napus]
Unigene65631_WT	275	366	133.651	gi|289374|gb|AAA33004.1|		186	6e-47	serine/threonine protein kinase [Brassica napus] >gi|1097354|prf||2113401B protein kinase
Unigene65705_WT	275	9	3.2865	gi|112253866|ref|YP_717122.1|		181	3e-45	ribosomal protein S7 [Brassica napus] >gi|37591068|dbj|BAC98870.1| ribosomal protein S7 [Brassica napus]
Unigene65712_WT	275	866	316.235	gi|297787439|gb|ADI52861.1|		167	3e-41	chloroplast beta-carbonic anhydrase [Brassica napus]
Unigene65770_WT	275	18	6.573	gi|157011953|ref|NP_051060.2|		112	2e-24	photosystem I assembly protein Ycf3 [Arabidopsis thaliana] >gi|157011963|ref|YP_001123638.2| photosystem I assembly protein Ycf3 [Lepidium virginicum] >gi|157011964|ref|YP_001123815.2| photosystem I assembly protein Ycf3 [Nasturtium officinale] >gi|157011967|ref|YP_001123463.2| photosystem I assembly protein Ycf3 [Crucihimalaya wallichii] >gi|157011971|ref|YP_001123726.2| photosystem I assembly p…
Unigene65776_WT	275	688	251.235	gi|215512234|gb|ACJ68108.1|		132	1e-30	thionin precursor [Brassica napus]
Unigene66028_WT	278	510	184.226	gi|241740196|gb|ACS68205.1|		180	4e-45	ubiquitin 10.2 [Brassica napus]
Unigene6617_WT	243	10	4.1326	gi|18266047|gb|AAL67436.1|AF458410_1		103	8e-22	auxin-repressed protein [Brassica oleracea]
Unigene6641_WT	268	63	23.6064	gi|121550803|gb|ABM55735.1|		174	2e-43	nitrilase 4 [Brassica rapa]
Unigene66465_WT	281	250	89.3425	gi|211926828|dbj|BAG82627.1|		165	2e-40	heat shock protein [Brassica rapa subsp. chinensis]
Unigene66531_WT	281	28	10.0064	gi|1589913|gb|AAB67995.1|		191	2e-48	ATP-sulfurylase precursor [Brassica oleracea]
Unigene66682_WT	282	20	7.1221	gi|1469223|emb|CAA99171.1|		182	1e-45	glycine-rich protein [Brassica oleracea var. alboglabra]
Unigene6670_WT	588	231	39.4511	gi|25090053|sp|Q41247.3|AL7A1_BRANA		279	2e-99	RecName: Full=Aldehyde dehydrogenase family 7 member A1; AltName: Full=Antiquitin-1; AltName: Full=Brassica turgor-responsive/drought-induced gene 26 protein; Short=Btg-26 >gi|913941|gb|AAB33843.1| aldehyde dehydrogenase homolog [Brassica napus]
Unigene66774_WT	283	1411	500.685	gi|241740072|gb|ACS68187.1|		188	2e-47	actin2.1 [Brassica napus]
Unigene66786_WT	283	15	5.3227	gi|72255608|gb|AAZ66926.1|		149	7e-36	117M18_7 [Brassica rapa]
Unigene6684_WT	375	31	8.3015	gi|72255620|gb|AAZ66938.1|		212	9e-55	117M18_19 [Brassica rapa]
Unigene67359_WT	287	343	120.015	gi|110468069|gb|ABG74911.1|		195	2e-49	AtSK12-like protein [Brassica napus]
Unigene67649_WT	290	95	32.8965	gi|34922417|sp|O49809.2|MFPA_BRANA		182	8e-46	RecName: Full=Glyoxysomal fatty acid beta-oxidation multifunctional protein MFP-a; Includes: RecName: Full=Enoyl-CoA hydratase/3-2-trans-enoyl-CoA isomerase/3-hydroxybutyryl-CoA epimerase; Includes: RecName: Full=3-hydroxyacyl-CoA dehydrogenase >gi|2832898|emb|CAA04386.1| Tetrafunctional protein of glyoxysomal fatty acid beta-oxidation [Brassica napus]
Unigene67668_WT	290	74	25.6247	gi|238915411|gb|ACR56738.1|		184	3e-46	trans-2,3-enoyl-CoA reductase [Brassica napus] >gi|238915413|gb|ACR56737.1| trans-2,3-enoyl-CoA reductase [Brassica napus]
Unigene67928_WT	292	3202	1101.19	gi|15214300|sp|Q9ZSR8.1|RSSA_BRANA		186	9e-47	RecName: Full=40S ribosomal protein SA; AltName: Full=Laminin receptor-like protein; AltName: Full=p40 >gi|3769681|gb|AAC97937.1| laminin receptor-like protein [Brassica napus]
Unigene68104_WT	294	881	300.921	gi|125656346|gb|ABN48563.1|		158	2e-38	chloroplast PSI type III chlorophyll a/b-binding protein [Brassica juncea]
Unigene68159_WT	295	37	12.5952	gi|139387264|ref|YP_001123385.1|		209	1e-53	envelope membrane protein [Capsella bursa-pastoris] >gi|139389430|ref|YP_001123127.1| envelope membrane protein [Olimarabidopsis pumila] >gi|152013402|sp|A4QKK4.1|CEMA_CAPBU RecName: Full=Chloroplast envelope membrane protein >gi|152013411|sp|A4QJU5.1|CEMA_OLIPU RecName: Full=Chloroplast envelope membrane protein >gi|134286324|dbj|BAF49951.1| chloroplast envelope membrane protein A [Olimarabidops…
Unigene68265_WT	296	144	48.8535	gi|4033577|emb|CAA04611.1|		205	1e-52	APS reductase [Brassica juncea]
Unigene68267_WT	296	1452	492.606	gi|15281775|gb|AAK94425.1|AF398144_1		149	1e-35	60S ribosomal protein L144 [Brassica rapa subsp. pekinensis]
Unigene68345_WT	296	485	164.541	gi|17865468|sp|Q9M462.1|GLGS_BRANA		210	5e-54	RecName: Full=Glucose-1-phosphate adenylyltransferase small subunit, chloroplastic; AltName: Full=ADP-glucose pyrophosphorylase; AltName: Full=ADP-glucose synthase; AltName: Full=AGPase B; AltName: Full=Alpha-D-glucose-1-phosphate adenyl transferase; Flags: Precursor >gi|7688095|emb|CAB89863.1| ADP-glucose pyrophosphorylase small subunit [Brassica napus]
Unigene68548_WT	298	55	18.5341	gi|82879859|gb|ABB92566.1|		53.9	5e-07	peroxisomal import receptor PTS2 [Brassica napus]
Unigene68836_WT	301	12	4.0035	gi|171921127|gb|ACB59223.1|		77.4	5e-14	glutathione S-transferase [Brassica oleracea]
Unigene68849_WT	301	1001	333.958	gi|15281777|gb|AAK94426.1|AF398145_1		193	5e-49	LYTB-like protein 1 [Brassica rapa subsp. pekinensis]
Unigene68885_WT	301	47	15.6804	gi|215512234|gb|ACJ68108.1|		142	1e-33	thionin precursor [Brassica napus]
Unigene6908_WT	224	21	9.4145	gi|18408777|ref|NP_564898.1|		67	6e-11	protein kinase family protein [Arabidopsis thaliana] >gi|3176663|gb|AAC18787.1| Contains similarity to S-receptor kinase 8 precursor gb|D38563 from Brassica rapa. ESTs gb|T88253 and gb|AA394649 come from this gene [Arabidopsis thaliana]
Unigene69126_WT	303	144	47.7248	gi|157849724|gb|ABV89645.1|		194	2e-49	auxin resistant 1 [Brassica rapa]
Unigene69178_WT	304	1414	467.09	gi|262400803|gb|ACY66292.1|		148	2e-35	ribosomal protein S3 [Brassica napus]
Unigene69291_WT	305	22	7.2435	gi|301133548|gb|ADK63396.1|		55.8	1e-07	B-box type zinc finger protein [Brassica rapa]
Unigene69327_WT	305	830	273.277	gi|18141287|gb|AAL60581.1|AF454959_1		122	8e-32	senescence-associated cysteine protease [Brassica oleracea]
Unigene6955_WT	518	168	32.569	gi|82879859|gb|ABB92566.1|		206	1e-52	peroxisomal import receptor PTS2 [Brassica napus]
Unigene696_WT	376	227	60.6265	gi|24210533|gb|AAN51933.1|AF337544_1		177	3e-44	chlorophyllase 1 [Brassica oleracea]
Unigene69611_WT	308	1850	603.178	gi|18958257|dbj|BAB85607.1|		130	6e-30	kinetochore protein [Brassica juncea]
Unigene69635_WT	308	22	7.1729	gi|89257666|gb|ABD65153.1|		63.9	5e-10	SLL3 ORF2 protein [Brassica oleracea]
Unigene69710_WT	309	39	12.6745	gi|89257666|gb|ABD65153.1|		67	6e-11	SLL3 ORF2 protein [Brassica oleracea]
Unigene69729_WT	309	257	83.5217	gi|164498974|gb|ABY59052.1|		196	7e-50	chloroplast ATP sulfurylase 1 precursor [Brassica oleracea]
Unigene69745_WT	309	36	11.6995	gi|15219031|ref|NP_175666.1|		211	3e-54	PLDALPHA2 (phosphlipase d alpha 2); phospholipase D [Arabidopsis thaliana] >gi|13124454|sp|Q9SSQ9.1|PLDA2_ARATH RecName: Full=Phospholipase D alpha 2; Short=AtPLDalpha2; Short=PLD alpha 2; AltName: Full=Choline phosphatase 2; AltName: Full=Phosphatidylcholine-hydrolyzing phospholipase D 2 >gi|5903048|gb|AAD55607.1|AC008016_17 Similar to gb|AF090445 phospholipase D1 from Brassica oleacea [Arabidop…
Unigene69774_WT	309	163	52.9729	gi|17821|emb|CAA78762.1|		154	3e-37	glycine-rich_protein_(aa1-291) [Brassica napus]
Unigene70013_WT	312	1525	490.84	gi|3914442|sp|O04006.1|PSAH_BRARA		205	1e-52	RecName: Full=Photosystem I reaction center subunit VI, chloroplastic; Short=PSI-H; AltName: Full=Light-harvesting complex I 11 kDa protein; Flags: Precursor >gi|1916350|gb|AAB51159.1| PSI-H subunit [Brassica rapa]
Unigene70035_WT	312	46	14.8057	gi|215512234|gb|ACJ68108.1|		116	9e-26	thionin precursor [Brassica napus]
Unigene70263_WT	315	115	36.6616	gi|114324485|gb|ABI63585.1|		205	1e-52	biotin synthase [Brassica rapa subsp. pekinensis]
Unigene70336_WT	315	34	10.8391	gi|112253875|ref|YP_717130.1|		126	7e-29	cytochrome c oxidase subunit 2 [Brassica napus] >gi|37591077|dbj|BAC98879.1| cytochrome c oxidase subunit 2 [Brassica napus]
Unigene70462_WT	317	14	4.435	gi|241740113|gb|ACS68192.1|		70.9	4e-12	cellulose synthase 3.1 catalytic subunit [Brassica napus]
Unigene70497_WT	317	64	20.2743	gi|22095655|sp|O49230.1|ETR1_BRAOL		209	8e-54	RecName: Full=Ethylene receptor 1 >gi|2896029|gb|AAC39497.1| ethylene receptor [Brassica oleracea]
Unigene70562_WT	318	79	24.9474	gi|121550803|gb|ABM55735.1|		202	1e-51	nitrilase 4 [Brassica rapa]
Unigene7066_WT	241	12	5.0002	gi|215512234|gb|ACJ68108.1|		55.5	2e-07	thionin precursor [Brassica napus]
Unigene70680_WT	319	50	15.74	gi|193890897|gb|ACF28611.1|		217	4e-56	yellow stripe-like protein 5.6 [Brassica juncea]
Unigene70701_WT	320	163	51.1519	gi|241740141|gb|ACS68196.1|		216	5e-56	cellulose synthase 6.1 catalytic subunit [Brassica napus]
Unigene70767_WT	320	64	20.0842	gi|72255620|gb|AAZ66938.1|		201	2e-51	117M18_19 [Brassica rapa]
Unigene70828_WT	321	251	78.5223	gi|72255627|gb|AAZ66945.1|		214	2e-55	117M18_26 [Brassica rapa]
Unigene70841_WT	321	455	142.341	gi|189477320|gb|ACE00235.1|		53.9	6e-07	cytoplasmic male sterility protein 60 [Brassica oleracea var. capitata]
Unigene70945_WT	322	43	13.4103	gi|72384499|gb|AAZ67615.1|		199	1e-50	80A08_30 [Brassica rapa subsp. pekinensis]
Unigene71116_WT	324	14	4.3392	gi|31790099|gb|AAP58394.1|		129	1e-29	glutathione S-transferase 4 [Brassica juncea]
Unigene71173_WT	325	23	7.1067	gi|6069570|dbj|BAA85461.1|		145	1e-34	ORF-c [Brassica rapa]
Unigene71210_WT	325	81	25.028	gi|15636781|gb|AAL02122.1|		204	3e-52	copper-transporting P-type ATPase [Brassica napus]
Unigene71289_WT	326	29	8.9332	gi|15219031|ref|NP_175666.1|		229	6e-60	PLDALPHA2 (phosphlipase d alpha 2); phospholipase D [Arabidopsis thaliana] >gi|13124454|sp|Q9SSQ9.1|PLDA2_ARATH RecName: Full=Phospholipase D alpha 2; Short=AtPLDalpha2; Short=PLD alpha 2; AltName: Full=Choline phosphatase 2; AltName: Full=Phosphatidylcholine-hydrolyzing phospholipase D 2 >gi|5903048|gb|AAD55607.1|AC008016_17 Similar to gb|AF090445 phospholipase D1 from Brassica oleacea [Arabidop…
Unigene71329_WT	326	748	230.414	gi|91694371|gb|ABE41833.1|		218	2e-56	caffeoyl-CoA 3-O-methyltransferase [Brassica rapa subsp. pekinensis]
Unigene71363_WT	327	71	21.8039	gi|23321215|gb|AAN23110.1|		98.2	3e-20	thiJ-like protein [Brassica rapa subsp. pekinensis]
Unigene71545_WT	329	392	119.65	gi|256600184|gb|ACV04806.1|		229	6e-60	ATP sulfurylase 4 [Brassica napus]
Unigene71605_WT	330	645	196.277	gi|157890964|dbj|BAF81523.1|		227	4e-59	GDP dissociation inhibitor [Brassica rapa]
Unigene71640_WT	330	22	6.6947	gi|112253871|ref|YP_717127.1|		222	9e-58	maturase-related protein [Brassica napus] >gi|37591073|dbj|BAC98875.1| maturase-related protein [Brassica napus]
Unigene71875_WT	333	18	5.4282	gi|215512234|gb|ACJ68108.1|		136	7e-32	thionin precursor [Brassica napus]
Unigene72013_WT	335	321	96.2243	gi|34922417|sp|O49809.2|MFPA_BRANA		204	2e-52	RecName: Full=Glyoxysomal fatty acid beta-oxidation multifunctional protein MFP-a; Includes: RecName: Full=Enoyl-CoA hydratase/3-2-trans-enoyl-CoA isomerase/3-hydroxybutyryl-CoA epimerase; Includes: RecName: Full=3-hydroxyacyl-CoA dehydrogenase >gi|2832898|emb|CAA04386.1| Tetrafunctional protein of glyoxysomal fatty acid beta-oxidation [Brassica napus]
Unigene72133_WT	336	13	3.8853	gi|89257537|gb|ABD65027.1|		51.2	4e-06	heat shock protein -related [Brassica oleracea]
Unigene72464_WT	341	121	35.6333	gi|1448941|gb|AAB04618.1|		228	2e-59	ypt-related protein [Brassica rapa subsp. campestris]
Unigene72513_WT	341	1043	307.153	gi|85363078|gb|ABC69917.1|		225	1e-58	phenylalanine ammonia-lyase [Brassica napus]
Unigene72533_WT	342	363	106.587	gi|1617270|emb|CAA64327.1|		226	8e-59	acyl-CoA synthetase [Brassica napus]
Unigene72642_WT	343	42	12.2964	gi|72255608|gb|AAZ66926.1|		162	9e-40	117M18_7 [Brassica rapa]
Unigene72671_WT	344	257	75.0238	gi|157849660|gb|ABV89613.1|		155	2e-37	chitinase [Brassica rapa]
Unigene73527_WT	356	84	23.6948	gi|31790109|gb|AAP58356.1|		219	6e-57	cytoplasmic male sterility-associated cytochrome oxidase subunit I [Brassica juncea]
Unigene73616_WT	358	432	121.178	gi|281308392|gb|ADA58344.1|		191	2e-48	pseudo-response regulator 1b [Brassica rapa]
Unigene73895_WT	362	266	73.79	gi|89274230|gb|ABD65634.1|		122	1e-27	hypothetical protein 23.t00051 [Brassica oleracea]
Unigene74027_WT	365	1048	288.332	gi|270054998|dbj|BAI52729.1|		252	1e-66	inorganic pyrophosphatase [Brassica rapa subsp. chinensis]
Unigene74150_WT	367	54	14.7758	gi|164498974|gb|ABY59052.1|		245	1e-64	chloroplast ATP sulfurylase 1 precursor [Brassica oleracea]
Unigene74223_WT	368	355	96.8735	gi|3182922|sp|Q96361.3|ARF1_BRARP		251	1e-66	RecName: Full=ADP-ribosylation factor 1 >gi|1654142|gb|AAB17725.1| small GTP-binding protein ARF [Brassica rapa subsp. campestris]
Unigene74447_WT	373	51	13.7305	gi|171921117|gb|ACB59214.1|		170	4e-42	cytoplasmic thiosulfate:cyanide sulfur transferase [Brassica oleracea]
Unigene74678_WT	377	39	10.3884	gi|85539363|emb|CAJ44306.1|		102	2e-21	rapeseed glutamyl endopeptidase inhibitor [Brassica napus]
Unigene74734_WT	378	491	130.441	gi|27372775|gb|AAO03559.1|		165	2e-40	lipoxygenase 2 [Brassica napus]
Unigene74856_WT	380	204	53.9102	gi|123178|sp|P24226.1|HISX_BRAOC		243	5e-64	RecName: Full=Histidinol dehydrogenase, chloroplastic; Short=HDH; Flags: Precursor >gi|167142|gb|AAA32991.1| histidinol dehydrogenase [Brassica oleracea]
Unigene74931_WT	382	38	9.9895	gi|215512234|gb|ACJ68108.1|		180	5e-45	thionin precursor [Brassica napus]
Unigene7518_WT	252	7	2.7895	gi|157849752|gb|ABV89659.1|		132	1e-30	dehydration-responsive protein-related [Brassica rapa]
Unigene75280_WT	390	35	9.0121	gi|6635383|gb|AAF19805.1|		229	1e-59	EIF4A protein [Brassica oleracea]
Unigene75307_WT	391	144	36.9837	gi|46093469|dbj|BAD14931.1|		255	1e-67	thylakoid-bound ascorbate peroxidase [Brassica oleracea]
Unigene75698_WT	399	64	16.1076	gi|58743499|gb|AAW81740.1|		226	5e-59	Putative Expressed protein [Brassica oleracea]
Unigene7574_WT	222	3	1.357	gi|260779705|gb|ACX50462.1|		79	2e-25	metal tolerance protein 5 [Brassica juncea]
Unigene75801_WT	401	92	23.0392	gi|15636781|gb|AAL02122.1|		227	4e-59	copper-transporting P-type ATPase [Brassica napus]
Unigene76053_WT	407	68	16.778	gi|112490556|pdb|2F82|A		278	2e-74	Chain A, Hmg-Coa Synthase From Brassica Juncea In The Apo-Form >gi|112490558|pdb|2F9A|A Chain A, Hmg-Coa Synthase From Brassica Juncea In Complex With F-244 >gi|112490560|pdb|2FA0|A Chain A, Hmg-Coa Synthase From Brassica Juncea In Complex With Hmg- Coa And Covalently Bound To Hmg-Coa
Unigene76054_WT	407	217	53.5414	gi|139387273|ref|YP_001123394.1|		141	3e-33	ribosomal protein L33 [Capsella bursa-pastoris] >gi|139389822|ref|YP_001123483.1| ribosomal protein L33 [Crucihimalaya wallichii] >gi|139389971|ref|YP_001123571.1| ribosomal protein L33 [Draba nemorosa] >gi|218546838|sp|A4QKL3.1|RK33_CAPBU RecName: Full=50S ribosomal protein L33, chloroplastic >gi|218546843|sp|A4QKV2.1|RK33_CRUWA RecName: Full=50S ribosomal protein L33, chloroplastic >gi|21854685…
Unigene76338_WT	414	514	124.677	gi|238069187|gb|ACR40091.1|		258	2e-68	S-nitrosoglutathione reductase [Brassica juncea]
Unigene76648_WT	423	1582	375.57	gi|81176559|gb|ABB59548.1|		140	6e-33	defensin [Brassica juncea] >gi|81176561|gb|ABB59549.1| defensin [Brassica juncea]
Unigene76931_WT	431	116	27.0275	gi|6069504|dbj|BAA85457.1|		259	5e-69	S-locus protein 8 [Brassica rapa]
Unigene76953_WT	431	47	10.9508	gi|53850802|gb|AAU95462.1|		295	1e-79	mitogen-activated protein kinase 9 [Brassica napus]
Unigene77267_WT	440	321	73.2617	gi|89274230|gb|ABD65634.1|		82.4	1e-15	hypothetical protein 23.t00051 [Brassica oleracea]
Unigene77279_WT	440	108	24.6488	gi|290988843|gb|ADD71137.1|		288	1e-77	DELLA protein [Brassica napus]
Unigene77675_WT	451	38	8.4612	gi|6069570|dbj|BAA85461.1|		147	4e-35	ORF-c [Brassica rapa]
Unigene77720_WT	453	54	11.9707	gi|294478758|gb|ADE87483.1|		186	1e-46	eukaryotic release factor 1-1 [Brassica oleracea var. botrytis]
Unigene77899_WT	459	32	7.001	gi|112253871|ref|YP_717127.1|		301	2e-81	maturase-related protein [Brassica napus] >gi|37591073|dbj|BAC98875.1| maturase-related protein [Brassica napus]
Unigene78697_WT	488	832	171.209	gi|254029128|gb|ACT53402.1|		137	7e-32	protein phosphatase 2Ac [Brassica juncea]
Unigene78824_WT	493	96	19.5546	gi|15004984|dbj|BAB62170.1|		143	1e-33	glutamate dehydrogenase [Brassica napus] >gi|77019565|dbj|BAE45943.1| glutamate dehydrogenase 2 [Brassica napus]
Unigene78886_WT	495	465	94.3349	gi|82570055|gb|ABB83612.1|		277	5e-74	syntaxin-like protein [Brassica oleracea]
Unigene79146_WT	507	52	10.2996	gi|195970398|gb|ACG60686.1|		170	8e-42	En/Spm-related transposon protein [Brassica oleracea var. alboglabra]
Unigene79350_WT	516	2325	452.478	gi|7525075|ref|NP_051100.1|		191	5e-48	ribosomal protein L23 [Arabidopsis thaliana] >gi|7525098|ref|NP_051122.1| ribosomal protein L23 [Arabidopsis thaliana] >gi|139387294|ref|YP_001123415.1| ribosomal protein L23 [Capsella bursa-pastoris] >gi|139387319|ref|YP_001123439.1| ribosomal protein L23 [Capsella bursa-pastoris] >gi|139388952|ref|YP_001123679.1| ribosomal protein L23 [Lepidium virginicum] >gi|139388977|ref|YP_001123703.1| ribo…
Unigene7943_WT	387	61	15.8286	gi|215274565|gb|ACJ65008.1|		270	3e-72	myo-inositol 1-phosphate synthase type 6 [Brassica napus]
Unigene79437_WT	520	32	6.1798	gi|171921127|gb|ACB59223.1|		107	9e-23	glutathione S-transferase [Brassica oleracea]
Unigene80196_WT	560	2062	369.764	gi|241740072|gb|ACS68187.1|		366	1e-100	actin2.1 [Brassica napus]
Unigene80288_WT	566	194	34.4199	gi|261278032|gb|ACX61572.1|		372	1e-102	GTPase [Brassica juncea]
Unigene80356_WT	570	434	76.4609	gi|119720778|gb|ABL97959.1|		197	8e-50	ribosomal protein L7Ae-like [Brassica rapa]
Unigene80397_WT	572	1108	194.522	gi|116267545|dbj|BAF35569.1|		284	4e-76	chitinase [Brassica rapa subsp. pekinensis]
Unigene80436_WT	576	156	27.1974	gi|77378038|gb|ABA70760.1|		284	5e-76	baby boom interacting protein 2 [Brassica napus]
Unigene80654_WT	591	64	10.8747	gi|72255605|gb|AAZ66923.1|		79.3	3e-14	117M18_4 [Brassica rapa]
Unigene80776_WT	601	771	128.826	gi|72255627|gb|AAZ66945.1|		358	2e-98	117M18_26 [Brassica rapa]
Unigene80889_WT	612	65	10.6656	gi|215512234|gb|ACJ68108.1|		199	2e-50	thionin precursor [Brassica napus]
Unigene8104_WT	455	25	5.5176	gi|50363345|gb|AAT75352.1|		111	4e-49	laccase-like multicopper oxidase 19 [Brassica napus]
Unigene81073_WT	626	91	14.5979	gi|206574948|gb|ACI14387.1|		306	1e-82	WRKY20-1 transcription factor [Brassica napus]
Unigene81651_WT	687	1192	174.238	gi|34922417|sp|O49809.2|MFPA_BRANA		446	1e-125	RecName: Full=Glyoxysomal fatty acid beta-oxidation multifunctional protein MFP-a; Includes: RecName: Full=Enoyl-CoA hydratase/3-2-trans-enoyl-CoA isomerase/3-hydroxybutyryl-CoA epimerase; Includes: RecName: Full=3-hydroxyacyl-CoA dehydrogenase >gi|2832898|emb|CAA04386.1| Tetrafunctional protein of glyoxysomal fatty acid beta-oxidation [Brassica napus]
Unigene81655_WT	688	1533	223.758	gi|12697589|dbj|BAB21595.1|		452	1e-126	Tat binding protein like protein [Brassica rapa]
Unigene82097_WT	752	2057	274.689	gi|215274557|gb|ACJ65004.1|		481	1e-135	myo-inositol 1-phosphate synthase type 2 [Brassica napus]
Unigene83154_WT	1110	524	47.4059	gi|77378038|gb|ABA70760.1|		452	1e-126	baby boom interacting protein 2 [Brassica napus]
Unigene8382_WT	307	105	34.3459	gi|1169585|sp|P46267.1|F16P2_BRANA		57.4	5e-08	RecName: Full=Fructose-1,6-bisphosphatase, cytosolic; Short=FBPase; AltName: Full=D-fructose-1,6-bisphosphate 1-phosphohydrolase >gi|885894|gb|AAA82750.1| fructose 1,6-bisphosphatase [Brassica napus]
Unigene8949_WT	308	8	2.6083	gi|164375553|gb|ABY52943.1|		110	6e-33	argonaute/Zwille-like protein 1 [Brassica napus]
Unigene9325_WT	248	4	1.6197	gi|301133566|gb|ADK63405.1|		60.5	8e-10	C3HC4 type zinc finger protein [Brassica rapa]
Unigene9714_WT	374	32	8.5922	gi|206574948|gb|ACI14387.1|		96.3	1e-22	WRKY20-1 transcription factor [Brassica napus]
Unigene9863_WT	244	44	18.1087	gi|3688209|emb|CAA08997.1|		84.3	4e-16	MAP3K beta 1 protein kinase [Brassica napus]
Unigene9948_WT	273	48	17.6564	gi|171921117|gb|ACB59214.1|		177	3e-44	cytoplasmic thiosulfate:cyanide sulfur transferase [Brassica oleracea]
Unigene997_WT	804	568	70.9442	gi|33149230|gb|AAP96742.1|		306	2e-82	ThiJ-like protein [Brassica rapa subsp. pekinensis]

## Sheet: 190 disease resistant
Additional file 3. 722 unigenes annotated to Brassica and 190 annotated to Brassica disease resistance protein coding genes.
geneID	geneLength	WT_rawreads(9958078)	WT_RPKM	NR-ID	Brassica gene name	NR-Score	NR-Evalue	NR-annotation
Unigene34408_WT	171	5	2.9363	gi|227438259|gb|ACP30619.1|	BrCN1	96.3	1e-19	disease resistance protein [Brassica rapa subsp. pekinensis]
Unigene79592_WT	527	45	8.5748	gi|227438259|gb|ACP30619.1|	BrCN1	200	6e-51	disease resistance protein [Brassica rapa subsp. pekinensis]
Unigene81456_WT	665	49	7.3994	gi|227438259|gb|ACP30619.1|	BrCN1	286	2e-76	disease resistance protein [Brassica rapa subsp. pekinensis]
Unigene12660_WT	346	38	11.0289	gi|227438231|gb|ACP30605.1|	BrCNL3	182	1e-45	disease resistance protein [Brassica rapa subsp. pekinensis]
Unigene50796_WT	208	128	61.7975	gi|227438279|gb|ACP30629.1|	BrCNL6	88.6	2e-17	disease resistance protein [Brassica rapa subsp. pekinensis]
Unigene78859_WT	494	384	78.06	gi|227438279|gb|ACP30629.1|	BrCNL6	228	2e-59	disease resistance protein [Brassica rapa subsp. pekinensis]
Unigene32519_WT	168	57	34.0714	gi|227438281|gb|ACP30630.1|	BrCNL7	74.3	4e-13	disease resistance protein [Brassica rapa subsp. pekinensis]
Unigene53596_WT	217	7	3.2394	gi|227438291|gb|ACP30635.1|	BrCNL8	118	2e-26	disease resistance protein [Brassica rapa subsp. pekinensis]
Unigene73981_WT	362	2672	741.229	gi|227438295|gb|ACP30637.1|	BrCNL9	61.6	3e-09	disease resistance protein [Brassica rapa subsp. pekinensis]
Unigene20011_WT	150	2	1.3389	gi|227438217|gb|ACP30598.1|	BrNL12	91.7	2e-18	disease resistance protein [Brassica rapa subsp. pekinensis]
Unigene23447_WT	155	13	8.4224	gi|227438217|gb|ACP30598.1|	BrNL12	57.8	4e-08	disease resistance protein [Brassica rapa subsp. pekinensis]
Unigene3058_WT	628	69	11.0335	gi|227438217|gb|ACP30598.1|	BrNL12	238	4e-62	disease resistance protein [Brassica rapa subsp. pekinensis]
Unigene68429_WT	297	18	6.0861	gi|227438217|gb|ACP30598.1|	BrNL12	120	5e-27	disease resistance protein [Brassica rapa subsp. pekinensis]
Unigene70877_WT	321	15	4.6926	gi|227438217|gb|ACP30598.1|	BrNL12	159	9e-39	disease resistance protein [Brassica rapa subsp. pekinensis]
Unigene70904_WT	322	18	5.6136	gi|227438247|gb|ACP30613.1|	BrNL13	105	2e-22	disease resistance protein [Brassica rapa subsp. pekinensis]
Unigene25821_WT	158	1	0.6356	gi|227438289|gb|ACP30634.1|	BrNL16	67.4	5e-11	disease resistance protein [Brassica rapa subsp. pekinensis]
Unigene53365_WT	216	11	5.114	gi|227438289|gb|ACP30634.1|	BrNL16	88.2	3e-17	disease resistance protein [Brassica rapa subsp. pekinensis]
Unigene65890_WT	276	63	22.9222	gi|227438289|gb|ACP30634.1|	BrNL16	128	2e-29	disease resistance protein [Brassica rapa subsp. pekinensis]
Unigene72055_WT	335	54	16.1873	gi|227438289|gb|ACP30634.1|	BrNL16	92	2e-18	disease resistance protein [Brassica rapa subsp. pekinensis]
Unigene79884_WT	543	93	17.1992	gi|227438289|gb|ACP30634.1|	BrNL16	289	1e-77	disease resistance protein [Brassica rapa subsp. pekinensis]
Unigene81704_WT	694	108	15.6275	gi|227438289|gb|ACP30634.1|	BrNL16	365	1e-100	disease resistance protein [Brassica rapa subsp. pekinensis]
Unigene49370_WT	204	4	1.969	gi|227438125|gb|ACP30552.1|	BrNL17	100	4e-21	disease resistance protein [Brassica rapa subsp. pekinensis]
Unigene54278_WT	219	11	5.044	gi|227438125|gb|ACP30552.1|	BrNL17	58.5	2e-08	disease resistance protein [Brassica rapa subsp. pekinensis]
Unigene75940_WT	405	65	16.1169	gi|227438125|gb|ACP30552.1|	BrNL17	211	3e-54	disease resistance protein [Brassica rapa subsp. pekinensis]
Unigene77874_WT	458	21	4.6045	gi|227438125|gb|ACP30552.1|	BrNL17	234	4e-61	disease resistance protein [Brassica rapa subsp. pekinensis]
Unigene30878_WT	165	7	4.2603	gi|227438143|gb|ACP30561.1|	BrNL19	87.4	5e-17	disease resistance protein [Brassica rapa subsp. pekinensis]
Unigene31059_WT	165	3	1.8258	gi|227438143|gb|ACP30561.1|	BrNL19	91.3	3e-18	disease resistance protein [Brassica rapa subsp. pekinensis]
Unigene58857_WT	238	12	5.0632	gi|227438123|gb|ACP30551.1|	BrNL2	123	6e-28	disease resistance protein [Brassica rapa subsp. pekinensis]
Unigene22555_WT	153	2	1.3127	gi|227438189|gb|ACP30584.1|	BrNL21	58.5	2e-08	disease resistance protein [Brassica rapa subsp. pekinensis]
Unigene37877_WT	178	80	45.133	gi|227438189|gb|ACP30584.1|	BrNL21	58.2	3e-08	disease resistance protein [Brassica rapa subsp. pekinensis]
Unigene77713_WT	453	25	5.542	gi|227438189|gb|ACP30584.1|	BrNL21	196	6e-50	disease resistance protein [Brassica rapa subsp. pekinensis]
Unigene8253_WT	234	58	24.8907	gi|227438189|gb|ACP30584.1|	BrNL21	120	6e-27	disease resistance protein [Brassica rapa subsp. pekinensis]
Unigene20063_WT	150	65	43.5158	gi|227438233|gb|ACP30606.1|	BrNL22	56.2	1e-07	disease resistance protein [Brassica rapa subsp. pekinensis]
Unigene2757_WT	260	132	50.983	gi|227438233|gb|ACP30606.1|	BrNL22	156	6e-38	disease resistance protein [Brassica rapa subsp. pekinensis]
Unigene2820_WT	228	36	15.8559	gi|227438233|gb|ACP30606.1|	BrNL22	110	5e-24	disease resistance protein [Brassica rapa subsp. pekinensis]
Unigene29707_WT	163	47	28.9557	gi|227438233|gb|ACP30606.1|	BrNL22	80.9	4e-15	disease resistance protein [Brassica rapa subsp. pekinensis]
Unigene63139_WT	259	120	46.5271	gi|227438233|gb|ACP30606.1|	BrNL22	155	2e-37	disease resistance protein [Brassica rapa subsp. pekinensis]
Unigene52166_WT	212	7	3.3158	gi|227438155|gb|ACP30567.1|	BrNL5	116	9e-26	disease resistance protein [Brassica rapa subsp. pekinensis]
Unigene60842_WT	247	11	4.4722	gi|227438155|gb|ACP30567.1|	BrNL5	87	6e-17	disease resistance protein [Brassica rapa subsp. pekinensis]
Unigene18751_WT	562	26	4.6458	gi|227438187|gb|ACP30583.1|	BrNL9	114	3e-49	disease resistance protein [Brassica rapa subsp. pekinensis]
Unigene18898_WT	927	252	27.2989	gi|227438187|gb|ACP30583.1|	BrNL9	281	8e-75	disease resistance protein [Brassica rapa subsp. pekinensis]
Unigene19105_WT	1350	162	12.0505	gi|227438187|gb|ACP30583.1|	BrNL9	498	1e-140	disease resistance protein [Brassica rapa subsp. pekinensis]
Unigene19399_WT	1093	222	20.3966	gi|227438187|gb|ACP30583.1|	BrNL9	409	1e-113	disease resistance protein [Brassica rapa subsp. pekinensis]
Unigene70491_WT	317	19	6.0189	gi|227438187|gb|ACP30583.1|	BrNL9	88.6	2e-27	disease resistance protein [Brassica rapa subsp. pekinensis]
Unigene71089_WT	324	14	4.3392	gi|227438187|gb|ACP30583.1|	BrNL9	108	2e-23	disease resistance protein [Brassica rapa subsp. pekinensis]
Unigene82497_WT	829	96	11.629	gi|227438187|gb|ACP30583.1|	BrNL9	389	1e-107	disease resistance protein [Brassica rapa subsp. pekinensis]
Unigene83438_WT	1716	547	32.0107	gi|227438187|gb|ACP30583.1|	BrNL9	568	1e-161	disease resistance protein [Brassica rapa subsp. pekinensis]
Unigene36058_WT	174	18	10.3884	gi|227438271|gb|ACP30625.1|	BrTN2	81.3	3e-15	disease resistance protein [Brassica rapa subsp. pekinensis]
Unigene11799_WT	246	17	6.9397	gi|227438219|gb|ACP30599.1|	BrTNL1	115	1e-25	disease resistance protein [Brassica rapa subsp. pekinensis]
Unigene29025_WT	162	3	1.8596	gi|227438219|gb|ACP30599.1|	BrTNL1	108	3e-23	disease resistance protein [Brassica rapa subsp. pekinensis]
Unigene42611_WT	187	5	2.6851	gi|227438219|gb|ACP30599.1|	BrTNL1	68.6	2e-11	disease resistance protein [Brassica rapa subsp. pekinensis]
Unigene45816_WT	195	4	2.0599	gi|227438219|gb|ACP30599.1|	BrTNL1	105	2e-22	disease resistance protein [Brassica rapa subsp. pekinensis]
Unigene55464_WT	224	10	4.4831	gi|227438219|gb|ACP30599.1|	BrTNL1	85.5	2e-16	disease resistance protein [Brassica rapa subsp. pekinensis]
Unigene9356_WT	467	25	5.3759	gi|227438219|gb|ACP30599.1|	BrTNL1	125	1e-38	disease resistance protein [Brassica rapa subsp. pekinensis]
Unigene9709_WT	425	30	7.0885	gi|227438219|gb|ACP30599.1|	BrTNL1	216	6e-56	disease resistance protein [Brassica rapa subsp. pekinensis]
Unigene17385_WT	425	16	3.7806	gi|227438239|gb|ACP30609.1|	BrTNL10	194	3e-49	disease resistance protein [Brassica rapa subsp. pekinensis]
Unigene18363_WT	536	94	17.6111	gi|227438239|gb|ACP30609.1|	BrTNL10	78.2	5e-14	disease resistance protein [Brassica rapa subsp. pekinensis]
Unigene38989_WT	180	2	1.1158	gi|227438239|gb|ACP30609.1|	BrTNL10	82.4	1e-15	disease resistance protein [Brassica rapa subsp. pekinensis]
Unigene45111_WT	193	3	1.5609	gi|227438239|gb|ACP30609.1|	BrTNL10	92.4	1e-18	disease resistance protein [Brassica rapa subsp. pekinensis]
Unigene59305_WT	240	10	4.1842	gi|227438239|gb|ACP30609.1|	BrTNL10	107	6e-23	disease resistance protein [Brassica rapa subsp. pekinensis]
Unigene61244_WT	249	6	2.4198	gi|227438239|gb|ACP30609.1|	BrTNL10	113	8e-25	disease resistance protein [Brassica rapa subsp. pekinensis]
Unigene61872_WT	252	7	2.7895	gi|227438239|gb|ACP30609.1|	BrTNL10	126	9e-29	disease resistance protein [Brassica rapa subsp. pekinensis]
Unigene63025_WT	258	11	4.2815	gi|227438239|gb|ACP30609.1|	BrTNL10	114	3e-25	disease resistance protein [Brassica rapa subsp. pekinensis]
Unigene70900_WT	322	22	6.8611	gi|227438239|gb|ACP30609.1|	BrTNL10	108	2e-23	disease resistance protein [Brassica rapa subsp. pekinensis]
Unigene72364_WT	339	31	9.183	gi|227438239|gb|ACP30609.1|	BrTNL10	87.8	4e-17	disease resistance protein [Brassica rapa subsp. pekinensis]
Unigene79485_WT	522	24	4.6171	gi|227438239|gb|ACP30609.1|	BrTNL10	233	1e-60	disease resistance protein [Brassica rapa subsp. pekinensis]
Unigene8789_WT	238	11	4.6413	gi|227438239|gb|ACP30609.1|	BrTNL10	53.5	1e-13	disease resistance protein [Brassica rapa subsp. pekinensis]
Unigene34115_WT	170	6	3.5443	gi|227438245|gb|ACP30612.1|	BrTNL12	55.8	1e-07	disease resistance protein [Brassica rapa subsp. pekinensis]
Unigene43434_WT	189	8	4.2506	gi|227438245|gb|ACP30612.1|	BrTNL12	72	2e-12	disease resistance protein [Brassica rapa subsp. pekinensis]
Unigene2273_WT	284	28	9.9007	gi|227438253|gb|ACP30616.1|	BrTNL14	79.7	9e-15	disease resistance protein [Brassica rapa subsp. pekinensis]
Unigene54482_WT	220	74	33.778	gi|227438255|gb|ACP30617.1|	BrTNL15	99.4	1e-20	disease resistance protein [Brassica rapa subsp. pekinensis]
Unigene59739_WT	242	35	14.5237	gi|227438255|gb|ACP30617.1|	BrTNL15	98.2	3e-20	disease resistance protein [Brassica rapa subsp. pekinensis]
Unigene26084_WT	158	3	1.9067	gi|227438257|gb|ACP30618.1|	BrTNL16	75.9	6e-16	disease resistance protein [Brassica rapa subsp. pekinensis]
Unigene62950_WT	258	8	3.1138	gi|227438265|gb|ACP30622.1|	BrTNL17	84.3	4e-16	disease resistance protein [Brassica rapa subsp. pekinensis]
Unigene81821_WT	710	53	7.4962	gi|227438265|gb|ACP30622.1|	BrTNL17	129	4e-29	disease resistance protein [Brassica rapa subsp. pekinensis]
Unigene12264_WT	356	34	9.5908	gi|227438267|gb|ACP30623.1|	BrTNL18	104	7e-38	disease resistance protein [Brassica rapa subsp. pekinensis]
Unigene41387_WT	185	6	3.2569	gi|227438267|gb|ACP30623.1|	BrTNL18	99.4	1e-20	disease resistance protein [Brassica rapa subsp. pekinensis]
Unigene78808_WT	493	53	10.7958	gi|227438267|gb|ACP30623.1|	BrTNL18	151	4e-36	disease resistance protein [Brassica rapa subsp. pekinensis]
Unigene80104_WT	555	48	8.6851	gi|227438267|gb|ACP30623.1|	BrTNL18	164	6e-40	disease resistance protein [Brassica rapa subsp. pekinensis]
Unigene12369_WT	267	8	3.0089	gi|227438273|gb|ACP30626.1|	BrTNL19	65.5	7e-15	disease resistance protein [Brassica rapa subsp. pekinensis]
Unigene17001_WT	416	26	6.2763	gi|227438273|gb|ACP30626.1|	BrTNL19	140	1e-57	disease resistance protein [Brassica rapa subsp. pekinensis]
Unigene44024_WT	191	6	3.1546	gi|227438273|gb|ACP30626.1|	BrTNL19	93.2	8e-19	disease resistance protein [Brassica rapa subsp. pekinensis]
Unigene57946_WT	234	9	3.8623	gi|227438273|gb|ACP30626.1|	BrTNL19	86.3	1e-16	disease resistance protein [Brassica rapa subsp. pekinensis]
Unigene74528_WT	374	30	8.0552	gi|227438273|gb|ACP30626.1|	BrTNL19	196	9e-50	disease resistance protein [Brassica rapa subsp. pekinensis]
Unigene13125_WT	275	12	4.382	gi|227438221|gb|ACP30600.1|	BrTNL2	82.8	1e-15	disease resistance protein [Brassica rapa subsp. pekinensis]
Unigene54002_WT	218	4	1.8426	gi|227438221|gb|ACP30600.1|	BrTNL2	57	7e-08	disease resistance protein [Brassica rapa subsp. pekinensis]
Unigene17115_WT	586	54	9.2538	gi|227438275|gb|ACP30627.1|	BrTNL20	60.5	1e-08	disease resistance protein [Brassica rapa subsp. pekinensis]
Unigene18745_WT	503	108	21.5616	gi|227438275|gb|ACP30627.1|	BrTNL20	223	6e-58	disease resistance protein [Brassica rapa subsp. pekinensis]
Unigene20448_WT	151	7	4.6553	gi|227438275|gb|ACP30627.1|	BrTNL20	94	5e-19	disease resistance protein [Brassica rapa subsp. pekinensis]
Unigene25105_WT	157	1	0.6396	gi|227438275|gb|ACP30627.1|	BrTNL20	77.4	5e-14	disease resistance protein [Brassica rapa subsp. pekinensis]
Unigene45929_WT	195	9	4.6348	gi|227438275|gb|ACP30627.1|	BrTNL20	50.8	5e-06	disease resistance protein [Brassica rapa subsp. pekinensis]
Unigene45930_WT	195	9	4.6348	gi|227438275|gb|ACP30627.1|	BrTNL20	50.8	5e-06	disease resistance protein [Brassica rapa subsp. pekinensis]
Unigene64816_WT	269	10	3.7331	gi|227438275|gb|ACP30627.1|	BrTNL20	153	5e-37	disease resistance protein [Brassica rapa subsp. pekinensis]
Unigene76863_WT	429	71	16.6198	gi|227438275|gb|ACP30627.1|	BrTNL20	253	4e-67	disease resistance protein [Brassica rapa subsp. pekinensis]
Unigene78140_WT	467	43	9.2465	gi|227438275|gb|ACP30627.1|	BrTNL20	273	7e-73	disease resistance protein [Brassica rapa subsp. pekinensis]
Unigene80183_WT	560	49	8.7868	gi|227438275|gb|ACP30627.1|	BrTNL20	210	9e-54	disease resistance protein [Brassica rapa subsp. pekinensis]
Unigene80400_WT	573	58	10.1648	gi|227438275|gb|ACP30627.1|	BrTNL20	325	3e-88	disease resistance protein [Brassica rapa subsp. pekinensis]
Unigene8451_WT	1373	196	14.3354	gi|227438275|gb|ACP30627.1|	BrTNL20	599	0	disease resistance protein [Brassica rapa subsp. pekinensis]
Unigene17762_WT	438	35	8.0245	gi|227438283|gb|ACP30631.1|	BrTNL21	174	2e-43	disease resistance protein [Brassica rapa subsp. pekinensis]
Unigene19044_WT	1156	88	7.6445	gi|227438283|gb|ACP30631.1|	BrTNL21	582	1e-165	disease resistance protein [Brassica rapa subsp. pekinensis]
Unigene54441_WT	220	8	3.6517	gi|227438283|gb|ACP30631.1|	BrTNL21	84	5e-16	disease resistance protein [Brassica rapa subsp. pekinensis]
Unigene60240_WT	244	22	9.0544	gi|227438283|gb|ACP30631.1|	BrTNL21	100	5e-21	disease resistance protein [Brassica rapa subsp. pekinensis]
Unigene66332_WT	280	21	7.5316	gi|227438283|gb|ACP30631.1|	BrTNL21	103	5e-22	disease resistance protein [Brassica rapa subsp. pekinensis]
Unigene67188_WT	286	26	9.1292	gi|227438283|gb|ACP30631.1|	BrTNL21	153	5e-37	disease resistance protein [Brassica rapa subsp. pekinensis]
Unigene82594_WT	857	65	7.6165	gi|227438283|gb|ACP30631.1|	BrTNL21	302	3e-81	disease resistance protein [Brassica rapa subsp. pekinensis]
Unigene17853_WT	885	81	9.1911	gi|227438285|gb|ACP30632.1|	BrTNL22	190	2e-47	disease resistance protein [Brassica rapa subsp. pekinensis]
Unigene40792_WT	183	2	1.0975	gi|227438285|gb|ACP30632.1|	BrTNL22	101	2e-21	disease resistance protein [Brassica rapa subsp. pekinensis]
Unigene51471_WT	210	9	4.3038	gi|227438285|gb|ACP30632.1|	BrTNL22	93.2	8e-19	disease resistance protein [Brassica rapa subsp. pekinensis]
Unigene57719_WT	233	11	4.7409	gi|227438285|gb|ACP30632.1|	BrTNL22	125	2e-28	disease resistance protein [Brassica rapa subsp. pekinensis]
Unigene62317_WT	255	9	3.5443	gi|227438285|gb|ACP30632.1|	BrTNL22	145	2e-34	disease resistance protein [Brassica rapa subsp. pekinensis]
Unigene77727_WT	453	26	5.7637	gi|227438285|gb|ACP30632.1|	BrTNL22	234	2e-61	disease resistance protein [Brassica rapa subsp. pekinensis]
Unigene9446_WT	286	10	3.5112	gi|227438285|gb|ACP30632.1|	BrTNL22	120	5e-27	disease resistance protein [Brassica rapa subsp. pekinensis]
Unigene13344_WT	306	23	7.548	gi|227438287|gb|ACP30633.1|	BrTNL23	161	2e-39	disease resistance protein [Brassica rapa subsp. pekinensis]
Unigene14866_WT	276	21	7.6407	gi|227438287|gb|ACP30633.1|	BrTNL23	154	2e-37	disease resistance protein [Brassica rapa subsp. pekinensis]
Unigene14873_WT	1185	237	20.0842	gi|227438287|gb|ACP30633.1|	BrTNL23	578	1e-164	disease resistance protein [Brassica rapa subsp. pekinensis]
Unigene16247_WT	1053	111	10.5857	gi|227438287|gb|ACP30633.1|	BrTNL23	467	1e-130	disease resistance protein [Brassica rapa subsp. pekinensis]
Unigene16348_WT	421	40	9.5412	gi|227438287|gb|ACP30633.1|	BrTNL23	194	2e-49	disease resistance protein [Brassica rapa subsp. pekinensis]
Unigene21980_WT	153	2	1.3127	gi|227438287|gb|ACP30633.1|	BrTNL23	100	7e-21	disease resistance protein [Brassica rapa subsp. pekinensis]
Unigene24197_WT	155	3	1.9436	gi|227438287|gb|ACP30633.1|	BrTNL23	84.3	4e-16	disease resistance protein [Brassica rapa subsp. pekinensis]
Unigene37161_WT	176	5	2.8529	gi|227438287|gb|ACP30633.1|	BrTNL23	92	2e-18	disease resistance protein [Brassica rapa subsp. pekinensis]
Unigene62791_WT	257	20	7.8149	gi|227438287|gb|ACP30633.1|	BrTNL23	147	4e-35	disease resistance protein [Brassica rapa subsp. pekinensis]
Unigene71149_WT	324	32	9.9181	gi|227438287|gb|ACP30633.1|	BrTNL23	160	4e-39	disease resistance protein [Brassica rapa subsp. pekinensis]
Unigene78100_WT	466	43	9.2663	gi|227438287|gb|ACP30633.1|	BrTNL23	253	8e-67	disease resistance protein [Brassica rapa subsp. pekinensis]
Unigene78793_WT	492	50	10.2054	gi|227438287|gb|ACP30633.1|	BrTNL23	244	2e-64	disease resistance protein [Brassica rapa subsp. pekinensis]
Unigene78874_WT	495	32	6.4919	gi|227438287|gb|ACP30633.1|	BrTNL23	256	6e-68	disease resistance protein [Brassica rapa subsp. pekinensis]
Unigene10338_WT	393	37	9.4544	gi|227438293|gb|ACP30636.1|	BrTNL26	170	4e-42	disease resistance protein [Brassica rapa subsp. pekinensis]
Unigene34729_WT	172	5	2.9192	gi|227438293|gb|ACP30636.1|	BrTNL26	103	6e-22	disease resistance protein [Brassica rapa subsp. pekinensis]
Unigene36448_WT	175	3	1.7215	gi|227438293|gb|ACP30636.1|	BrTNL26	75.5	2e-13	disease resistance protein [Brassica rapa subsp. pekinensis]
Unigene55249_WT	223	8	3.6025	gi|227438293|gb|ACP30636.1|	BrTNL26	116	7e-26	disease resistance protein [Brassica rapa subsp. pekinensis]
Unigene66821_WT	284	10	3.536	gi|227438293|gb|ACP30636.1|	BrTNL26	130	5e-30	disease resistance protein [Brassica rapa subsp. pekinensis]
Unigene67005_WT	285	15	5.2853	gi|227438293|gb|ACP30636.1|	BrTNL26	127	4e-29	disease resistance protein [Brassica rapa subsp. pekinensis]
Unigene8874_WT	266	19	7.1729	gi|227438293|gb|ACP30636.1|	BrTNL26	143	5e-34	disease resistance protein [Brassica rapa subsp. pekinensis]
Unigene15517_WT	413	139	33.7979	gi|227438127|gb|ACP30553.1|	BrTNL32	113	8e-25	disease resistance protein [Brassica rapa subsp. pekinensis]
Unigene16832_WT	746	64	8.6152	gi|227438127|gb|ACP30553.1|	BrTNL32	202	2e-52	disease resistance protein [Brassica rapa subsp. pekinensis]
Unigene32961_WT	168	9	5.3797	gi|227438127|gb|ACP30553.1|	BrTNL32	95.5	2e-19	disease resistance protein [Brassica rapa subsp. pekinensis]
Unigene39718_WT	181	5	2.7741	gi|227438127|gb|ACP30553.1|	BrTNL32	63.9	5e-10	disease resistance protein [Brassica rapa subsp. pekinensis]
Unigene41402_WT	185	6	3.2569	gi|227438127|gb|ACP30553.1|	BrTNL32	68.9	2e-11	disease resistance protein [Brassica rapa subsp. pekinensis]
Unigene60530_WT	245	9	3.6889	gi|227438127|gb|ACP30553.1|	BrTNL32	134	4e-31	disease resistance protein [Brassica rapa subsp. pekinensis]
Unigene61421_WT	250	47	18.8791	gi|227438127|gb|ACP30553.1|	BrTNL32	120	6e-27	disease resistance protein [Brassica rapa subsp. pekinensis]
Unigene6658_WT	2196	1091	49.8904	gi|227438127|gb|ACP30553.1|	BrTNL32	507	1e-142	disease resistance protein [Brassica rapa subsp. pekinensis]
Unigene73417_WT	355	18	5.0918	gi|227438127|gb|ACP30553.1|	BrTNL32	154	3e-37	disease resistance protein [Brassica rapa subsp. pekinensis]
Unigene76843_WT	428	23	5.3965	gi|227438127|gb|ACP30553.1|	BrTNL32	214	2e-55	disease resistance protein [Brassica rapa subsp. pekinensis]
Unigene39501_WT	181	4	2.2192	gi|227438129|gb|ACP30554.1|	BrTNL33	62.4	2e-09	disease resistance protein [Brassica rapa subsp. pekinensis]
Unigene14106_WT	488	92	18.9318	gi|227438149|gb|ACP30564.1|	BrTNL36	164	4e-40	disease resistance protein [Brassica rapa subsp. pekinensis]
Unigene73098_WT	350	100	28.6917	gi|227438149|gb|ACP30564.1|	BrTNL36	181	2e-45	disease resistance protein [Brassica rapa subsp. pekinensis]
Unigene81097_WT	629	116	18.5196	gi|227438149|gb|ACP30564.1|	BrTNL36	248	4e-65	disease resistance protein [Brassica rapa subsp. pekinensis]
Unigene64982_WT	270	19	7.0667	gi|227438225|gb|ACP30602.1|	BrTNL4	142	1e-33	disease resistance protein [Brassica rapa subsp. pekinensis]
Unigene78171_WT	468	182	39.0526	gi|227438163|gb|ACP30571.1|	BrTNL42	82.4	2e-15	disease resistance protein [Brassica rapa subsp. pekinensis]
Unigene1014_WT	597	119	20.0169	gi|227438165|gb|ACP30572.1|	BrTNL43	165	2e-64	disease resistance protein [Brassica rapa subsp. pekinensis]
Unigene14579_WT	973	100	10.3208	gi|227438165|gb|ACP30572.1|	BrTNL43	164	1e-39	disease resistance protein [Brassica rapa subsp. pekinensis]
Unigene16604_WT	384	51	13.3372	gi|227438165|gb|ACP30572.1|	BrTNL43	156	8e-38	disease resistance protein [Brassica rapa subsp. pekinensis]
Unigene37606_WT	177	120	68.082	gi|227438165|gb|ACP30572.1|	BrTNL43	82	2e-15	disease resistance protein [Brassica rapa subsp. pekinensis]
Unigene58518_WT	237	7	2.966	gi|227438165|gb|ACP30572.1|	BrTNL43	114	4e-25	disease resistance protein [Brassica rapa subsp. pekinensis]
Unigene11272_WT	460	111	24.232	gi|227438175|gb|ACP30577.1|	BrTNL45	246	5e-65	disease resistance protein [Brassica rapa subsp. pekinensis]
Unigene12211_WT	589	73	12.4461	gi|227438175|gb|ACP30577.1|	BrTNL45	79.7	2e-14	disease resistance protein [Brassica rapa subsp. pekinensis]
Unigene12684_WT	416	85	20.5187	gi|227438175|gb|ACP30577.1|	BrTNL45	217	3e-56	disease resistance protein [Brassica rapa subsp. pekinensis]
Unigene13674_WT	311	113	36.4874	gi|227438175|gb|ACP30577.1|	BrTNL45	160	4e-39	disease resistance protein [Brassica rapa subsp. pekinensis]
Unigene13772_WT	499	34	6.8423	gi|227438175|gb|ACP30577.1|	BrTNL45	245	1e-64	disease resistance protein [Brassica rapa subsp. pekinensis]
Unigene19355_WT	1118	734	65.9293	gi|227438175|gb|ACP30577.1|	BrTNL45	260	3e-68	disease resistance protein [Brassica rapa subsp. pekinensis]
Unigene21124_WT	152	8	5.2853	gi|227438175|gb|ACP30577.1|	BrTNL45	87.4	5e-17	disease resistance protein [Brassica rapa subsp. pekinensis]
Unigene21533_WT	152	3	1.982	gi|227438175|gb|ACP30577.1|	BrTNL45	79.7	1e-14	disease resistance protein [Brassica rapa subsp. pekinensis]
Unigene26157_WT	158	5	3.1779	gi|227438175|gb|ACP30577.1|	BrTNL45	65.1	2e-10	disease resistance protein [Brassica rapa subsp. pekinensis]
Unigene28143_WT	161	6	3.7424	gi|227438175|gb|ACP30577.1|	BrTNL45	73.2	9e-13	disease resistance protein [Brassica rapa subsp. pekinensis]
Unigene31398_WT	166	3	1.8148	gi|227438175|gb|ACP30577.1|	BrTNL45	66.6	8e-11	disease resistance protein [Brassica rapa subsp. pekinensis]
Unigene5482_WT	585	56	9.6129	gi|227438175|gb|ACP30577.1|	BrTNL45	181	5e-45	disease resistance protein [Brassica rapa subsp. pekinensis]
Unigene59817_WT	242	9	3.7347	gi|227438175|gb|ACP30577.1|	BrTNL45	96.7	8e-20	disease resistance protein [Brassica rapa subsp. pekinensis]
Unigene61079_WT	248	16	6.4788	gi|227438175|gb|ACP30577.1|	BrTNL45	66.2	1e-10	disease resistance protein [Brassica rapa subsp. pekinensis]
Unigene6446_WT	247	2	0.8131	gi|227438175|gb|ACP30577.1|	BrTNL45	71.6	6e-24	disease resistance protein [Brassica rapa subsp. pekinensis]
Unigene69089_WT	303	57	18.8911	gi|227438175|gb|ACP30577.1|	BrTNL45	150	6e-36	disease resistance protein [Brassica rapa subsp. pekinensis]
Unigene70525_WT	317	25	7.9196	gi|227438175|gb|ACP30577.1|	BrTNL45	69.7	1e-11	disease resistance protein [Brassica rapa subsp. pekinensis]
Unigene83066_WT	1043	274	26.381	gi|227438175|gb|ACP30577.1|	BrTNL45	374	1e-103	disease resistance protein [Brassica rapa subsp. pekinensis]
Unigene9389_WT	332	36	10.889	gi|227438175|gb|ACP30577.1|	BrTNL45	84.7	2e-32	disease resistance protein [Brassica rapa subsp. pekinensis]
Unigene62991_WT	258	16	6.2277	gi|227438181|gb|ACP30580.1|	BrTNL46	89.4	1e-17	disease resistance protein [Brassica rapa subsp. pekinensis]
Unigene55677_WT	225	17	7.5874	gi|227438227|gb|ACP30603.1|	BrTNL5	113	8e-25	disease resistance protein [Brassica rapa subsp. pekinensis]
Unigene46664_WT	197	7	3.5683	gi|227438197|gb|ACP30588.1|	BrTNL50	97.1	6e-20	disease resistance protein [Brassica rapa subsp. pekinensis]
Unigene59977_WT	243	8	3.306	gi|227438197|gb|ACP30588.1|	BrTNL50	107	4e-23	disease resistance protein [Brassica rapa subsp. pekinensis]
Unigene75247_WT	389	24	6.1956	gi|227438197|gb|ACP30588.1|	BrTNL50	156	8e-38	disease resistance protein [Brassica rapa subsp. pekinensis]
Unigene76575_WT	421	20	4.7706	gi|227438197|gb|ACP30588.1|	BrTNL50	103	5e-22	disease resistance protein [Brassica rapa subsp. pekinensis]
Unigene41698_WT	185	2	1.0856	gi|227438199|gb|ACP30589.1|	BrTNL51	68.2	3e-11	disease resistance protein [Brassica rapa subsp. pekinensis]
Unigene57336_WT	232	7	3.0299	gi|227438203|gb|ACP30591.1|	BrTNL52	131	2e-30	disease resistance protein [Brassica rapa subsp. pekinensis]
Unigene73452_WT	355	12	3.3945	gi|227438203|gb|ACP30591.1|	BrTNL52	82	2e-15	disease resistance protein [Brassica rapa subsp. pekinensis]
Unigene82800_WT	922	110	11.9808	gi|227438203|gb|ACP30591.1|	BrTNL52	194	1e-48	disease resistance protein [Brassica rapa subsp. pekinensis]
Unigene16173_WT	298	18	6.0657	gi|227438229|gb|ACP30604.1|	BrTNL6	144	3e-34	disease resistance protein [Brassica rapa subsp. pekinensis]
Unigene1314_WT	413	33	8.024	gi|227438235|gb|ACP30607.1|	BrTNL8	166	8e-41	disease resistance protein [Brassica rapa subsp. pekinensis]
Unigene51650_WT	211	11	5.2352	gi|227438235|gb|ACP30607.1|	BrTNL8	135	2e-31	disease resistance protein [Brassica rapa subsp. pekinensis]
Unigene70521_WT	317	21	6.6525	gi|227438235|gb|ACP30607.1|	BrTNL8	152	1e-36	disease resistance protein [Brassica rapa subsp. pekinensis]
Unigene80118_WT	556	33	5.9602	gi|227438235|gb|ACP30607.1|	BrTNL8	257	6e-68	disease resistance protein [Brassica rapa subsp. pekinensis]
Unigene19183_WT	1343	153	11.4404	gi|227438237|gb|ACP30608.1|	BrTNL9	124	2e-27	disease resistance protein [Brassica rapa subsp. pekinensis]
Unigene59957_WT	243	11	4.5458	gi|4092771|gb|AAC99464.1|	LRR	134	2e-31	disease resistance gene homolog 1A [Brassica napus]
Unigene45290_WT	194	5	2.5882	gi|11761660|gb|AAG40132.1|AF209485_1	P-loop_NTPase	124	4e-28	disease resistance-like protein [Brassica napus]
