# Supplementary material for: De novo assembly and characterization of Camelina sativa transcriptome by paired-end sequencing
Source: BMC Genomics. 2013 Mar 5;14:146. doi: 10.1186/1471-2164-14-146 (PMC3635884; doi:10.1186/1471-2164-14-146)
Supplement: Additional file 4 — 119 KEGG pathways with pathway ID and KO information. [file 1471-2164-14-146-S4.xlsx]

## Sheet: Additional file 4
Additional file 4. 119 KEGG pathways with pathway ID and KO information.
Pathway	Count (27042)	Pathway ID	Genes	KOs
ABC transporters	240	ko02010	Unigene10714_WT;Unigene10779_WT;Unigene10985_WT;Unigene11230_WT;Unigene11987_WT;Unigene12578_WT;Unigene1266_WT;Unigene12784_WT;Unigene12940_WT;Unigene13044_WT;Unigene13182_WT;Unigene131_WT;Unigene1331_WT;Unigene13372_WT;Unigene13399_WT;Unigene13591_WT;Unigene13705_WT;Unigene13850_WT;Unigene14644_WT;Unigene14717_WT;Unigene15295_WT;Unigene15916_WT;Unigene16197_WT;Unigene16340_WT;Unigene17222_WT;Uni…	K05658+K05681+K05666+K05663+K05643+K05677+K02471
Alanine, aspartate and glutamate metabolism	233	ko00250	Unigene10047_WT;Unigene10259_WT;Unigene1029_WT;Unigene10397_WT;Unigene10501_WT;Unigene10909_WT;Unigene11082_WT;Unigene11284_WT;Unigene114_WT;Unigene12112_WT;Unigene12115_WT;Unigene12674_WT;Unigene12712_WT;Unigene12939_WT;Unigene13254_WT;Unigene13345_WT;Unigene13460_WT;Unigene13675_WT;Unigene13796_WT;Unigene13996_WT;Unigene1448_WT;Unigene14712_WT;Unigene14892_WT;Unigene15309_WT;Unigene16284_WT;Uni…	K01955+K01580+K01756+K00261+K13566+K00264+K01755+K00813+K00814+K01956+K01953+K00135+K00820+K00278+K00294+K00764+K00609+K00262+K01940+K00827+K01915+K00266+K01939+K13290
alpha-Linolenic acid metabolism	226	ko00592	Unigene10206_WT;Unigene10688_WT;Unigene12139_WT;Unigene13609_WT;Unigene14525_WT;Unigene14744_WT;Unigene15488_WT;Unigene15749_WT;Unigene15975_WT;Unigene15985_WT;Unigene16076_WT;Unigene16244_WT;Unigene16324_WT;Unigene1635_WT;Unigene1697_WT;Unigene17143_WT;Unigene1716_WT;Unigene17537_WT;Unigene17777_WT;Unigene18004_WT;Unigene1872_WT;Unigene19539_WT;Unigene19549_WT;Unigene19595_WT;Unigene19677_WT;Uni…	K00232+K08241+K10525+K00454+K10526+K10527+K00632+K05894+K01723+K10528+K10529+K01047
Amino sugar and nucleotide sugar metabolism	439	ko00520	Unigene10033_WT;Unigene10223_WT;Unigene10321_WT;Unigene10376_WT;Unigene10580_WT;Unigene10605_WT;Unigene10707_WT;Unigene1073_WT;Unigene10838_WT;Unigene10872_WT;Unigene11290_WT;Unigene112_WT;Unigene11340_WT;Unigene113_WT;Unigene11465_WT;Unigene11478_WT;Unigene11608_WT;Unigene11740_WT;Unigene11770_WT;Unigene12025_WT;Unigene12454_WT;Unigene12588_WT;Unigene13189_WT;Unigene132_WT;Unigene13551_WT;Unigen…	K00770+K12447+K00326+K01835+K01810+K12446+K01784+K00972+K13648+K06118+K12450+K01183+K00012+K00975+K02377+K00966+K00971+K00820+K00844+K00847+K00964+K12373+K00963+K08679+K01840+K00849+K12448+K01809+K12449+K01836+K12451+K01711+K10046
Aminoacyl-tRNA biosynthesis	351	ko00970	Unigene11151_WT;Unigene11188_WT;Unigene11213_WT;Unigene11404_WT;Unigene11439_WT;Unigene11463_WT;Unigene11466_WT;Unigene11522_WT;Unigene11773_WT;Unigene11982_WT;Unigene12295_WT;Unigene1231_WT;Unigene12414_WT;Unigene12580_WT;Unigene12596_WT;Unigene1305_WT;Unigene13199_WT;Unigene13618_WT;Unigene13628_WT;Unigene13638_WT;Unigene13957_WT;Unigene1402_WT;Unigene14103_WT;Unigene14524_WT;Unigene14673_WT;Un…	K01887+K02434+K01893+K01873+K01876+K01889+K01869+K01878+K01879+K01875+K01885+K01892+K01870+K01883+K01867+K01866+K01874+K01872+K01880+K01886+K02433+K00604+K01881+K04567+K01868+K02435+K01890
Anthocyanin biosynthesis	22	ko00942	Unigene18188_WT;Unigene20916_WT;Unigene21827_WT;Unigene21828_WT;Unigene28418_WT;Unigene29029_WT;Unigene3694_WT;Unigene38916_WT;Unigene41163_WT;Unigene46661_WT;Unigene48081_WT;Unigene5057_WT;Unigene54144_WT;Unigene61998_WT;Unigene67330_WT;Unigene67761_WT;Unigene69155_WT;Unigene69176_WT;Unigene72624_WT;Unigene79076_WT;Unigene79181_WT;Unigene79379_WT	K12338+K12930
Arachidonic acid metabolism	41	ko00590	Unigene12224_WT;Unigene13411_WT;Unigene18108_WT;Unigene19464_WT;Unigene20314_WT;Unigene20863_WT;Unigene28653_WT;Unigene28679_WT;Unigene30576_WT;Unigene34516_WT;Unigene34517_WT;Unigene37895_WT;Unigene39051_WT;Unigene39586_WT;Unigene39588_WT;Unigene48273_WT;Unigene53085_WT;Unigene58031_WT;Unigene58037_WT;Unigene61165_WT;Unigene62193_WT;Unigene62414_WT;Unigene626_WT;Unigene62879_WT;Unigene66578_WT;U…	K05309+K00432+K00681+K00490+K01254+K01047
Arginine and proline metabolism	335	ko00330	Unigene10397_WT;Unigene11237_WT;Unigene11284_WT;Unigene11561_WT;Unigene11905_WT;Unigene12115_WT;Unigene12939_WT;Unigene12948_WT;Unigene13121_WT;Unigene13500_WT;Unigene13910_WT;Unigene14815_WT;Unigene14994_WT;Unigene15008_WT;Unigene15309_WT;Unigene15449_WT;Unigene15814_WT;Unigene15942_WT;Unigene16000_WT;Unigene1600_WT;Unigene16169_WT;Unigene16284_WT;Unigene16526_WT;Unigene16682_WT;Unigene16804_WT;…	K00261+K01476+K01755+K01427+K00619+K00813+K00797+K00128+K00472+K00819+K12657+K01611+K00611+K01583+K00294+K13427+K00620+K01436+K00262+K00818+K10536+K01940+K11142+K01438+K01915+K00930+K00145+K01750+K00286+K00318+K01259
Ascorbate and aldarate metabolism	182	ko00053	Unigene10009_WT;Unigene10968_WT;Unigene12588_WT;Unigene13121_WT;Unigene13420_WT;Unigene13867_WT;Unigene13910_WT;Unigene14603_WT;Unigene15957_WT;Unigene16239_WT;Unigene16526_WT;Unigene16682_WT;Unigene17427_WT;Unigene19031_WT;Unigene19064_WT;Unigene1918_WT;Unigene19598_WT;Unigene20010_WT;Unigene20013_WT;Unigene20162_WT;Unigene20934_WT;Unigene20975_WT;Unigene21139_WT;Unigene21578_WT;Unigene21651_WT;…	K00423+K00434+K00012+K00128+K01092+K00064+K08232+K00469+K10047+K00225+K10046
Basal transcription factors	194	ko03022	Unigene10014_WT;Unigene10695_WT;Unigene1108_WT;Unigene11118_WT;Unigene11333_WT;Unigene11399_WT;Unigene11403_WT;Unigene11537_WT;Unigene11565_WT;Unigene11806_WT;Unigene1190_WT;Unigene12136_WT;Unigene12423_WT;Unigene12489_WT;Unigene12575_WT;Unigene12627_WT;Unigene12659_WT;Unigene12983_WT;Unigene13041_WT;Unigene1318_WT;Unigene13308_WT;Unigene1338_WT;Unigene13508_WT;Unigene13622_WT;Unigene13707_WT;Uni…	K03130+K03126+K03125+K03120+K03122+K03132+K03134+K03128+K03135+K03124+K03141+K03137+K03143+K03131+K03127+K03144+K03133+K03142+K03139+K03123+K03136+K03138
Base excision repair	158	ko03410	Unigene10194_WT;Unigene10665_WT;Unigene1153_WT;Unigene11738_WT;Unigene11967_WT;Unigene13148_WT;Unigene13704_WT;Unigene14040_WT;Unigene14072_WT;Unigene14575_WT;Unigene15593_WT;Unigene15717_WT;Unigene15946_WT;Unigene16577_WT;Unigene17144_WT;Unigene17173_WT;Unigene17717_WT;Unigene17822_WT;Unigene19025_WT;Unigene19049_WT;Unigene19143_WT;Unigene19358_WT;Unigene19442_WT;Unigene20071_WT;Unigene20247_WT;…	K10803+K10773+K02335+K02327+K10798+K10771+K01142+K01247+K10802+K04799+K03575+K02324+K02326+K01246+K10569+K03512+K03506+K10747+K10563+K02328+K03660+K10772+K10801+K02325+K03652+K03505+K03648
Benzoxazinoid biosynthesis	59	ko00402	Unigene10540_WT;Unigene11635_WT;Unigene13314_WT;Unigene15112_WT;Unigene15745_WT;Unigene16535_WT;Unigene16778_WT;Unigene24932_WT;Unigene2618_WT;Unigene28169_WT;Unigene28397_WT;Unigene28548_WT;Unigene2857_WT;Unigene29483_WT;Unigene29504_WT;Unigene31778_WT;Unigene31785_WT;Unigene32080_WT;Unigene32128_WT;Unigene32278_WT;Unigene3310_WT;Unigene3600_WT;Unigene36438_WT;Unigene37973_WT;Unigene40800_WT;Uni…	K13229+K13225+K13228+K13227+K13223+K13230
beta-Alanine metabolism	144	ko00410	Unigene10184_WT;Unigene10259_WT;Unigene10451_WT;Unigene10476_WT;Unigene11329_WT;Unigene114_WT;Unigene1180_WT;Unigene11921_WT;Unigene12289_WT;Unigene12747_WT;Unigene12948_WT;Unigene13077_WT;Unigene13121_WT;Unigene13910_WT;Unigene14165_WT;Unigene14507_WT;Unigene15403_WT;Unigene16526_WT;Unigene16682_WT;Unigene17048_WT;Unigene18157_WT;Unigene19330_WT;Unigene20162_WT;Unigene20975_WT;Unigene21067_WT;Un…	K01692+K01580+K01578+K05605+K01464+K00797+K00128+K00276+K01918+K01431+K00207+K00249
Betalain biosynthesis	6	ko00965	Unigene40071_WT;Unigene57332_WT;Unigene72012_WT;Unigene73933_WT;Unigene75218_WT;Unigene77568_WT	K01593+K00545
Biosynthesis of secondary metabolites	3600	ko01110	Unigene10045_WT;Unigene10049_WT;Unigene10068_WT;Unigene10073_WT;Unigene10127_WT;Unigene1015_WT;Unigene10165_WT;Unigene10184_WT;Unigene1019_WT;Unigene10226_WT;Unigene1022_WT;Unigene1023_WT;Unigene10249_WT;Unigene10251_WT;Unigene10269_WT;Unigene10294_WT;Unigene1029_WT;Unigene10333_WT;Unigene10410_WT;Unigene10464_WT;Unigene10474_WT;Unigene10476_WT;Unigene10491_WT;Unigene10540_WT;Unigene10557_WT;Unig…
Biosynthesis of unsaturated fatty acids	143	ko01040	Unigene10206_WT;Unigene11503_WT;Unigene13343_WT;Unigene14005_WT;Unigene14392_WT;Unigene14525_WT;Unigene15975_WT;Unigene16244_WT;Unigene1635_WT;Unigene17143_WT;Unigene17168_WT;Unigene17537_WT;Unigene17701_WT;Unigene1779_WT;Unigene18004_WT;Unigene18928_WT;Unigene19334_WT;Unigene19539_WT;Unigene19742_WT;Unigene21520_WT;Unigene22246_WT;Unigene22291_WT;Unigene2297_WT;Unigene23416_WT;Unigene2478_WT;Uni…	K00232+K00059+K10258+K03921+K00507+K07513+K01076+K01068+K10255+K10703+K10257+K10256
Biotin metabolism	11	ko00780	Unigene11158_WT;Unigene11794_WT;Unigene14728_WT;Unigene46603_WT;Unigene52136_WT;Unigene54178_WT;Unigene62840_WT;Unigene63993_WT;Unigene64061_WT;Unigene70263_WT;Unigene75239_WT	K00652+K00833+K01012
Brassinosteroid biosynthesis	19	ko00905	Unigene13572_WT;Unigene15950_WT;Unigene16891_WT;Unigene17466_WT;Unigene2108_WT;Unigene30486_WT;Unigene30698_WT;Unigene31593_WT;Unigene37352_WT;Unigene44072_WT;Unigene45295_WT;Unigene52727_WT;Unigene62102_WT;Unigene64263_WT;Unigene6969_WT;Unigene70486_WT;Unigene77310_WT;Unigene83375_WT;Unigene9766_WT	K12638+K09589+K12637+K09590+K09591+K12639+K09587+K12640
Butanoate metabolism	98	ko00650	Unigene10184_WT;Unigene10259_WT;Unigene10476_WT;Unigene10575_WT;Unigene11355_WT;Unigene114_WT;Unigene11809_WT;Unigene1180_WT;Unigene1448_WT;Unigene14507_WT;Unigene16718_WT;Unigene17107_WT;Unigene17427_WT;Unigene1769_WT;Unigene17780_WT;Unigene18575_WT;Unigene18810_WT;Unigene19330_WT;Unigene199_WT;Unigene20162_WT;Unigene21067_WT;Unigene22114_WT;Unigene22858_WT;Unigene24061_WT;Unigene26984_WT;Unigen…	K01692+K01580+K00162+K01641+K00135+K00100+K00074+K01640+K00161+K01652+K00626+K00109+K00019+K01653
C5-Branched dibasic acid metabolism	27	ko00660	Unigene19736_WT;Unigene22114_WT;Unigene24964_WT;Unigene26984_WT;Unigene27512_WT;Unigene30061_WT;Unigene37644_WT;Unigene39554_WT;Unigene43128_WT;Unigene46054_WT;Unigene54948_WT;Unigene58232_WT;Unigene58837_WT;Unigene59279_WT;Unigene61959_WT;Unigene66215_WT;Unigene69171_WT;Unigene71148_WT;Unigene71718_WT;Unigene73640_WT;Unigene7401_WT;Unigene74220_WT;Unigene77053_WT;Unigene78683_WT;Unigene80227_WT;…	K01704+K01652+K01703+K01653
Caffeine metabolism	43	ko00232	Unigene13346_WT;Unigene13490_WT;Unigene1404_WT;Unigene14636_WT;Unigene17676_WT;Unigene1788_WT;Unigene1876_WT;Unigene19254_WT;Unigene203_WT;Unigene22167_WT;Unigene23915_WT;Unigene26733_WT;Unigene27031_WT;Unigene27908_WT;Unigene2982_WT;Unigene31568_WT;Unigene31570_WT;Unigene34791_WT;Unigene40886_WT;Unigene41221_WT;Unigene42681_WT;Unigene45735_WT;Unigene47317_WT;Unigene50436_WT;Unigene51016_WT;Unige…	K00106+K00365
Carbon fixation in photosynthetic organisms	302	ko00710	Unigene11862_WT;Unigene11994_WT;Unigene12115_WT;Unigene12712_WT;Unigene12777_WT;Unigene13013_WT;Unigene1461_WT;Unigene15066_WT;Unigene1531_WT;Unigene16190_WT;Unigene16192_WT;Unigene16279_WT;Unigene16697_WT;Unigene17164_WT;Unigene17499_WT;Unigene1755_WT;Unigene18002_WT;Unigene19518_WT;Unigene19705_WT;Unigene19960_WT;Unigene20000_WT;Unigene20059_WT;Unigene20123_WT;Unigene20752_WT;Unigene21115_WT;Un…	K00873+K00813+K00814+K01623+K01807+K01610+K00028+K01595+K00026+K01006+K00025+K01100+K05298+K00615+K00927+K01803+K03841+K00855+K00029+K01783+K01601
Carotenoid biosynthesis	181	ko00906	Unigene10249_WT;Unigene10767_WT;Unigene10770_WT;Unigene1122_WT;Unigene11500_WT;Unigene11717_WT;Unigene12113_WT;Unigene12130_WT;Unigene12783_WT;Unigene1342_WT;Unigene13572_WT;Unigene13902_WT;Unigene1404_WT;Unigene14636_WT;Unigene14896_WT;Unigene15071_WT;Unigene15109_WT;Unigene15869_WT;Unigene15975_WT;Unigene16044_WT;Unigene16237_WT;Unigene16371_WT;Unigene17053_WT;Unigene17676_WT;Unigene1788_WT;Uni…	K09838+K09843+K00514+K09840+K09835+K02293+K09841+K02294+K09842+K09837+K06443+K09839+K06444+K02291
Circadian rhythm - plant	279	ko04712	Unigene10042_WT;Unigene10198_WT;Unigene10895_WT;Unigene11259_WT;Unigene11374_WT;Unigene12117_WT;Unigene12363_WT;Unigene12386_WT;Unigene12408_WT;Unigene12533_WT;Unigene1272_WT;Unigene12938_WT;Unigene13289_WT;Unigene13472_WT;Unigene13608_WT;Unigene1372_WT;Unigene13782_WT;Unigene13940_WT;Unigene1409_WT;Unigene14176_WT;Unigene14328_WT;Unigene14816_WT;Unigene15240_WT;Unigene1527_WT;Unigene15342_WT;Uni…	K12130+K12116+K12134+K12133+K12115+K03115+K12126+K12129+K12127+K12117+K12119+K12118+K12121+K12122+K12125+K12131+K12128+K12123+K03097+K12132+K00660+K12135+K12120+K12124
Citrate cycle (TCA cycle)	288	ko00020	Unigene10127_WT;Unigene10294_WT;Unigene10575_WT;Unigene10609_WT;Unigene10651_WT;Unigene11355_WT;Unigene12685_WT;Unigene13403_WT;Unigene13736_WT;Unigene14599_WT;Unigene1461_WT;Unigene14758_WT;Unigene15452_WT;Unigene15844_WT;Unigene16113_WT;Unigene16202_WT;Unigene16217_WT;Unigene16279_WT;Unigene16414_WT;Unigene1703_WT;Unigene17223_WT;Unigene17269_WT;Unigene18052_WT;Unigene18149_WT;Unigene19518_WT;U…	K01647+K00382+K00162+K00627+K00031+K00658+K01610+K01648+K00026+K00030+K00025+K00161+K01681+K00235+K00164+K00234+K01899+K01679+K01900
Cyanoamino acid metabolism	251	ko00460	Unigene10037_WT;Unigene10491_WT;Unigene11301_WT;Unigene11302_WT;Unigene11496_WT;Unigene11649_WT;Unigene12068_WT;Unigene12114_WT;Unigene12993_WT;Unigene13005_WT;Unigene13165_WT;Unigene13287_WT;Unigene13695_WT;Unigene14101_WT;Unigene14177_WT;Unigene15311_WT;Unigene15941_WT;Unigene16062_WT;Unigene16535_WT;Unigene16956_WT;Unigene17134_WT;Unigene17691_WT;Unigene1786_WT;Unigene17881_WT;Unigene18296_WT;…	K13034+K05350+K01188+K00600+K13027+K08249+K05349+K01501+K13035+K13030+K08248+K00681
Cysteine and methionine metabolism	440	ko00270	Unigene10037_WT;Unigene1081_WT;Unigene10902_WT;Unigene11144_WT;Unigene11243_WT;Unigene11304_WT;Unigene11814_WT;Unigene11903_WT;Unigene12063_WT;Unigene12115_WT;Unigene12277_WT;Unigene12468_WT;Unigene12507_WT;Unigene12634_WT;Unigene12668_WT;Unigene12822_WT;Unigene12948_WT;Unigene13032_WT;Unigene13042_WT;Unigene13305_WT;Unigene13314_WT;Unigene13364_WT;Unigene13442_WT;Unigene1367_WT;Unigene13808_WT;U…	K13034+K01760+K12524+K00558+K05933+K00815+K00813+K00133+K00640+K01762+K00797+K08967+K00928+K01738+K01244+K01243+K01611+K00016+K00547+K00549+K00789+K09880+K01739+K01251+K01761
Diterpenoid biosynthesis	44	ko00904	Unigene10320_WT;Unigene12665_WT;Unigene16967_WT;Unigene18791_WT;Unigene21414_WT;Unigene2171_WT;Unigene2281_WT;Unigene23169_WT;Unigene24932_WT;Unigene25960_WT;Unigene2618_WT;Unigene32810_WT;Unigene32812_WT;Unigene36454_WT;Unigene37973_WT;Unigene39981_WT;Unigene411_WT;Unigene45901_WT;Unigene54146_WT;Unigene55031_WT;Unigene55279_WT;Unigene5732_WT;Unigene58492_WT;Unigene58614_WT;Unigene59345_WT;Unige…	K04125+K05282+K04124+K04121+K13070+K12929+K04123+K04122
DNA replication	111	ko03030	Unigene10581_WT;Unigene10583_WT;Unigene1153_WT;Unigene11581_WT;Unigene11738_WT;Unigene14575_WT;Unigene1509_WT;Unigene1525_WT;Unigene15335_WT;Unigene15717_WT;Unigene16577_WT;Unigene16798_WT;Unigene17173_WT;Unigene17717_WT;Unigene18953_WT;Unigene18985_WT;Unigene19049_WT;Unigene19084_WT;Unigene19143_WT;Unigene19442_WT;Unigene20071_WT;Unigene20299_WT;Unigene22000_WT;Unigene22867_WT;Unigene24133_WT;Un…	K07466+K02335+K02327+K02540+K10739+K04799+K02324+K02326+K10756+K10742+K10755+K03506+K03111+K10747+K10754+K02328+K10744+K10745+K02684+K02325+K02209+K03505+K10743
Endocytosis	499	ko04144	Unigene10039_WT;Unigene10390_WT;Unigene10578_WT;Unigene10589_WT;Unigene10663_WT;Unigene10744_WT;Unigene10784_WT;Unigene11015_WT;Unigene11022_WT;Unigene11052_WT;Unigene1118_WT;Unigene11375_WT;Unigene11392_WT;Unigene11643_WT;Unigene11945_WT;Unigene12042_WT;Unigene12084_WT;Unigene12085_WT;Unigene12161_WT;Unigene12223_WT;Unigene12282_WT;Unigene12284_WT;Unigene12318_WT;Unigene12772_WT;Unigene13012_WT;…	K12200+K00889+K11827+K11824+K03283+K12493+K12486+K04646+K01115+K01528+K12195+K12183+K12190+K11866+K07897+K12196+K07905+K12199+K12185+K10591+K12189+K07888+K12192+K12184+K12492+K12197+K12188+K07887+K12489+K12194+K11247+K12193+K12198+K12191+K07904+K11826
Ether lipid metabolism	107	ko00565	Unigene11375_WT;Unigene11392_WT;Unigene11503_WT;Unigene12084_WT;Unigene12085_WT;Unigene13738_WT;Unigene14133_WT;Unigene14366_WT;Unigene14772_WT;Unigene17597_WT;Unigene1796_WT;Unigene18863_WT;Unigene20943_WT;Unigene2334_WT;Unigene24180_WT;Unigene2494_WT;Unigene26352_WT;Unigene267_WT;Unigene26906_WT;Unigene2854_WT;Unigene2875_WT;Unigene3157_WT;Unigene3222_WT;Unigene32444_WT;Unigene34146_WT;Unigene3…	K01115+K06123+K01114+K13510+K00993+K01047
Fatty acid biosynthesis	111	ko00061	Unigene10481_WT;Unigene10754_WT;Unigene11503_WT;Unigene12898_WT;Unigene1377_WT;Unigene14005_WT;Unigene14392_WT;Unigene17085_WT;Unigene17168_WT;Unigene17290_WT;Unigene17701_WT;Unigene18928_WT;Unigene2123_WT;Unigene21520_WT;Unigene21531_WT;Unigene21724_WT;Unigene21875_WT;Unigene22633_WT;Unigene25593_WT;Unigene25697_WT;Unigene26218_WT;Unigene26219_WT;Unigene27480_WT;Unigene27874_WT;Unigene28193_WT;U…	K10782+K02160+K00059+K00648+K00645+K01962+K02371+K03921+K09458+K11262+K02372+K01961+K10781+K00208
Fatty acid elongation in mitochondria	21	ko00062	Unigene11433_WT;Unigene12496_WT;Unigene18537_WT;Unigene19958_WT;Unigene19961_WT;Unigene27665_WT;Unigene42804_WT;Unigene42862_WT;Unigene47684_WT;Unigene49813_WT;Unigene58286_WT;Unigene59802_WT;Unigene60245_WT;Unigene64414_WT;Unigene67754_WT;Unigene70548_WT;Unigene70607_WT;Unigene71285_WT;Unigene75149_WT;Unigene81273_WT;Unigene8817_WT	K01074+K07512
Fatty acid metabolism	231	ko00071	Unigene10184_WT;Unigene10206_WT;Unigene1033_WT;Unigene10476_WT;Unigene1180_WT;Unigene12122_WT;Unigene13121_WT;Unigene13318_WT;Unigene13910_WT;Unigene13_WT;Unigene14507_WT;Unigene14525_WT;Unigene1464_WT;Unigene1582_WT;Unigene15975_WT;Unigene16244_WT;Unigene1635_WT;Unigene16526_WT;Unigene16682_WT;Unigene1694_WT;Unigene1697_WT;Unigene17143_WT;Unigene17537_WT;Unigene18004_WT;Unigene18387_WT;Unigene19…	K01692+K00232+K01897+K00128+K00001+K00632+K07513+K00249+K00121+K00529+K00252+K00626
Flavone and flavonol biosynthesis	89	ko00944	Unigene11276_WT;Unigene12604_WT;Unigene12891_WT;Unigene14277_WT;Unigene16588_WT;Unigene16917_WT;Unigene17093_WT;Unigene17098_WT;Unigene20916_WT;Unigene23655_WT;Unigene23687_WT;Unigene23902_WT;Unigene23903_WT;Unigene24437_WT;Unigene25577_WT;Unigene27627_WT;Unigene27729_WT;Unigene28418_WT;Unigene28651_WT;Unigene29168_WT;Unigene29504_WT;Unigene29772_WT;Unigene3037_WT;Unigene35900_WT;Unigene3600_WT;U…	K05280+K10757+K00724+K13083+K05279
Flavonoid biosynthesis	226	ko00941	Unigene10165_WT;Unigene10464_WT;Unigene10540_WT;Unigene10587_WT;Unigene11276_WT;Unigene11732_WT;Unigene11989_WT;Unigene12028_WT;Unigene12271_WT;Unigene12490_WT;Unigene1283_WT;Unigene12891_WT;Unigene12895_WT;Unigene13286_WT;Unigene13294_WT;Unigene14044_WT;Unigene14619_WT;Unigene15002_WT;Unigene15481_WT;Unigene15512_WT;Unigene15604_WT;Unigene16148_WT;Unigene1633_WT;Unigene16378_WT;Unigene16588_WT;U…	K13082+K13065+K00475+K05278+K05277+K05280+K00588+K00487+K13081+K08695+K00660+K13083+K00091+K01859+K09754
Folate biosynthesis	53	ko00790	Unigene10120_WT;Unigene11112_WT;Unigene12206_WT;Unigene12602_WT;Unigene13451_WT;Unigene13457_WT;Unigene13606_WT;Unigene15507_WT;Unigene2088_WT;Unigene2121_WT;Unigene23617_WT;Unigene23740_WT;Unigene24430_WT;Unigene27493_WT;Unigene28918_WT;Unigene30235_WT;Unigene33627_WT;Unigene34626_WT;Unigene38668_WT;Unigene40577_WT;Unigene42597_WT;Unigene44647_WT;Unigene47865_WT;Unigene53740_WT;Unigene54106_WT;U…	K13998+K01930+K01307+K01495+K13941+K13950+K01077+K01633+K00441
Fructose and mannose metabolism	213	ko00051	Unigene11001_WT;Unigene11545_WT;Unigene11678_WT;Unigene12208_WT;Unigene12777_WT;Unigene12872_WT;Unigene13964_WT;Unigene14074_WT;Unigene14081_WT;Unigene14437_WT;Unigene14600_WT;Unigene14935_WT;Unigene14936_WT;Unigene15182_WT;Unigene15354_WT;Unigene1604_WT;Unigene16074_WT;Unigene16115_WT;Unigene16718_WT;Unigene16857_WT;Unigene17281_WT;Unigene17331_WT;Unigene17427_WT;Unigene17780_WT;Unigene18392_WT;…	K00895+K00850+K01623+K02377+K00966+K00971+K00844+K00900+K01103+K00847+K00100+K01805+K01840+K01803+K03841+K01809+K00008+K01711
Galactose metabolism	247	ko00052	Unigene1073_WT;Unigene1109_WT;Unigene11290_WT;Unigene1131_WT;Unigene11430_WT;Unigene11678_WT;Unigene12025_WT;Unigene12208_WT;Unigene12466_WT;Unigene12581_WT;Unigene12672_WT;Unigene12872_WT;Unigene1347_WT;Unigene13551_WT;Unigene14332_WT;Unigene14578_WT;Unigene14647_WT;Unigene14935_WT;Unigene14936_WT;Unigene15061_WT;Unigene15068_WT;Unigene15182_WT;Unigene15354_WT;Unigene15359_WT;Unigene15632_WT;Uni…	K01835+K01190+K12309+K01784+K06611+K00850+K01193+K00844+K01187+K07407+K00964+K00963+K00849+K01684
Glucosinolate biosynthesis	86	ko00966	Unigene11270_WT;Unigene11496_WT;Unigene11526_WT;Unigene11691_WT;Unigene12863_WT;Unigene15311_WT;Unigene16256_WT;Unigene1695_WT;Unigene17031_WT;Unigene17134_WT;Unigene2018_WT;Unigene24922_WT;Unigene25585_WT;Unigene26981_WT;Unigene27300_WT;Unigene28651_WT;Unigene30319_WT;Unigene30659_WT;Unigene30905_WT;Unigene34067_WT;Unigene35895_WT;Unigene36527_WT;Unigene37168_WT;Unigene38618_WT;Unigene40713_WT;U…	K01649+K11812+K11813+K12153+K11820+K12156+K00826+K11821+K11819+K11818
Glutathione metabolism	250	ko00480	Unigene10410_WT;Unigene10651_WT;Unigene10776_WT;Unigene10968_WT;Unigene11419_WT;Unigene1213_WT;Unigene12901_WT;Unigene12948_WT;Unigene13411_WT;Unigene13756_WT;Unigene13822_WT;Unigene14066_WT;Unigene14588_WT;Unigene14752_WT;Unigene14819_WT;Unigene1516_WT;Unigene15931_WT;Unigene16583_WT;Unigene17223_WT;Unigene17979_WT;Unigene18108_WT;Unigene18186_WT;Unigene1861_WT;Unigene18884_WT;Unigene18915_WT;Un…	K00036+K00031+K00033+K00434+K01469+K10807+K00797+K00432+K00799+K00383+K11142+K01255+K01920+K00681+K01256+K10808+K01919
Glycerolipid metabolism	186	ko00561	Unigene10167_WT;Unigene10918_WT;Unigene10963_WT;Unigene11057_WT;Unigene11465_WT;Unigene12323_WT;Unigene12982_WT;Unigene13121_WT;Unigene13273_WT;Unigene132_WT;Unigene1359_WT;Unigene13611_WT;Unigene13910_WT;Unigene14513_WT;Unigene1497_WT;Unigene15038_WT;Unigene15322_WT;Unigene15713_WT;Unigene15865_WT;Unigene16295_WT;Unigene16315_WT;Unigene16526_WT;Unigene16682_WT;Unigene16718_WT;Unigene16965_WT;Uni…	K13508+K00863+K00901+K06118+K13517+K00128+K09480+K11155+K01054+K03715+K13506+K06119+K07407+K00002+K13523+K00655+K13513+K00864+K00630+K01080+K00679
Glycerophospholipid metabolism	266	ko00564	Unigene10079_WT;Unigene10167_WT;Unigene10296_WT;Unigene10339_WT;Unigene1040_WT;Unigene10502_WT;Unigene10753_WT;Unigene10963_WT;Unigene11057_WT;Unigene11063_WT;Unigene11375_WT;Unigene11392_WT;Unigene11503_WT;Unigene11578_WT;Unigene11996_WT;Unigene12084_WT;Unigene12085_WT;Unigene12323_WT;Unigene12795_WT;Unigene12982_WT;Unigene1359_WT;Unigene13738_WT;Unigene14133_WT;Unigene14366_WT;Unigene14772_WT;U…	K00968+K13508+K00995+K01126+K00981+K06130+K00901+K08730+K01115+K06123+K05929+K13517+K13506+K00894+K13511+K00999+K01114+K00866+K13523+K00006+K00655+K00967+K13513+K01613+K00111+K13510+K00630+K00993+K00057+K01080+K01047
Glycine, serine and threonine metabolism	205	ko00260	Unigene10294_WT;Unigene10902_WT;Unigene11098_WT;Unigene11301_WT;Unigene11302_WT;Unigene11649_WT;Unigene12137_WT;Unigene12277_WT;Unigene12634_WT;Unigene13305_WT;Unigene1426_WT;Unigene1462_WT;Unigene15403_WT;Unigene15576_WT;Unigene16414_WT;Unigene17248_WT;Unigene17691_WT;Unigene18039_WT;Unigene18157_WT;Unigene19985_WT;Unigene20162_WT;Unigene21089_WT;Unigene21094_WT;Unigene22076_WT;Unigene22495_WT;U…	K00382+K12524+K00831+K00600+K00133+K00928+K00276+K00058+K01620+K01696+K00130+K00281+K00872+K01733+K00827+K00499+K01695+K00605+K01079+K01754+K13290
Glycolysis / Gluconeogenesis	448	ko00010	Unigene1023_WT;Unigene10269_WT;Unigene10294_WT;Unigene10557_WT;Unigene10575_WT;Unigene10609_WT;Unigene1073_WT;Unigene10838_WT;Unigene10850_WT;Unigene10865_WT;Unigene11355_WT;Unigene11678_WT;Unigene11779_WT;Unigene11862_WT;Unigene11994_WT;Unigene12025_WT;Unigene12208_WT;Unigene12274_WT;Unigene12485_WT;Unigene12777_WT;Unigene12872_WT;Unigene13086_WT;Unigene13121_WT;Unigene13910_WT;Unigene14586_WT;U…	K01785+K00382+K01689+K00162+K00627+K01835+K01810+K01792+K00850+K00873+K01895+K01623+K00128+K01610+K00844+K00016+K00002+K00134+K00001+K00161+K00131+K01834+K00927+K01803+K03841+K01568+K00121
Glycosaminoglycan degradation	34	ko00531	Unigene1109_WT;Unigene11136_WT;Unigene12484_WT;Unigene13319_WT;Unigene14647_WT;Unigene17689_WT;Unigene17702_WT;Unigene18200_WT;Unigene20591_WT;Unigene20636_WT;Unigene37144_WT;Unigene38034_WT;Unigene38269_WT;Unigene38272_WT;Unigene38763_WT;Unigene41021_WT;Unigene44660_WT;Unigene46702_WT;Unigene49707_WT;Unigene5559_WT;Unigene58018_WT;Unigene62194_WT;Unigene63282_WT;Unigene64067_WT;Unigene69917_WT;U…	K12309+K01205+K10532+K12373
Glycosphingolipid biosynthesis - ganglio series	20	ko00604	Unigene1109_WT;Unigene14647_WT;Unigene17702_WT;Unigene18200_WT;Unigene37144_WT;Unigene38269_WT;Unigene38763_WT;Unigene41021_WT;Unigene44660_WT;Unigene46702_WT;Unigene5559_WT;Unigene63282_WT;Unigene69917_WT;Unigene7063_WT;Unigene71585_WT;Unigene72126_WT;Unigene77599_WT;Unigene82514_WT;Unigene8423_WT;Unigene8946_WT	K12309+K12373
Glycosphingolipid biosynthesis - globo series	21	ko00603	Unigene16315_WT;Unigene17702_WT;Unigene31774_WT;Unigene3178_WT;Unigene38269_WT;Unigene41021_WT;Unigene44660_WT;Unigene46702_WT;Unigene5706_WT;Unigene57257_WT;Unigene63254_WT;Unigene65369_WT;Unigene69917_WT;Unigene71578_WT;Unigene71585_WT;Unigene71893_WT;Unigene77322_WT;Unigene80867_WT;Unigene81195_WT;Unigene817_WT;Unigene8423_WT	K07407+K12373+K01988
Glycosylphosphatidylinositol(GPI)-anchor biosynthesis	67	ko00563	Unigene11171_WT;Unigene13385_WT;Unigene13388_WT;Unigene1657_WT;Unigene17233_WT;Unigene18461_WT;Unigene19014_WT;Unigene19098_WT;Unigene20662_WT;Unigene24940_WT;Unigene26479_WT;Unigene26673_WT;Unigene26945_WT;Unigene26976_WT;Unigene28811_WT;Unigene3105_WT;Unigene32419_WT;Unigene32420_WT;Unigene33576_WT;Unigene33594_WT;Unigene34484_WT;Unigene36391_WT;Unigene41408_WT;Unigene44205_WT;Unigene45109_WT;U…	K03434+K05289+K05291+K05285+K07542+K05293+K05310+K05284+K05286+K05292+K03857+K07541+K05283+K09658+K03859+K03861+K03858
Glyoxylate and dicarboxylate metabolism	145	ko00630	Unigene10098_WT;Unigene10127_WT;Unigene12685_WT;Unigene13403_WT;Unigene14375_WT;Unigene14599_WT;Unigene16113_WT;Unigene16279_WT;Unigene1703_WT;Unigene17141_WT;Unigene17544_WT;Unigene18052_WT;Unigene18864_WT;Unigene19518_WT;Unigene20242_WT;Unigene20465_WT;Unigene21487_WT;Unigene21751_WT;Unigene21808_WT;Unigene22652_WT;Unigene22655_WT;Unigene22927_WT;Unigene23840_WT;Unigene24588_WT;Unigene25491_WT;…	K00122+K01647+K01455+K00026+K11517+K01637+K00025+K01681+K00015+K00049+K01433+K01601
Histidine metabolism	111	ko00340	Unigene1015_WT;Unigene11316_WT;Unigene11317_WT;Unigene12556_WT;Unigene12902_WT;Unigene1299_WT;Unigene13121_WT;Unigene13910_WT;Unigene14755_WT;Unigene15458_WT;Unigene16278_WT;Unigene16526_WT;Unigene16682_WT;Unigene16794_WT;Unigene17880_WT;Unigene18854_WT;Unigene20162_WT;Unigene20975_WT;Unigene22315_WT;Unigene23803_WT;Unigene23872_WT;Unigene24077_WT;Unigene24377_WT;Unigene25656_WT;Unigene25659_WT;U…	K01814+K00599+K01693+K02501+K00128+K01590+K00765+K00603+K00817+K01593+K00013+K11755
Homologous recombination	120	ko03440	Unigene10248_WT;Unigene10581_WT;Unigene10583_WT;Unigene1102_WT;Unigene11045_WT;Unigene1153_WT;Unigene11571_WT;Unigene11581_WT;Unigene11738_WT;Unigene12250_WT;Unigene12924_WT;Unigene13493_WT;Unigene13553_WT;Unigene14575_WT;Unigene14646_WT;Unigene14874_WT;Unigene1509_WT;Unigene15335_WT;Unigene15717_WT;Unigene15820_WT;Unigene17481_WT;Unigene181_WT;Unigene18906_WT;Unigene19049_WT;Unigene19398_WT;Unig…	K10865+K07466+K10866+K08775+K02335+K02327+K03655+K03165+K03553+K10739+K03111+K10901+K08991+K10875+K02328+K10877+K10880+K10881+K03505
Indole alkaloid biosynthesis	45	ko00901	Unigene10859_WT;Unigene11594_WT;Unigene12382_WT;Unigene14200_WT;Unigene14225_WT;Unigene14362_WT;Unigene17485_WT;Unigene23586_WT;Unigene25734_WT;Unigene30658_WT;Unigene33272_WT;Unigene34318_WT;Unigene34478_WT;Unigene40071_WT;Unigene4768_WT;Unigene52226_WT;Unigene54465_WT;Unigene56159_WT;Unigene56910_WT;Unigene57332_WT;Unigene58451_WT;Unigene62099_WT;Unigene62932_WT;Unigene6398_WT;Unigene66106_WT;U…	K01757+K08233+K01593
Inositol phosphate metabolism	235	ko00562	Unigene10390_WT;Unigene10485_WT;Unigene10589_WT;Unigene10596_WT;Unigene10784_WT;Unigene11015_WT;Unigene11134_WT;Unigene11189_WT;Unigene1157_WT;Unigene1171_WT;Unigene11945_WT;Unigene12045_WT;Unigene12772_WT;Unigene12936_WT;Unigene13012_WT;Unigene13039_WT;Unigene13108_WT;Unigene13195_WT;Unigene13237_WT;Unigene13257_WT;Unigene13374_WT;Unigene13420_WT;Unigene1355_WT;Unigene13719_WT;Unigene13795_WT;Un…	K00889+K01082+K01107+K00913+K01765+K05857+K01110+K00921+K01092+K00888+K00914+K00140+K00999+K01114+K01858+K01803+K00469+K10047+K00010
Isoquinoline alkaloid biosynthesis	53	ko00950	Unigene11903_WT;Unigene12115_WT;Unigene1367_WT;Unigene14878_WT;Unigene15403_WT;Unigene1755_WT;Unigene18157_WT;Unigene20123_WT;Unigene24071_WT;Unigene24222_WT;Unigene25879_WT;Unigene25880_WT;Unigene25918_WT;Unigene28493_WT;Unigene31466_WT;Unigene33580_WT;Unigene38055_WT;Unigene38618_WT;Unigene40071_WT;Unigene40091_WT;Unigene40268_WT;Unigene42442_WT;Unigene43028_WT;Unigene43047_WT;Unigene44572_WT;U…	K00815+K00813+K00276+K01593+K01592
Limonene and pinene degradation	405	ko00903	Unigene10068_WT;Unigene10184_WT;Unigene1019_WT;Unigene10474_WT;Unigene10476_WT;Unigene10722_WT;Unigene1117_WT;Unigene11187_WT;Unigene11503_WT;Unigene11620_WT;Unigene11632_WT;Unigene11635_WT;Unigene11691_WT;Unigene11699_WT;Unigene11733_WT;Unigene1180_WT;Unigene11858_WT;Unigene12335_WT;Unigene12445_WT;Unigene12699_WT;Unigene12867_WT;Unigene12891_WT;Unigene12962_WT;Unigene13121_WT;Unigene13303_WT;Un…	K00517+K01692+K00120+K00128+K01076
Linoleic acid metabolism	115	ko00591	Unigene10049_WT;Unigene12891_WT;Unigene14525_WT;Unigene14744_WT;Unigene15488_WT;Unigene15749_WT;Unigene15975_WT;Unigene16324_WT;Unigene16718_WT;Unigene17012_WT;Unigene17143_WT;Unigene17427_WT;Unigene17537_WT;Unigene17780_WT;Unigene18004_WT;Unigene18575_WT;Unigene1872_WT;Unigene18810_WT;Unigene19539_WT;Unigene19549_WT;Unigene19956_WT;Unigene2015_WT;Unigene22246_WT;Unigene23412_WT;Unigene24061_WT;U…	K07424+K00454+K00100+K01047
Lipoic acid metabolism	12	ko00785	Unigene20317_WT;Unigene20318_WT;Unigene507_WT;Unigene54526_WT;Unigene54660_WT;Unigene5470_WT;Unigene57751_WT;Unigene61839_WT;Unigene68332_WT;Unigene79891_WT;Unigene82408_WT;Unigene83123_WT	K03644+K03801+K03800
Lysine biosynthesis	83	ko00300	Unigene10902_WT;Unigene12277_WT;Unigene12634_WT;Unigene13305_WT;Unigene14223_WT;Unigene1426_WT;Unigene1462_WT;Unigene15447_WT;Unigene15737_WT;Unigene16522_WT;Unigene20068_WT;Unigene20743_WT;Unigene23395_WT;Unigene26269_WT;Unigene26648_WT;Unigene27968_WT;Unigene28856_WT;Unigene29910_WT;Unigene29971_WT;Unigene31517_WT;Unigene31992_WT;Unigene32473_WT;Unigene32698_WT;Unigene32887_WT;Unigene33311_WT;U…	K12524+K00133+K00215+K00928+K10206+K01586+K00290+K00291+K00292+K01714+K01778
Lysine degradation	135	ko00310	Unigene10184_WT;Unigene10476_WT;Unigene11633_WT;Unigene1180_WT;Unigene12689_WT;Unigene1288_WT;Unigene13121_WT;Unigene13736_WT;Unigene13910_WT;Unigene14507_WT;Unigene15031_WT;Unigene16522_WT;Unigene16526_WT;Unigene16682_WT;Unigene17180_WT;Unigene18616_WT;Unigene18635_WT;Unigene19330_WT;Unigene19360_WT;Unigene20162_WT;Unigene2021_WT;Unigene20975_WT;Unigene22799_WT;Unigene23608_WT;Unigene25483_WT;Un…	K01692+K11423+K11424+K00128+K00658+K00290+K00291+K00292+K11422+K00164+K00252+K00626
Metabolic pathways	6469	ko01100	Unigene10009_WT;Unigene10033_WT;Unigene10037_WT;Unigene10045_WT;Unigene10047_WT;Unigene10049_WT;Unigene10050_WT;Unigene10073_WT;Unigene10079_WT;Unigene10098_WT;Unigene10120_WT;Unigene10127_WT;Unigene10151_WT;Unigene1015_WT;Unigene10165_WT;Unigene10167_WT;Unigene10184_WT;Unigene10206_WT;Unigene10223_WT;Unigene10226_WT;Unigene1022_WT;Unigene10249_WT;Unigene10256_WT;Unigene10259_WT;Unigene10261_WT;U…
Mismatch repair	94	ko03430	Unigene10581_WT;Unigene10583_WT;Unigene11581_WT;Unigene11738_WT;Unigene12153_WT;Unigene12677_WT;Unigene13150_WT;Unigene13777_WT;Unigene15015_WT;Unigene1509_WT;Unigene15137_WT;Unigene15335_WT;Unigene16357_WT;Unigene17530_WT;Unigene18365_WT;Unigene18591_WT;Unigene18953_WT;Unigene19084_WT;Unigene23252_WT;Unigene24230_WT;Unigene24566_WT;Unigene24721_WT;Unigene24755_WT;Unigene2508_WT;Unigene26147_WT;U…	K07466+K02327+K08739+K10858+K08736+K08734+K07456+K10739+K03657+K08737+K10756+K10755+K03111+K10747+K10754+K02328+K10746+K08735+K03505
Monoterpenoid biosynthesis	22	ko00902	Unigene1123_WT;Unigene11347_WT;Unigene18641_WT;Unigene18905_WT;Unigene18957_WT;Unigene20327_WT;Unigene22024_WT;Unigene24660_WT;Unigene2691_WT;Unigene29217_WT;Unigene31694_WT;Unigene32751_WT;Unigene47719_WT;Unigene48112_WT;Unigene58614_WT;Unigene6375_WT;Unigene66999_WT;Unigene72889_WT;Unigene74572_WT;Unigene78813_WT;Unigene78903_WT;Unigene80873_WT	K12467+K07385
Natural killer cell mediated cytotoxicity	113	ko04650	Unigene11064_WT;Unigene12093_WT;Unigene12524_WT;Unigene1289_WT;Unigene13095_WT;Unigene13979_WT;Unigene14216_WT;Unigene14754_WT;Unigene15116_WT;Unigene15251_WT;Unigene1553_WT;Unigene16717_WT;Unigene1677_WT;Unigene1708_WT;Unigene17397_WT;Unigene18080_WT;Unigene18156_WT;Unigene18560_WT;Unigene19158_WT;Unigene21186_WT;Unigene2218_WT;Unigene2455_WT;Unigene25750_WT;Unigene26465_WT;Unigene26634_WT;Unige…	K04371+K06268+K04392+K04368
N-Glycan biosynthesis	217	ko00510	Unigene10151_WT;Unigene1030_WT;Unigene1065_WT;Unigene12170_WT;Unigene13335_WT;Unigene14085_WT;Unigene14863_WT;Unigene14991_WT;Unigene15099_WT;Unigene15999_WT;Unigene16206_WT;Unigene16266_WT;Unigene16287_WT;Unigene1642_WT;Unigene16912_WT;Unigene16938_WT;Unigene17046_WT;Unigene17056_WT;Unigene17131_WT;Unigene17185_WT;Unigene17508_WT;Unigene17690_WT;Unigene17938_WT;Unigene18501_WT;Unigene18507_WT;Un…	K00737+K03849+K01231+K01228+K07252+K00726+K12666+K07151+K01001+K03848+K01230+K12670+K00721+K00753+K03843+K00902+K03847+K03846+K03845+K03844+K05546+K03842+K09659+K12667+K12668+K00736+K03714+K06316+K03850+K00729+K07441+K12669+K09658+K07432
Nicotinate and nicotinamide metabolism	71	ko00760	Unigene11493_WT;Unigene12174_WT;Unigene13911_WT;Unigene1451_WT;Unigene14892_WT;Unigene15312_WT;Unigene15363_WT;Unigene15657_WT;Unigene16368_WT;Unigene16657_WT;Unigene18373_WT;Unigene19216_WT;Unigene21974_WT;Unigene22423_WT;Unigene22529_WT;Unigene22547_WT;Unigene22663_WT;Unigene23091_WT;Unigene2409_WT;Unigene25548_WT;Unigene27545_WT;Unigene29469_WT;Unigene30758_WT;Unigene32741_WT;Unigene3458_WT;Un…	K00858+K03517+K01239+K00278+K03787+K01950+K06210+K03426+K00763+K00767
Nitrogen metabolism	215	ko00910	Unigene10009_WT;Unigene10397_WT;Unigene1081_WT;Unigene10909_WT;Unigene11444_WT;Unigene12112_WT;Unigene12196_WT;Unigene12300_WT;Unigene12674_WT;Unigene12939_WT;Unigene13345_WT;Unigene13460_WT;Unigene13675_WT;Unigene13796_WT;Unigene14177_WT;Unigene14375_WT;Unigene14590_WT;Unigene14603_WT;Unigene15076_WT;Unigene17141_WT;Unigene17470_WT;Unigene17963_WT;Unigene18030_WT;Unigene18690_WT;Unigene19679_WT;…	K00368+K00261+K01760+K00264+K00284+K01673+K01953+K01501+K01455+K00360+K00262+K10775+K00366+K01915+K00266+K01674+K00605+K01725
Non-homologous end-joining	40	ko03450	Unigene10216_WT;Unigene10248_WT;Unigene1062_WT;Unigene10980_WT;Unigene1102_WT;Unigene11571_WT;Unigene12924_WT;Unigene13493_WT;Unigene15820_WT;Unigene16577_WT;Unigene18536_WT;Unigene19398_WT;Unigene2210_WT;Unigene22342_WT;Unigene28871_WT;Unigene29336_WT;Unigene30876_WT;Unigene39215_WT;Unigene40432_WT;Unigene41216_WT;Unigene44809_WT;Unigene50677_WT;Unigene54104_WT;Unigene54947_WT;Unigene55374_WT;Un…	K10885+K10865+K10866+K04799+K10886+K03512+K10777+K10884
Nucleotide excision repair	271	ko03420	Unigene10505_WT;Unigene10581_WT;Unigene10583_WT;Unigene10702_WT;Unigene11318_WT;Unigene1153_WT;Unigene11581_WT;Unigene11738_WT;Unigene11766_WT;Unigene11925_WT;Unigene12297_WT;Unigene12768_WT;Unigene1293_WT;Unigene12953_WT;Unigene13046_WT;Unigene13339_WT;Unigene1338_WT;Unigene13553_WT;Unigene13680_WT;Unigene14523_WT;Unigene14575_WT;Unigene14718_WT;Unigene1509_WT;Unigene15128_WT;Unigene15223_WT;Uni…	K10140+K07466+K10839+K02335+K02327+K10841+K10845+K10610+K06634+K10849+K10843+K10844+K03141+K10846+K10570+K10739+K03143+K10838+K10842+K02324+K02202+K02326+K03657+K10756+K10755+K03144+K10848+K03506+K10747+K10754+K03142+K02328+K10609+K03868+K02325+K03505
One carbon pool by folate	88	ko00670	Unigene10120_WT;Unigene11301_WT;Unigene11302_WT;Unigene11649_WT;Unigene12499_WT;Unigene12602_WT;Unigene12851_WT;Unigene17691_WT;Unigene18854_WT;Unigene19006_WT;Unigene21089_WT;Unigene21094_WT;Unigene2212_WT;Unigene24430_WT;Unigene25775_WT;Unigene2608_WT;Unigene26664_WT;Unigene28918_WT;Unigene30235_WT;Unigene305_WT;Unigene30926_WT;Unigene31465_WT;Unigene31660_WT;Unigene33145_WT;Unigene33627_WT;Uni…	K13998+K00600+K00601+K01934+K00603+K00604+K00297+K00605+K01433+K00602
Other glycan degradation	80	ko00511	Unigene10911_WT;Unigene10914_WT;Unigene10929_WT;Unigene1109_WT;Unigene11430_WT;Unigene12466_WT;Unigene12892_WT;Unigene14159_WT;Unigene14578_WT;Unigene14647_WT;Unigene163_WT;Unigene17352_WT;Unigene1747_WT;Unigene17702_WT;Unigene18200_WT;Unigene20155_WT;Unigene22556_WT;Unigene2270_WT;Unigene23363_WT;Unigene23512_WT;Unigene2769_WT;Unigene28689_WT;Unigene30852_WT;Unigene31867_WT;Unigene33025_WT;Unige…	K01227+K01191+K12311+K01190+K12309+K12373+K01444+K01206
Oxidative phosphorylation	398	ko00190	Unigene10261_WT;Unigene10318_WT;Unigene10820_WT;Unigene10967_WT;Unigene11387_WT;Unigene11634_WT;Unigene12035_WT;Unigene12108_WT;Unigene12446_WT;Unigene12761_WT;Unigene12999_WT;Unigene13023_WT;Unigene13380_WT;Unigene13431_WT;Unigene13455_WT;Unigene13766_WT;Unigene14105_WT;Unigene14610_WT;Unigene1473_WT;Unigene15522_WT;Unigene16224_WT;Unigene16396_WT;Unigene16402_WT;Unigene16461_WT;Unigene16881_WT;…	K02126+K01535+K02154+K03885+K02145+K05574+K02112+K05573+K02146+K03881+K05575+K02262+K01507+K00329+K00356+K03952+K02132+K02111+K03941+K02138+K02152+K02267+K03955+K03935+K02265+K02114+K03949+K02155+K02133+K02140+K02137+K03940+K03938+K00235+K02136+K02150+K03953+K02147+K00413+K02153+K00234+K00412+K02261+K03934+K00411+K02258+K02260+K03661+K03946+K03950+K02257+K03936+K02144+K02113+K00419+K00416+K03942+…
Pantothenate and CoA biosynthesis	92	ko00770	Unigene12289_WT;Unigene15697_WT;Unigene16256_WT;Unigene16676_WT;Unigene17031_WT;Unigene17048_WT;Unigene18054_WT;Unigene18830_WT;Unigene2053_WT;Unigene22114_WT;Unigene23263_WT;Unigene25609_WT;Unigene25819_WT;Unigene26326_WT;Unigene2660_WT;Unigene26984_WT;Unigene29439_WT;Unigene29590_WT;Unigene29808_WT;Unigene30061_WT;Unigene32159_WT;Unigene32386_WT;Unigene33648_WT;Unigene33973_WT;Unigene35014_WT;U…	K01464+K09680+K00826+K01918+K01652+K00053+K01431+K00207+K01687+K00859+K00606+K01598+K01653
Pentose and glucuronate interconversions	143	ko00040	Unigene10348_WT;Unigene10559_WT;Unigene10610_WT;Unigene10636_WT;Unigene10702_WT;Unigene11094_WT;Unigene11335_WT;Unigene12588_WT;Unigene12946_WT;Unigene13038_WT;Unigene13811_WT;Unigene1437_WT;Unigene1504_WT;Unigene15957_WT;Unigene16031_WT;Unigene16189_WT;Unigene16773_WT;Unigene16786_WT;Unigene17281_WT;Unigene17295_WT;Unigene1734_WT;Unigene18559_WT;Unigene18620_WT;Unigene19064_WT;Unigene19570_WT;Un…	K01184+K01213+K01051+K00012+K01728+K00875+K01805+K00963+K00854+K01783
Pentose phosphate pathway	204	ko00030	Unigene10410_WT;Unigene1073_WT;Unigene10776_WT;Unigene10838_WT;Unigene11678_WT;Unigene11839_WT;Unigene12025_WT;Unigene1213_WT;Unigene12208_WT;Unigene12777_WT;Unigene12872_WT;Unigene13013_WT;Unigene1341_WT;Unigene13756_WT;Unigene13822_WT;Unigene15354_WT;Unigene15558_WT;Unigene16115_WT;Unigene16230_WT;Unigene16583_WT;Unigene17009_WT;Unigene17697_WT;Unigene17713_WT;Unigene17979_WT;Unigene18483_WT;Un…	K00036+K01835+K00033+K01810+K00850+K01057+K01623+K01807+K00852+K00948+K00616+K00615+K03841+K01783
Peroxisome	402	ko04146	Unigene10017_WT;Unigene10206_WT;Unigene1033_WT;Unigene10451_WT;Unigene10486_WT;Unigene10651_WT;Unigene10719_WT;Unigene11503_WT;Unigene11564_WT;Unigene11921_WT;Unigene12122_WT;Unigene13318_WT;Unigene13346_WT;Unigene13490_WT;Unigene13878_WT;Unigene13_WT;Unigene1404_WT;Unigene14102_WT;Unigene14252_WT;Unigene14394_WT;Unigene14525_WT;Unigene14636_WT;Unigene1464_WT;Unigene14665_WT;Unigene15196_WT;Unige…	K13346+K00232+K01897+K01578+K13338+K00031+K11147+K00106+K13335+K12261+K13348+K13354+K13356+K13347+K11517+K01640+K05677+K04564+K07513+K13237+K13337+K03781+K03426+K13341+K08764+K13339+K13343+K11187+K13336+K06664+K00869+K04565+K13345+K13342
Phagosome	293	ko04145	Unigene10608_WT;Unigene10820_WT;Unigene11634_WT;Unigene11945_WT;Unigene12049_WT;Unigene12202_WT;Unigene12761_WT;Unigene12772_WT;Unigene13108_WT;Unigene13257_WT;Unigene13668_WT;Unigene13719_WT;Unigene13983_WT;Unigene14902_WT;Unigene15107_WT;Unigene15286_WT;Unigene15792_WT;Unigene15845_WT;Unigene15896_WT;Unigene16224_WT;Unigene16461_WT;Unigene16717_WT;Unigene16724_WT;Unigene16813_WT;Unigene16881_WT…	K05692+K02154+K02145+K00921+K10956+K07374+K02146+K07897+K08057+K00914+K07375+K02152+K04392+K07888+K08488+K08492+K07887+K02155+K08054+K02150+K02147+K07342+K02153+K03661+K09481+K02144+K08517+K02148+K02151+K02149
Phenylalanine metabolism	228	ko00360	Unigene11028_WT;Unigene11903_WT;Unigene11989_WT;Unigene12115_WT;Unigene12122_WT;Unigene12891_WT;Unigene1367_WT;Unigene13_WT;Unigene14039_WT;Unigene14878_WT;Unigene15403_WT;Unigene15608_WT;Unigene15985_WT;Unigene16076_WT;Unigene16290_WT;Unigene1697_WT;Unigene1716_WT;Unigene1755_WT;Unigene17777_WT;Unigene18157_WT;Unigene18815_WT;Unigene19332_WT;Unigene20123_WT;Unigene20279_WT;Unigene20729_WT;Unigen…	K00430+K00815+K00588+K00813+K01904+K00487+K00276+K10775+K09754+K00817+K00457+K01593+K00529+K07253
Phenylalanine, tyrosine and tryptophan biosynthesis	186	ko00400	Unigene1022_WT;Unigene10333_WT;Unigene1126_WT;Unigene11327_WT;Unigene11903_WT;Unigene12115_WT;Unigene1367_WT;Unigene13887_WT;Unigene14878_WT;Unigene15654_WT;Unigene17361_WT;Unigene1755_WT;Unigene18345_WT;Unigene1965_WT;Unigene19985_WT;Unigene20123_WT;Unigene2040_WT;Unigene2158_WT;Unigene22098_WT;Unigene22777_WT;Unigene23291_WT;Unigene24071_WT;Unigene24101_WT;Unigene24222_WT;Unigene24533_WT;Unigen…	K01850+K00800+K13832+K00766+K00815+K00813+K04518+K01696+K01817+K01658+K01657+K01626+K01609+K00891+K00817+K01736+K01695+K01735
Phenylpropanoid biosynthesis	529	ko00940	Unigene10131_WT;Unigene10165_WT;Unigene10464_WT;Unigene10491_WT;Unigene10587_WT;Unigene11028_WT;Unigene11276_WT;Unigene11424_WT;Unigene11632_WT;Unigene11665_WT;Unigene11732_WT;Unigene11989_WT;Unigene12026_WT;Unigene12028_WT;Unigene12114_WT;Unigene12122_WT;Unigene12135_WT;Unigene12271_WT;Unigene12604_WT;Unigene1283_WT;Unigene12891_WT;Unigene12993_WT;Unigene13005_WT;Unigene13165_WT;Unigene13166_WT;…	K01289+K09753+K13065+K05350+K01188+K00430+K09755+K12356+K00588+K00083+K01904+K00487+K13068+K09756+K09757+K05349+K10775+K12355+K13067+K09754+K13066
Phosphatidylinositol signaling system	275	ko04070	Unigene10350_WT;Unigene10390_WT;Unigene10485_WT;Unigene10502_WT;Unigene10589_WT;Unigene10596_WT;Unigene10784_WT;Unigene11015_WT;Unigene11057_WT;Unigene11134_WT;Unigene11189_WT;Unigene11534_WT;Unigene11578_WT;Unigene1157_WT;Unigene1171_WT;Unigene11945_WT;Unigene12045_WT;Unigene12704_WT;Unigene12751_WT;Unigene12772_WT;Unigene12883_WT;Unigene12936_WT;Unigene13012_WT;Unigene13039_WT;Unigene13108_WT;U…	K02183+K00889+K01082+K01107+K00981+K00913+K01765+K00901+K05857+K01110+K00921+K01092+K00888+K00914+K00999+K10047
Photosynthesis	144	ko00195	Unigene12035_WT;Unigene13059_WT;Unigene14105_WT;Unigene14419_WT;Unigene15459_WT;Unigene15485_WT;Unigene15489_WT;Unigene15835_WT;Unigene16066_WT;Unigene16356_WT;Unigene1729_WT;Unigene18074_WT;Unigene18398_WT;Unigene19234_WT;Unigene19321_WT;Unigene19377_WT;Unigene19456_WT;Unigene20126_WT;Unigene21011_WT;Unigene21637_WT;Unigene21756_WT;Unigene25294_WT;Unigene25349_WT;Unigene26774_WT;Unigene28146_WT;…	K02112+K02716+K02111+K02640+K02641+K02639+K08901+K02721+K02704+K02712+K02710+K02690+K03689+K02635+K02114+K02693+K02695+K02717+K02692+K08903+K02638+K02706+K08905+K02724+K02705+K02696+K08906+K03542+K02113+K02636+K03541+K02703+K02698+K02109+K02697+K02694+K02689+K02699+K02115+K08902+K02110+K02711+K02701+K02634+K02637+K02691+K02108+K02707
Photosynthesis - antenna proteins	43	ko00196	Unigene14398_WT;Unigene17454_WT;Unigene20413_WT;Unigene23260_WT;Unigene23823_WT;Unigene31851_WT;Unigene33285_WT;Unigene33959_WT;Unigene34173_WT;Unigene36305_WT;Unigene40360_WT;Unigene40765_WT;Unigene42619_WT;Unigene44820_WT;Unigene47856_WT;Unigene49347_WT;Unigene49348_WT;Unigene51784_WT;Unigene53811_WT;Unigene53878_WT;Unigene5637_WT;Unigene57544_WT;Unigene57832_WT;Unigene58990_WT;Unigene59585_WT;…	K08913+K08912+K08908+K08910+K08909+K08915+K08917+K08916+K08914+K08907
Plant-pathogen interaction	2004	ko04626	Unigene1000_WT;Unigene10032_WT;Unigene1005_WT;Unigene10133_WT;Unigene10178_WT;Unigene10180_WT;Unigene10229_WT;Unigene10266_WT;Unigene1026_WT;Unigene10303_WT;Unigene10306_WT;Unigene10307_WT;Unigene10334_WT;Unigene10350_WT;Unigene10365_WT;Unigene10392_WT;Unigene10438_WT;Unigene1045_WT;Unigene10539_WT;Unigene1058_WT;Unigene10611_WT;Unigene10645_WT;Unigene10646_WT;Unigene10664_WT;Unigene10696_WT;Unig…	K13429+K13457+K13459+K13422+K13412+K13460+K13420+K13430+K13428+K13414+K02183+K13417+K13413+K13424+K04371+K13416+K13423+K13448+K05391+K13447+K13463+K13462+K04079+K13456+K02358+K04368+K13427+K09487+K13464+K00864+K12795+K13425+K13426+K13458+K13449+K13473
Polyketide sugar unit biosynthesis	33	ko00523	Unigene10749_WT;Unigene12133_WT;Unigene15768_WT;Unigene18338_WT;Unigene21534_WT;Unigene27960_WT;Unigene28250_WT;Unigene29942_WT;Unigene29999_WT;Unigene30212_WT;Unigene35413_WT;Unigene37480_WT;Unigene52940_WT;Unigene55604_WT;Unigene57660_WT;Unigene57972_WT;Unigene59583_WT;Unigene60827_WT;Unigene61162_WT;Unigene61398_WT;Unigene6310_WT;Unigene65575_WT;Unigene68547_WT;Unigene72113_WT;Unigene74942_WT;…	K01710+K12451+K00067
Porphyrin and chlorophyll metabolism	307	ko00860	Unigene1041_WT;Unigene10643_WT;Unigene11795_WT;Unigene1231_WT;Unigene12414_WT;Unigene12802_WT;Unigene13067_WT;Unigene13440_WT;Unigene13854_WT;Unigene13903_WT;Unigene13914_WT;Unigene14192_WT;Unigene14689_WT;Unigene14731_WT;Unigene14992_WT;Unigene15323_WT;Unigene15709_WT;Unigene17066_WT;Unigene17239_WT;Unigene17444_WT;Unigene17780_WT;Unigene17781_WT;Unigene18575_WT;Unigene18726_WT;Unigene19215_WT;U…	K00522+K01719+K13606+K01885+K03428+K03404+K03405+K00218+K08099+K13545+K01698+K01599+K02492+K13600+K00510+K13071+K10960+K13544+K01749+K01845+K01772+K03403+K00231+K02495+K00228+K02257+K04035+K08101+K02259+K04040
Propanoate metabolism	184	ko00640	Unigene10024_WT;Unigene10184_WT;Unigene10451_WT;Unigene10476_WT;Unigene10754_WT;Unigene11329_WT;Unigene1180_WT;Unigene11921_WT;Unigene12485_WT;Unigene12747_WT;Unigene12895_WT;Unigene13077_WT;Unigene13086_WT;Unigene13121_WT;Unigene13910_WT;Unigene14165_WT;Unigene14507_WT;Unigene15481_WT;Unigene15943_WT;Unigene16170_WT;Unigene16399_WT;Unigene16526_WT;Unigene16682_WT;Unigene17085_WT;Unigene1727_WT;U…	K00224+K01692+K01578+K02160+K05605+K01895+K00128+K00140+K01505+K00016+K01962+K11262+K01899+K00249+K01961+K01900+K00626+K01966
Proteasome	209	ko03050	Unigene10190_WT;Unigene10325_WT;Unigene10497_WT;Unigene10530_WT;Unigene11971_WT;Unigene13127_WT;Unigene13352_WT;Unigene13688_WT;Unigene14503_WT;Unigene14824_WT;Unigene14864_WT;Unigene14986_WT;Unigene15069_WT;Unigene15216_WT;Unigene16354_WT;Unigene16895_WT;Unigene17210_WT;Unigene1811_WT;Unigene18442_WT;Unigene18860_WT;Unigene19199_WT;Unigene20031_WT;Unigene20223_WT;Unigene21672_WT;Unigene21738_WT;…	K02735+K03062+K03035+K03032+K02732+K03038+K03029+K03033+K06699+K03039+K11599+K03028+K06700+K03065+K02736+K02730+K03031+K03066+K03030+K03064+K02725+K02734+K02727+K03061+K02729+K02739+K02728+K03037+K03036+K02726+K02737+K02731+K10881+K02738+K03063
Protein export	220	ko03060	Unigene11599_WT;Unigene11643_WT;Unigene1169_WT;Unigene11849_WT;Unigene12049_WT;Unigene12984_WT;Unigene13247_WT;Unigene13601_WT;Unigene14089_WT;Unigene14255_WT;Unigene14344_WT;Unigene14840_WT;Unigene14880_WT;Unigene15521_WT;Unigene15933_WT;Unigene16725_WT;Unigene1693_WT;Unigene16975_WT;Unigene17132_WT;Unigene17509_WT;Unigene17893_WT;Unigene18374_WT;Unigene18426_WT;Unigene18431_WT;Unigene19612_WT;U…	K03100+K09490+K12272+K03110+K10956+K03106+K03217+K03070+K09648+K03107+K03109+K09647+K03105+K03108+K13431+K12947+K07342+K09540+K12948+K13280+K09481+K03116+K12275+K03118+K03104
Protein processing in endoplasmic reticulum	973	ko04141	Unigene10017_WT;Unigene10021_WT;Unigene100_WT;Unigene10101_WT;Unigene1013_WT;Unigene10207_WT;Unigene10321_WT;Unigene10494_WT;Unigene10504_WT;Unigene10702_WT;Unigene10719_WT;Unigene10744_WT;Unigene10774_WT;Unigene10787_WT;Unigene10845_WT;Unigene1100_WT;Unigene11046_WT;Unigene11080_WT;Unigene11288_WT;Unigene1130_WT;Unigene11318_WT;Unigene11537_WT;Unigene11573_WT;Unigene11643_WT;Unigene11927_WT;Unig…	K10666+K14005+K10601+K14001+K04554+K14007+K09518+K14011+K10839+K03283+K14012+K03237+K08852+K13525+K09584+K09561+K14018+K14006+K09490+K13249+K10956+K10661+K14026+K14003+K08653+K09517+K09503+K03094+K09562+K09580+K13993+K01228+K04079+K08288+K09523+K09486+K10578+K06689+K14016+K12666+K08057+K10575+K11863+K08860+K07151+K10597+K14004+K01456+K01230+K10084+K10085+K12670+K04523+K14009+K13989+K05546+K09487+…
Purine metabolism	641	ko00230	Unigene10226_WT;Unigene1029_WT;Unigene1048_WT;Unigene10701_WT;Unigene1073_WT;Unigene10761_WT;Unigene10919_WT;Unigene10986_WT;Unigene11044_WT;Unigene11326_WT;Unigene11455_WT;Unigene1150_WT;Unigene11510_WT;Unigene1153_WT;Unigene11561_WT;Unigene11738_WT;Unigene11787_WT;Unigene11862_WT;Unigene11988_WT;Unigene11994_WT;Unigene12025_WT;Unigene12033_WT;Unigene12088_WT;Unigene1212_WT;Unigene12222_WT;Unige…	K00088+K01756+K03005+K00962+K01835+K00958+K01509+K00939+K00942+K03027+K03015+K03013+K02335+K01427+K02327+K01516+K01511+K00873+K03010+K03006+K00893+K01466+K00856+K00601+K01952+K03046+K10807+K03011+K00106+K02999+K03018+K01239+K03009+K00948+K00760+K03787+K03021+K13811+K03026+K01923+K00764+K03025+K02324+K01488+K03024+K01490+K02326+K01951+K01933+K03043+K03023+K03002+K00365+K11808+K00860+K03506+K00940+…
Pyrimidine metabolism	468	ko00240	Unigene10047_WT;Unigene10120_WT;Unigene1048_WT;Unigene10698_WT;Unigene10701_WT;Unigene10867_WT;Unigene10981_WT;Unigene11082_WT;Unigene1127_WT;Unigene11326_WT;Unigene11455_WT;Unigene11510_WT;Unigene1153_WT;Unigene11706_WT;Unigene11738_WT;Unigene11787_WT;Unigene1182_WT;Unigene11988_WT;Unigene12033_WT;Unigene12088_WT;Unigene1212_WT;Unigene12289_WT;Unigene12538_WT;Unigene12602_WT;Unigene12693_WT;Unig…	K01955+K13998+K03005+K00761+K00962+K01937+K00254+K03027+K03015+K03013+K02335+K00384+K02327+K01511+K13800+K03010+K03006+K00893+K01464+K03046+K10807+K00876+K03011+K01956+K01465+K02999+K03018+K03009+K03787+K03021+K03026+K03025+K01718+K02324+K09903+K03024+K02326+K00609+K03043+K03023+K03002+K03506+K00940+K03020+K03004+K01431+K00857+K00207+K01519+K03016+K01489+K13421+K00943+K02328+K03012+K03040+K03008+…
Pyruvate metabolism	370	ko00620	Unigene10294_WT;Unigene10575_WT;Unigene10609_WT;Unigene10754_WT;Unigene11270_WT;Unigene11355_WT;Unigene11366_WT;Unigene11862_WT;Unigene11994_WT;Unigene12485_WT;Unigene12863_WT;Unigene13086_WT;Unigene13121_WT;Unigene13910_WT;Unigene1461_WT;Unigene15054_WT;Unigene15066_WT;Unigene1531_WT;Unigene16190_WT;Unigene16192_WT;Unigene16279_WT;Unigene16399_WT;Unigene16414_WT;Unigene16526_WT;Unigene16682_WT;U…	K00382+K00162+K00627+K02160+K01649+K01759+K00873+K01895+K00128+K01610+K00102+K00028+K01595+K00026+K00016+K01962+K01006+K01069+K00025+K00161+K11262+K00015+K00049+K00029+K01961+K01512+K00626
Regulation of autophagy	157	ko04140	Unigene10022_WT;Unigene10172_WT;Unigene10284_WT;Unigene10524_WT;Unigene10704_WT;Unigene11309_WT;Unigene12501_WT;Unigene13398_WT;Unigene14750_WT;Unigene14872_WT;Unigene14972_WT;Unigene15286_WT;Unigene15903_WT;Unigene16442_WT;Unigene16665_WT;Unigene16858_WT;Unigene17611_WT;Unigene18267_WT;Unigene18836_WT;Unigene19354_WT;Unigene20300_WT;Unigene21733_WT;Unigene2183_WT;Unigene21903_WT;Unigene22023_WT;…	K08334+K08341+K08342+K07198+K08269+K08339+K00914+K08333+K08343+K08336+K08337
Riboflavin metabolism	55	ko00740	Unigene10290_WT;Unigene12002_WT;Unigene13930_WT;Unigene18754_WT;Unigene3027_WT;Unigene30335_WT;Unigene35249_WT;Unigene3526_WT;Unigene3532_WT;Unigene36942_WT;Unigene37162_WT;Unigene37216_WT;Unigene37232_WT;Unigene4115_WT;Unigene41338_WT;Unigene42101_WT;Unigene46677_WT;Unigene48245_WT;Unigene49282_WT;Unigene50034_WT;Unigene50591_WT;Unigene51780_WT;Unigene51840_WT;Unigene54463_WT;Unigene55195_WT;Uni…	K01078+K01497+K02858+K11752+K00861+K00793+K00794
Ribosome	631	ko03010	Unigene10312_WT;Unigene10375_WT;Unigene10710_WT;Unigene11003_WT;Unigene11016_WT;Unigene11026_WT;Unigene11261_WT;Unigene11306_WT;Unigene11562_WT;Unigene11664_WT;Unigene11681_WT;Unigene12129_WT;Unigene12269_WT;Unigene12367_WT;Unigene1258_WT;Unigene12601_WT;Unigene12709_WT;Unigene1274_WT;Unigene12787_WT;Unigene13337_WT;Unigene13770_WT;Unigene13927_WT;Unigene14126_WT;Unigene14244_WT;Unigene14468_WT;U…	K02886+K02993+K02910+K02977+K02962+K02863+K02865+K02867+K02885+K02965+K02922+K02913+K02936+K02905+K02988+K02919+K02964+K02935+K02996+K02866+K02883+K02871+K02954+K02874+K02925+K02978+K02934+K02997+K02918+K02897+K02903+K02987+K02967+K02971+K02899+K02880+K02900+K02984+K02870+K02932+K02989+K02953+K02878+K02893+K02981+K02951+K02948+K02877+K02942+K02969+K02930+K02945+K02888+K02943+K02920+K02949+K02998+…
RNA degradation	440	ko03018	Unigene10014_WT;Unigene1017_WT;Unigene1032_WT;Unigene10405_WT;Unigene10532_WT;Unigene10557_WT;Unigene10573_WT;Unigene10692_WT;Unigene10701_WT;Unigene10795_WT;Unigene10843_WT;Unigene11779_WT;Unigene11932_WT;Unigene12528_WT;Unigene12547_WT;Unigene12608_WT;Unigene1263_WT;Unigene13275_WT;Unigene13456_WT;Unigene13921_WT;Unigene13934_WT;Unigene14131_WT;Unigene14480_WT;Unigene14625_WT;Unigene14709_WT;Un…	K12602+K12614+K12589+K12603+K01689+K00970+K12616+K00962+K12585+K12599+K12608+K12604+K03679+K10643+K11600+K04077+K12591+K01148+K03514+K12619+K12622+K04043+K12586+K12598+K12607+K12617+K12580+K12613+K12605+K12606+K12581+K12600+K03681+K12590+K03654+K07573+K12620+K12627+K12621+K12626+K12625+K12623+K03678+K12624+K12593+K08311
RNA polymerase	182	ko03020	Unigene1048_WT;Unigene11326_WT;Unigene11455_WT;Unigene11510_WT;Unigene11988_WT;Unigene12033_WT;Unigene12088_WT;Unigene12538_WT;Unigene12693_WT;Unigene1301_WT;Unigene13371_WT;Unigene13671_WT;Unigene13808_WT;Unigene14018_WT;Unigene14166_WT;Unigene14942_WT;Unigene15236_WT;Unigene15854_WT;Unigene15855_WT;Unigene16095_WT;Unigene16416_WT;Unigene16430_WT;Unigene16512_WT;Unigene16648_WT;Unigene17224_WT;U…	K03005+K03027+K03015+K03013+K03010+K03006+K03046+K03011+K02999+K03018+K03009+K03021+K03026+K03025+K03024+K03043+K03023+K03002+K03020+K03004+K03016+K03012+K03040+K03008+K03000+K03014+K03017+K03007+K03019+K03022
Selenoamino acid metabolism	169	ko00450	Unigene10037_WT;Unigene10761_WT;Unigene1081_WT;Unigene11316_WT;Unigene11317_WT;Unigene12902_WT;Unigene14307_WT;Unigene1433_WT;Unigene14524_WT;Unigene14755_WT;Unigene1496_WT;Unigene15906_WT;Unigene16278_WT;Unigene16514_WT;Unigene17307_WT;Unigene17470_WT;Unigene17880_WT;Unigene18749_WT;Unigene19407_WT;Unigene19856_WT;Unigene20501_WT;Unigene21238_WT;Unigene21447_WT;Unigene21863_WT;Unigene22299_WT;Un…	K13034+K00958+K01760+K00599+K01738+K08247+K01874+K13811+K00789+K00860+K01739+K00681+K01251+K11717+K00392+K01761
SNARE interactions in vesicular transport	137	ko04130	Unigene11121_WT;Unigene12438_WT;Unigene12521_WT;Unigene13647_WT;Unigene13661_WT;Unigene15483_WT;Unigene16058_WT;Unigene16552_WT;Unigene17637_WT;Unigene18358_WT;Unigene18427_WT;Unigene18451_WT;Unigene18672_WT;Unigene18868_WT;Unigene1889_WT;Unigene20583_WT;Unigene20768_WT;Unigene21098_WT;Unigene21609_WT;Unigene21610_WT;Unigene22112_WT;Unigene22905_WT;Unigene23535_WT;Unigene23609_WT;Unigene2361_WT;U…	K08493+K08515+K08504+K08490+K08486+K08503+K08496+K08489+K08488+K08492+K08495+K08509+K08497+K08516+K08506+K08498+K08508+K08517+K08500+K08505
Sphingolipid metabolism	94	ko00600	Unigene10050_WT;Unigene1109_WT;Unigene11430_WT;Unigene12466_WT;Unigene12964_WT;Unigene12965_WT;Unigene13480_WT;Unigene13507_WT;Unigene14578_WT;Unigene14647_WT;Unigene16315_WT;Unigene163_WT;Unigene16861_WT;Unigene17321_WT;Unigene17352_WT;Unigene1747_WT;Unigene18200_WT;Unigene2078_WT;Unigene2157_WT;Unigene22556_WT;Unigene2270_WT;Unigene22776_WT;Unigene26533_WT;Unigene27604_WT;Unigene30852_WT;Unigen…	K00654+K01190+K12309+K12353+K04718+K07407+K12349+K01634+K04711+K01080
Spliceosome	1333	ko03040	Unigene10003_WT;Unigene10014_WT;Unigene10039_WT;Unigene1003_WT;Unigene10048_WT;Unigene10086_WT;Unigene10111_WT;Unigene10126_WT;Unigene10156_WT;Unigene10160_WT;Unigene10237_WT;Unigene10321_WT;Unigene10368_WT;Unigene10488_WT;Unigene10531_WT;Unigene10629_WT;Unigene10652_WT;Unigene10702_WT;Unigene10723_WT;Unigene10744_WT;Unigene10797_WT;Unigene10808_WT;Unigene1086_WT;Unigene10924_WT;Unigene10932_WT;U…	K12741+K12662+K12831+K11086+K12825+K12824+K12820+K12811+K11984+K12822+K12826+K11094+K12854+K12864+K12821+K03283+K12861+K12836+K12834+K12845+K12842+K12843+K12855+K12872+K12835+K12896+K12890+K12816+K12857+K12891+K12813+K12818+K12812+K12830+K12823+K12858+K12850+K12837+K12869+K11093+K12849+K12865+K12860+K12847+K12815+K12622+K12870+K12733+K11087+K12844+K12819+K11097+K09567+K12828+K12862+K12829+K12878+…
Starch and sucrose metabolism	777	ko00500	Unigene10033_WT;Unigene10256_WT;Unigene10273_WT;Unigene10348_WT;Unigene10376_WT;Unigene10491_WT;Unigene10559_WT;Unigene10580_WT;Unigene10582_WT;Unigene10610_WT;Unigene10636_WT;Unigene10702_WT;Unigene10713_WT;Unigene1073_WT;Unigene10838_WT;Unigene11094_WT;Unigene112_WT;Unigene11331_WT;Unigene11335_WT;Unigene113_WT;Unigene1164_WT;Unigene11650_WT;Unigene11663_WT;Unigene11740_WT;Unigene11770_WT;Unige…	K00770+K01176+K00697+K01087+K01184+K01213+K05350+K01188+K01051+K00703+K01179+K01835+K01810+K13648+K00688+K00700+K00705+K00695+K01193+K00012+K01199+K05349+K00975+K00696+K00844+K01187+K00847+K01177+K01194+K00963+K08679
Steroid biosynthesis	112	ko00100	Unigene10917_WT;Unigene10958_WT;Unigene12096_WT;Unigene12158_WT;Unigene14069_WT;Unigene14904_WT;Unigene15771_WT;Unigene16667_WT;Unigene18197_WT;Unigene18582_WT;Unigene18697_WT;Unigene19397_WT;Unigene19866_WT;Unigene20020_WT;Unigene20707_WT;Unigene20753_WT;Unigene21720_WT;Unigene21783_WT;Unigene22175_WT;Unigene242_WT;Unigene24488_WT;Unigene25572_WT;Unigene26166_WT;Unigene26199_WT;Unigene26512_WT;U…	K08242+K00559+K00222+K09828+K05917+K01853+K01852+K00511+K07748+K08246+K00213+K01824+K07750+K00801+K09832+K00227
Stilbenoid, diarylheptanoid and gingerol biosynthesis	378	ko00945	Unigene10068_WT;Unigene1019_WT;Unigene10464_WT;Unigene10474_WT;Unigene10587_WT;Unigene10722_WT;Unigene11187_WT;Unigene11620_WT;Unigene11632_WT;Unigene11635_WT;Unigene11691_WT;Unigene11732_WT;Unigene11733_WT;Unigene11858_WT;Unigene11989_WT;Unigene12271_WT;Unigene12335_WT;Unigene12445_WT;Unigene12699_WT;Unigene12867_WT;Unigene12891_WT;Unigene12962_WT;Unigene13303_WT;Unigene13625_WT;Unigene13665_WT;…	K00517+K13065+K00588+K00487+K09754+K13232
Sulfur metabolism	144	ko00920	Unigene10037_WT;Unigene10485_WT;Unigene10761_WT;Unigene1081_WT;Unigene1157_WT;Unigene12045_WT;Unigene12468_WT;Unigene13039_WT;Unigene13195_WT;Unigene13374_WT;Unigene13442_WT;Unigene1355_WT;Unigene13993_WT;Unigene14307_WT;Unigene15406_WT;Unigene15471_WT;Unigene15906_WT;Unigene16514_WT;Unigene1706_WT;Unigene17307_WT;Unigene17470_WT;Unigene17736_WT;Unigene17963_WT;Unigene19407_WT;Unigene19856_WT;Uni…	K13034+K01082+K01107+K00958+K01760+K00640+K01738+K13811+K00380+K00387+K00860+K01739+K00392+K00390
Synthesis and degradation of ketone bodies	11	ko00072	Unigene11809_WT;Unigene1769_WT;Unigene28347_WT;Unigene59753_WT;Unigene6174_WT;Unigene6246_WT;Unigene71182_WT;Unigene76053_WT;Unigene78835_WT;Unigene79882_WT;Unigene83338_WT	K01641+K01640+K00626+K00019
Taurine and hypotaurine metabolism	22	ko00430	Unigene10259_WT;Unigene114_WT;Unigene21067_WT;Unigene28653_WT;Unigene28679_WT;Unigene29319_WT;Unigene29532_WT;Unigene30576_WT;Unigene34055_WT;Unigene39051_WT;Unigene51510_WT;Unigene57770_WT;Unigene61165_WT;Unigene626_WT;Unigene69434_WT;Unigene72325_WT;Unigene72571_WT;Unigene74152_WT;Unigene75672_WT;Unigene78357_WT;Unigene8036_WT;Unigene81018_WT	K01580+K00681
Terpenoid backbone biosynthesis	158	ko00900	Unigene10073_WT;Unigene10251_WT;Unigene11809_WT;Unigene11958_WT;Unigene12058_WT;Unigene12089_WT;Unigene14212_WT;Unigene1439_WT;Unigene14400_WT;Unigene14688_WT;Unigene15297_WT;Unigene15590_WT;Unigene17003_WT;Unigene18370_WT;Unigene18383_WT;Unigene18438_WT;Unigene18482_WT;Unigene18525_WT;Unigene18562_WT;Unigene19300_WT;Unigene19452_WT;Unigene20060_WT;Unigene20655_WT;Unigene21685_WT;Unigene21701_WT;…	K01662+K11778+K01641+K05356+K14066+K00099+K13789+K00938+K00919+K00991+K01597+K10960+K03526+K01823+K03527+K00021+K00787+K00869+K12742+K01770+K00626
Thiamine metabolism	38	ko00730	Unigene10721_WT;Unigene11289_WT;Unigene11787_WT;Unigene13129_WT;Unigene13995_WT;Unigene17037_WT;Unigene2063_WT;Unigene23321_WT;Unigene23603_WT;Unigene29842_WT;Unigene30119_WT;Unigene31422_WT;Unigene3361_WT;Unigene36243_WT;Unigene38789_WT;Unigene42385_WT;Unigene48033_WT;Unigene48591_WT;Unigene49426_WT;Unigene56770_WT;Unigene5942_WT;Unigene65906_WT;Unigene66752_WT;Unigene68060_WT;Unigene68889_WT;Un…	K00788+K00941+K01516+K00878+K03707+K03147+K11717+K00949+K04487
Tropane, piperidine and pyridine alkaloid biosynthesis	119	ko00960	Unigene11903_WT;Unigene12115_WT;Unigene12815_WT;Unigene1367_WT;Unigene14878_WT;Unigene15403_WT;Unigene15502_WT;Unigene16584_WT;Unigene16775_WT;Unigene1755_WT;Unigene18157_WT;Unigene18283_WT;Unigene18324_WT;Unigene19500_WT;Unigene20123_WT;Unigene22498_WT;Unigene24071_WT;Unigene24096_WT;Unigene24222_WT;Unigene25090_WT;Unigene25306_WT;Unigene25879_WT;Unigene25880_WT;Unigene25918_WT;Unigene26910_WT;U…	K00815+K00813+K08081+K00276+K00817
Tryptophan metabolism	241	ko00380	Unigene10184_WT;Unigene10476_WT;Unigene11007_WT;Unigene11496_WT;Unigene11526_WT;Unigene1180_WT;Unigene1192_WT;Unigene13014_WT;Unigene13121_WT;Unigene13303_WT;Unigene13536_WT;Unigene13910_WT;Unigene13957_WT;Unigene1404_WT;Unigene14177_WT;Unigene14507_WT;Unigene15212_WT;Unigene15311_WT;Unigene1575_WT;Unigene15990_WT;Unigene16044_WT;Unigene16526_WT;Unigene16682_WT;Unigene17134_WT;Unigene17676_WT;Uni…	K01692+K01237+K11812+K11813+K11820+K11816+K00128+K11868+K01867+K11817+K01501+K11821+K03781+K04103+K00164+K11819+K01593+K00252+K11818+K00626
Tyrosine metabolism	129	ko00350	Unigene11316_WT;Unigene11317_WT;Unigene11903_WT;Unigene12115_WT;Unigene12902_WT;Unigene1367_WT;Unigene1448_WT;Unigene14588_WT;Unigene14755_WT;Unigene14878_WT;Unigene15403_WT;Unigene16278_WT;Unigene17395_WT;Unigene1755_WT;Unigene17880_WT;Unigene18157_WT;Unigene18387_WT;Unigene20123_WT;Unigene20162_WT;Unigene20798_WT;Unigene23284_WT;Unigene23682_WT;Unigene24071_WT;Unigene24222_WT;Unigene25879_WT;Un…	K00599+K00815+K00813+K00135+K01800+K00276+K00451+K00001+K01555+K00817+K00457+K00121+K01593+K07253+K01592+K00545
Ubiquinone and other terpenoid-quinone biosynthesis	156	ko00130	Unigene10045_WT;Unigene10552_WT;Unigene11772_WT;Unigene11903_WT;Unigene12122_WT;Unigene1367_WT;Unigene13843_WT;Unigene13_WT;Unigene14039_WT;Unigene14209_WT;Unigene1452_WT;Unigene14807_WT;Unigene14878_WT;Unigene15985_WT;Unigene16076_WT;Unigene16118_WT;Unigene16436_WT;Unigene1697_WT;Unigene1716_WT;Unigene17777_WT;Unigene18815_WT;Unigene1994_WT;Unigene20812_WT;Unigene21334_WT;Unigene21695_WT;Unigene…	K12502+K12501+K02551+K00815+K01904+K09834+K01661+K09833+K05928+K06127+K06125+K00457+K02552+K02548+K06126+K00591
Ubiquitin mediated proteolysis	579	ko04120	Unigene100_WT;Unigene1013_WT;Unigene10145_WT;Unigene10207_WT;Unigene10242_WT;Unigene10311_WT;Unigene10505_WT;Unigene1051_WT;Unigene10591_WT;Unigene1069_WT;Unigene10719_WT;Unigene10725_WT;Unigene10799_WT;Unigene10910_WT;Unigene11126_WT;Unigene11288_WT;Unigene11332_WT;Unigene11546_WT;Unigene1155_WT;Unigene12244_WT;Unigene12297_WT;Unigene12373_WT;Unigene12493_WT;Unigene12571_WT;Unigene1298_WT;Unigen…	K10601+K04554+K10606+K10581+K10590+K10140+K10143+K03875+K10684+K03350+K09561+K04706+K10610+K10573+K03349+K10592+K03094+K10570+K10615+K10578+K06689+K03869+K10598+K10579+K10575+K10591+K03364+K10597+K03363+K10580+K03348+K03357+K04506+K10571+K04649+K10576+K10686+K03353+K03178+K10588+K10144+K10583+K10599+K10589+K10688+K03872+K03354+K10685+K06688+K10609+K03868+K12456+K03358+K10577
Valine, leucine and isoleucine biosynthesis	164	ko00290	Unigene10575_WT;Unigene11270_WT;Unigene11355_WT;Unigene11439_WT;Unigene11522_WT;Unigene12295_WT;Unigene12863_WT;Unigene1305_WT;Unigene13199_WT;Unigene14822_WT;Unigene15542_WT;Unigene16256_WT;Unigene16805_WT;Unigene1695_WT;Unigene17031_WT;Unigene17824_WT;Unigene18417_WT;Unigene19736_WT;Unigene199_WT;Unigene20519_WT;Unigene20667_WT;Unigene22114_WT;Unigene24964_WT;Unigene25224_WT;Unigene25585_WT;Uni…	K00162+K01649+K01873+K01869+K01870+K00826+K00052+K01704+K00161+K01652+K01703+K00053+K01687+K01754+K01653
Valine, leucine and isoleucine degradation	179	ko00280	Unigene10184_WT;Unigene10294_WT;Unigene10476_WT;Unigene10916_WT;Unigene11250_WT;Unigene11329_WT;Unigene11809_WT;Unigene1180_WT;Unigene12747_WT;Unigene13077_WT;Unigene13121_WT;Unigene13162_WT;Unigene13910_WT;Unigene14165_WT;Unigene14507_WT;Unigene15123_WT;Unigene15943_WT;Unigene16256_WT;Unigene16414_WT;Unigene16526_WT;Unigene16682_WT;Unigene16869_WT;Unigene17031_WT;Unigene17317_WT;Unigene1769_WT;U…	K01692+K00382+K01969+K00020+K05605+K01641+K00128+K01968+K09699+K00140+K00826+K00167+K01640+K00166+K00632+K07513+K00253+K00249+K00626+K01966
Vitamin B6 metabolism	34	ko00750	Unigene11098_WT;Unigene12137_WT;Unigene21070_WT;Unigene22463_WT;Unigene25719_WT;Unigene32000_WT;Unigene35238_WT;Unigene38119_WT;Unigene41622_WT;Unigene42747_WT;Unigene42955_WT;Unigene46095_WT;Unigene46372_WT;Unigene4827_WT;Unigene49844_WT;Unigene50522_WT;Unigene54327_WT;Unigene56203_WT;Unigene56283_WT;Unigene56303_WT;Unigene56346_WT;Unigene62242_WT;Unigene63505_WT;Unigene63519_WT;Unigene65620_WT;…	K00831+K06215+K01733+K08681+K00868
Zeatin biosynthesis	185	ko00908	Unigene10049_WT;Unigene10923_WT;Unigene11958_WT;Unigene12058_WT;Unigene12089_WT;Unigene12135_WT;Unigene12344_WT;Unigene13025_WT;Unigene13459_WT;Unigene14525_WT;Unigene15975_WT;Unigene16257_WT;Unigene16535_WT;Unigene1689_WT;Unigene17143_WT;Unigene17537_WT;Unigene18004_WT;Unigene18304_WT;Unigene18438_WT;Unigene18525_WT;Unigene19104_WT;Unigene19111_WT;Unigene19300_WT;Unigene19357_WT;Unigene19452_WT;…	K10717+K13496+K10760+K13493+K13495+K00791+K00279
