# Supplementary material for: De novo assembly and characterization of Camelina sativa transcriptome by paired-end sequencing
Source: BMC Genomics. 2013 Mar 5;14:146. doi: 10.1186/1471-2164-14-146 (PMC3635884; doi:10.1186/1471-2164-14-146)
Supplement: Additional file 5 — Number of annotated unigenes involved in fatty acid synthesis in Camelina sativa. [file 1471-2164-14-146-S5.xlsx]

## Sheet: Additional file 5
Additional file 5. Number of annotated unigenes involved in fatty acid synthesis in Camelina sativa.
Acetyl-CoA Carboxylase		No.	Unigene IDs
AT1G36180	Acetyl-CoA Carboxylase, ACC2	11	Unigene21531_WT, Unigene21724_WT, Unigene30306_WT, Unigene68116_WT, Unigene71113_WT, Unigene72833_WT, Unigene80041_WT, Unigene81981_WT, Unigene82224_WT, Unigene83070_WT, Unigene83490_WT
AT2G38040	Alpha-carboxyl transferase, CAC3	12	Unigene17085_WT, Unigene25593_WT, Unigene26218_WT, Unigene26219_WT, Unigene3726_WT, Unigene41178_WT, Unigene4932_WT, Unigene50633_WT, Unigene54931_WT, Unigene55172_WT, Unigene58836_WT, Unigene71014_WT
ATCG00500	Beta-carboxyl transferase, ACCD	2	Unigene11176_WT, Unigene82648_WT
AT5G35360	Biotin carboxylase, CAC2	2	Unigene39830_WT, Unigene4474_WT
AT5G15530	Biotin carrier, CAC1	1	Unigene65252_WT
Elongase
AT2G30200	Malonyl-CoA ACP transacylase (FabD)	7	Unigene1377_WT, Unigene22633_WT, Unigene25697_WT, Unigene27480_WT, Unigene48874_WT, Unigene67175_WT, Unigene67441_WT
AT5G46290	Ketoacyl-ACP Synthase I (KASI, FabF)	5	Unigene27874_WT, Unigene28193_WT, Unigene42369_WT, Unigene73531_WT, Unigene81747_WT
AT1G74960	Ketoacyl-ACP Synthase II (KAS II, FabF)	7	Unigene2123_WT, Unigene30012_WT, Unigene38290_WT, Unigene54627_WT, Unigene5702_WT, Unigene58986_WT, Unigene83359_WT
AT1G62640	Ketoacyl-ACP Synthase III (KASIII, FabH)	4	Unigene12898_WT, Unigene35875_WT, Unigene54232_WT, Unigene72037_WT
AT1G24360	3-Ketoacyl-Co-A reductase (KAR)	6	Unigene14392_WT, Unigene21520_WT, Unigene3652_WT, Unigene44774_WT, Unigene47008_WT, Unigene75284_WT
AT1G62610	3-Ketoacyl-Co-A dyhydrase	2	Unigene39920_WT, Unigene79457_WT
AT3G46170	3-Ketoacyl-Co-A dyhydrase	0	N.A.
AT3G55290	3-Ketoacyl-Co-A dyhydrase	2	Unigene29724_WT, Unigene66155_WT
AT3G55310	3-Ketoacyl-Co-A dyhydrase	0	N.A.
AT2G05990	Enoyl-ACP reducase 1 (ENR1)	1	Unigene83341_WT
AT2G22230	3-hydroxyacyl-ACP dehydratase (FabZ)	2	Unigene36593_WT, Unigene69322_WT
AT5G10160	3-hydroxyacyl-ACP dehydratase (FabZ)	1	Unigene54669_WT
AT1G67730	Beta-ketoacyl reducatase 1 (KCR1)	2	Unigene11503_WT, Unigene73101_WT
AT1G24470	Beta-ketoacyl reducatase 1 (KCR2)	2	Unigene71182_WT, Unigene73983_WT
△9 Desaturase
AT1G06080	Delta9 Desaturase 1 (ADS1)	0	N.A.
AT2G31360	Delta9 Desaturase 2 (ADS2)	2	Unigene8779_WT, Unigene19334_WT
AT2G43710	Stearoyl-ACP desaturase (FAB2)	3	Unigene54538_WT, Unigene80583_WT, Unigene81095_WT
AT5G16240	Stearoyl-ACP desaturase (S-ACP-DES1)	0	N.A.
AT3G02610	Stearoyl-ACP desaturase (S-ACP-DES2)	1	Unigene47964_WT
AT5G16230	Stearoyl-ACP desaturase (S-ACP-DES3)	4	Unigene5163_WT, Unigene18928_WT, Unigene57045_WT, Unigene60800_WT
AT3G02620	Stearoyl-ACP desaturase (S-ACP-DES4)	0	N.A.
AT3G02630	Stearoyl-ACP desaturase (S-ACP-DES5)	2	Unigene17701_WT, Unigene81951_WT
AT1G43800	Stearoyl-ACP desaturase (S-ACP-DES6)	0	N.A.
△12 Desaturase
AT3G12120	Fatty acid desaturase 2 (FAD2)	2	Unigene80126_WT, Unigene82213_WT
AT4G30950	Fatty acid desaturase 6 (FAD6)	3	Unigene41039_WT, Unigene70727_WT, Unigene71770_WT
△15 Desaturase
AT2G29980	Fatty acid desaturase 3 (FAD3)	2	Unigene50077_WT, Unigene82804_WT
AT3G11170	Fatty acid desaturase 7 (FAD7)	3	Unigene41588_WT, Unigene51251_WT, Unigene60322_WT
AT5G05580	Fatty acid desaturase 8 (FAD8)	3	Unigene914_WT, Unigene7558_WT, Unigene81745_WT
