# Supplementary material for: De novo assembly and characterization of Camelina sativa transcriptome by paired-end sequencing
Source: BMC Genomics. 2013 Mar 5;14:146. doi: 10.1186/1471-2164-14-146 (PMC3635884; doi:10.1186/1471-2164-14-146)
Supplement: Additional file 6 — Differences in 119 KEGG pathways between Camelina sativa and Arabidopsis thaliana. [file 1471-2164-14-146-S6.xlsx]

## Sheet: Additional file 6
Additional file 6. Differences in 119 KEGG pathways between Camelina sativa and Arabidopsis thaliana.
Pathway	Pathway ID	Camelina sativa-specific	Arabidopsis thaliana-specific
ABC transporters	ko02010	ABCA3;ABCC2;ABCD3;ABCG2;YddA;	N
Alanine, aspartate and glutamate metabolism	ko00250	N	N
alpha-Linolenic acid metabolism	ko00592	N	3.1.1.32;
Amino sugar and nucleotide sugar metabolism	ko00520	2.7.7.10;2.7.7.22;	2.7.1.52;2.3.1.4;2.7.7.12;
Aminoacyl-tRNA biosynthesis	ko00970	N	tRNA-Glu;tRNA-Gln;tRNA-Ala;tRNA-Asp;tRNA-Asn;tRNA-Gly;tRNA-Thr;tRNA-Ser;tRNA-Cys;tRNA-Met;tRNA-Leu;tRNA-Ile;tRNA-Lys;tRNA-Arg;tRNA-Pro;tRNA-His;tRNA-Phe;tRNA-Trp;
Anthocyanin biosynthesis	ko00942	2.4.1.115;	N
Arachidonic acid metabolism	ko00590	1.1413.30;CYP4F;	N
Arginine and proline metabolism	ko00330	4.3.1.12;	ACT;2.3.1.64;
Ascorbate and aldarate metabolism	ko00053	N	2.7.7.69
Basal transcription factors	ko03022	D	D
Base excision repair	ko03410	APE1;	PCNA;
Benzoxazinoid biosynthesis	ko00402	Cs map00402	No map
beta-Alanine metabolism	ko00410	N	1.2.1.8;1.5.3.17;
Betalain biosynthesis	ko00965	Cs map00965	No map
Biosynthesis of secondary metabolites	ko01110	No map	ath map01110
Biosynthesis of unsaturated fatty acids	ko01040	N	N
Biotin metabolism	ko00780	N	N
Brassinosteroid biosynthesis	ko00905	90B1;D2;d11;	90B/724B;90A1;1.14.13112;734A1;
Butanoate metabolism	ko00650	1.1.1.-;1.1.1.30;1.1.99.2;	N
C5-Branched dibasic acid metabolism	ko00660	N	N
Caffeine metabolism	ko00232	N	N
Carbon fixation in photosynthetic organisms	ko00710	N	1.1.1.82;
Carotenoid biosynthesis	ko00906	1.14.9930;	1.3.5.6;
Circadian rhythm - plant	ko04712	N	PAP1
Citrate cycle (TCA cycle)	ko00020	N	N
Cyanoamino acid metabolism	ko00460	1.14.13.41;2.4.1.85;	N
Cysteine and methionine metabolism	ko00270	3.2.2.9;	2.8.1.2;5.3.1.23;
Diterpenoid biosynthesis	ko00904	4.2.3.8;1.1.1.295;	5.5.1.13;1.14.11.13more;
DNA replication	ko03030	ε3;ε4;	α1;α2;Pri2;δ3;Mcm3;Mcm4;Mcm6;Mcm7;RPA3;PCNA;
Endocytosis	ko04144	endophilm;Rab11;Rab5;VPS37;	Epsin;
Ether lipid metabolism	ko00565	1.1.1.101;	N
Fatty acid biosynthesis	ko00061	FabK	N
Fatty acid elongation in mitochondria	ko00062	N	N
Fatty acid metabolism	ko00071	1.3.99.7;1.18.1.3;	1.1.1.35;1.1.1.211;
Flavone and flavonol biosynthesis	ko00944	2.1.1.76;1.1413.88;	N
Flavonoid biosynthesis	ko00941	1.17.1.3;1.14.13.-;1.1413.88;	1.14.1336;
Folate biosynthesis	ko00790	1.1298.1;	MOCS1;MOCS2;
Fructose and mannose metabolism	ko00051	2.7.1.105;1.1.1.-;2.7.7.22	1.1.1.21;2.7.1.52
Galactose metabolism	ko00052	4.2.16;2.7.7.10;	2.7.7.12;2.4.1.82;1.1.1.21
Glucosinolate biosynthesis	ko00966	No map	ath map00966
Glutathione metabolism	ko00480	LAP3;	N
Glycerolipid metabolism	ko00561	2.7.1.29;1.1.1.2;3.1.1.23;	1.1.1.21;3.1.1.3;
Glycerophospholipid metabolism	ko00564	1.1.1.94;1.1.1.101;	Cls;3.1.1.32;
Glycine, serine and threonine metabolism	ko00260	1.14.15.7;	5.1.1.18;
Glycolysis / Gluconeogenesis	ko00010	1.1.1.2	N
Glycosaminoglycan degradation	ko00531	N	N
Glycosphingolipid biosynthesis - ganglio series	ko00604	N	N
Glycosphingolipid biosynthesis - globo series	ko00603	N	N
Glycosylphosphatidylinositol(GPI)-anchor biosynthesis	ko00563	N	GPI1;PIG-F;PIG-O;PIG-K;
Glyoxylate and dicarboxylate metabolism	ko00630	1.1.1.26;1.1.1.79;	2.3.1.9;
Histidine metabolism	ko00340	4.1.1.28;2.1.2.5;	HisF;
Homologous recombination	ko03440	N	Rad51B;Rad51C;XRCC2;Eme1;Nbs1;Rad51;
Indole alkaloid biosynthesis	ko00901	4.1.1.28;	N
Inositol phosphate metabolism	ko00562	2.7.1.134;1.1.1.18;1.2.1.27;	2.7.1.151;2.7.1.159;2.7.1.140;2.7.1.158;1.2.1.18;
Isoquinoline alkaloid biosynthesis	ko00950	4.1.1.28;	N
Limonene and pinene degradation	ko00903	N	N
Linoleic acid metabolism	ko00591	1.14.141;1.1.1-;	1.13.11.58;
Lipoic acid metabolism	ko00785	2.7.7.63;	N
Lysine biosynthesis	ko00300	1.5.1.7;1..5.1.8;	1.2.1.31;LysZ;LysY;
Lysine degradation	ko00310	1.3.99.7;1.5.1.9;1.5.1.7;1.5.1.8;2.1.1.43;	1.2.1.31;
Metabolic pathways	ko01100	No map	ath map01100
Mismatch repair	ko03430	UVRD;	PCNA;
Monoterpenoid biosynthesis	ko00902	N	1.1.1.208;4.2.3.25;
Natural killer cell mediated cytotoxicity	ko04650	Cs map04650	No map
N-Glycan biosynthesis	ko00510	N	N
Nicotinate and nicotinamide metabolism	ko00760	3.2.2.1;	N
Nitrogen metabolism	ko00910	1.7.2.1;	N
Non-homologous end-joining	ko03450	N	N
Nucleotide excision repair	ko03420	UVRD;	PCNA;
One carbon pool by folate	ko00670	2.1.2.5;	6.3.4.3;
Other glycan degradation	ko00511	No map	ath map00511
Oxidative phosphorylation	ko00190	N	ND1;ND2;ND4L;ND5;ND6;NdhJ;Ndufa1;Ndufa12;Ndufa13;epsilon;
Pantothenate and CoA biosynthesis	ko00770	N	6.3.2.5;2.7.7.3;2.7.8.-;
Pentose and glucuronate interconversions	ko00040	2.7.1.47	1.1.1.21;1.2.1.3;
Pentose phosphate pathway	ko00030	N	2.7.1.12;
Peroxisome	ko04146	PMP70;PXMP2;SCPX;PRDX5;	ECH;AGT;
Phagosome	ko04145	F-actin;Rab5;Rac;	N
Phenylalanine metabolism	ko00360	4.1.1.28;5.3.2.1;1.14.1219;1.14.13.-;	N
Phenylalanine, tyrosine and tryptophan biosynthesis	ko00400	4.2.1.51;	1.3.1.78;
Phenylpropanoid biosynthesis	ko00940	1.14.13-;2.1.1.68;	1.14.13.-;1.141336;
Phosphatidylinositol signaling system	ko04070	2.7.1.134;	PI5K;2.7.1.159;2.7.1.140;2.7.1.158;
Photosynthesis	ko00195	N	PC;PsbF;PsbL;PsbM;PsbH;PsbT;PsbY;PsaO;
Photosynthesis - antenna proteins	ko00196	N	Lhcb7;Lhca5;
Plant-pathogen interaction	ko04626	CEBiP;	MPK4;MPK3/6;RRS1;RPS4;
Polyketide sugar unit biosynthesis	ko00523	Cs map00523	No map
Porphyrin and chlorophyll metabolism	ko00860	N	N
Propanoate metabolism	ko00640	3.5.99.7;6.4.1.3;	1.2.1.18;
Proteasome	ko03050	N	N
Protein export	ko03060	N	N
Protein processing in endoplasmic reticulum	ko04141	GRP94;Bap31;Hsp40;PERK;IRE1;S2P;UBE2G2;Cul1;	Derlin;
Purine metabolism	ko00230	3.6.1.6;3.2.2.1;2.7.1.74;3.6.1.3;	3.6.1.5;3.5.3.9;3.5.3-;
Pyrimidine metabolism	ko00240	3.6.1.6;2.7.1.74;4.2.1.70;	3.6.1.5;3.5.4.12;
Pyruvate metabolism	ko00620	1.1.1.79;	1.1.1.21;1.1.1.82;2.3.3.9;
Regulation of autophagy	ko04140	AMPK;VPS30;	N
Riboflavin metabolism	ko00740	2.5.1.-;	2.5.1.78;
Ribosome	ko03010	L1;	23S;5S;18S;S12;S20;
RNA degradation	ko03018	Rrp45;Trf45;RppH;Helicases;PAP;	LRP1;RHAU;
RNA polymerase	ko03020	B5;B6;B8;B10;B12;C5;C19;A43;	ABC1;ABC2;ABC3;ABC4;ABC5;AC2;C37;AC2;
Selenoamino acid metabolism	ko00450	D	D
SNARE interactions in vesicular transport	ko04130	SNAP23;STX6;	N
Sphingolipid metabolism	ko00600	3.1.3.4;3.1.4.12;	1.1.1.102;SUR2;DEGS;2.7.1.138;
Spliceosome	ko03040	UAP56;	ACINUS;
Starch and sucrose metabolism	ko00500	3.2.1.39;	N
Steroid biosynthesis	ko00100	1.14.13.72;	3.1.1.13;ERG3;SMO1;SMO2;
Stilbenoid, diarylheptanoid and gingerol biosynthesis	ko00945	2.3.1.95;1.14.13.-;	1.14.1336;
Sulfur metabolism	ko00920	1.8.4.8;1.8.1.2;	N
Synthesis and degradation of ketone bodies	ko00072	1.1.1.30	N
Taurine and hypotaurine metabolism	ko00430	N	1.13.11.19;
Terpenoid backbone biosynthesis	ko00900	2.5.1.-;4.2.3.27;2.5.1.11;	2.5.1.87;2.5.1.85;2.5.1.84;
Thiamine metabolism	ko00730	3.5.99.2;	2.7.1.49;
Tropane, piperidine and pyridine alkaloid biosynthesis	ko00960	N	N
Tryptophan metabolism	ko00380	4.1.1.28;6.1.1.2;1.3.99.7;4.1.1.74;	11413125;
Tyrosine metabolism	ko00350	4.1.1.28;5.3.2.1;5.2.1.2;2.1.1.6;	N
Ubiquinone and other terpenoid-quinone biosynthesis	ko00130	N	UbiE;4.29920;42.1.113;6.2.1.26;2.5.1.-;2.1.1.163;
Ubiquitin mediated proteolysis	ko04120	UBE3B;HERC4;PIAS;Apc7;Apc13;	Apc8;Apc5;
Valine, leucine and isoleucine biosynthesis	ko00290	6.1.1.5;6.1.1.9;6.1.1.4;	N
Valine, leucine and isoleucine degradation	ko00280	N	4.2.1.18;
Vitamin B6 metabolism	ko00750	N	N
Zeatin biosynthesis	ko00908	CISZOG;	UGT73C;
N: no difference; D: different maps.
